# Supplementary material for: Identifying pathological myopia associated genes with GenePlexus in protein-protein interaction network
Source: Front Genet. 2025 Mar 5;16:1533567. doi: 10.3389/fgene.2025.1533567 (PMC11919901; doi:10.3389/fgene.2025.1533567)
Supplement: Supplementary file 1 [file Table2.xlsx]

## Sheet: Original
Entrez	Symbol	Name	Probability	Known/Novel	Class-Label	Rank	pvalue
1278	COL1A2	collagen type I alpha 2 chain	0.964392	Novel	U	3	0
1289	COL5A1	collagen type V alpha 1 chain	0.946682	Novel	U	4	0
6662	SOX9	SRY-box transcription factor 9	0.937869	Novel	U	7	0
6678	SPARC	secreted protein acidic and cysteine rich	0.931786	Novel	U	8	0
633	BGN	biglycan	0.882922	Novel	U	11	0
3000	GUCY2D	guanylate cyclase 2D, retinal	0.871893	Novel	U	15	0
1303	COL12A1	collagen type XII alpha 1 chain	0.871091	Novel	U	16	0
1259	CNGA1	cyclic nucleotide gated channel subunit alpha 1	0.853072	Novel	U	17	0
7399	USH2A	usherin	0.849081	Novel	U	19	0
2006	ELN	elastin	0.831298	Novel	U	20	0
1292	COL6A2	collagen type VI alpha 2 chain	0.831224	Novel	U	21	0
2192	FBLN1	fibulin 1	0.82214	Novel	U	22	0
6121	RPE65	retinoid isomerohydrolase RPE65	0.821783	Novel	U	23	0
3671	ISLR	immunoglobulin superfamily containing leucine rich repeat	0.816291	Novel	U	25	0
5744	PTHLH	parathyroid hormone like hormone	0.813418	Novel	U	26	0
1291	COL6A1	collagen type VI alpha 1 chain	0.812506	Novel	U	27	0
9510	ADAMTS1	ADAM metallopeptidase with thrombospondin type 1 motif 1	0.812389	Novel	U	28	0
1009	CDH11	cadherin 11	0.802991	Novel	U	29	0
9509	ADAMTS2	ADAM metallopeptidase with thrombospondin type 1 motif 2	0.789942	Novel	U	34	0
1282	COL4A1	collagen type IV alpha 1 chain	0.78123	Novel	U	36	0
6696	SPP1	secreted phosphoprotein 1	0.770228	Novel	U	39	0
1290	COL5A2	collagen type V alpha 2 chain	0.768836	Novel	U	40	0
81792	ADAMTS12	ADAM metallopeptidase with thrombospondin type 1 motif 12	0.763288	Novel	U	41	0
2979	GUCA1B	guanylate cyclase activator 1B	0.763215	Novel	U	42	0
4969	OGN	osteoglycin	0.76147	Novel	U	43	0
2202	EFEMP1	EGF containing fibulin extracellular matrix protein 1	0.758343	Novel	U	44	0
1281	COL3A1	collagen type III alpha 1 chain	0.752104	Novel	U	45	0
4016	LOXL1	lysyl oxidase like 1	0.747793	Novel	U	46	0
3912	LAMB1	laminin subunit beta 1	0.741827	Novel	U	47	0
1306	COL15A1	collagen type XV alpha 1 chain	0.729447	Novel	U	49	0
3915	LAMC1	laminin subunit gamma 1	0.715579	Novel	U	53	0
1284	COL4A2	collagen type IV alpha 2 chain	0.71467	Novel	U	54	0
2263	FGFR2	fibroblast growth factor receptor 2	0.71127	Novel	U	55	0
1293	COL6A3	collagen type VI alpha 3 chain	0.710057	Novel	U	56	0
9507	ADAMTS4	ADAM metallopeptidase with thrombospondin type 1 motif 4	0.70947	Novel	U	57	0
1311	COMP	cartilage oligomeric matrix protein	0.707303	Novel	U	58	0
5045	FURIN	furin, paired basic amino acid cleaving enzyme	0.702668	Novel	U	59	0
25878	MXRA5	matrix remodeling associated 5	0.701956	Novel	U	61	0
1285	COL4A3	collagen type IV alpha 3 chain	0.696563	Novel	U	64	0
4322	MMP13	matrix metallopeptidase 13	0.69184	Novel	U	66	0
7373	COL14A1	collagen type XIV alpha 1 chain	0.688484	Novel	U	67	0
11096	ADAMTS5	ADAM metallopeptidase with thrombospondin type 1 motif 5	0.687681	Novel	U	68	0
1258	CNGB1	cyclic nucleotide gated channel subunit beta 1	0.682404	Novel	U	69	0
860	RUNX2	RUNX family transcription factor 2	0.676281	Novel	U	72	0
24	ABCA4	ATP binding cassette subfamily A member 4	0.673181	Novel	U	74	0
9508	ADAMTS3	ADAM metallopeptidase with thrombospondin type 1 motif 3	0.671907	Novel	U	75	0
4901	NRL	neural retina leucine zipper	0.671699	Novel	U	76	0
346007	EYS	eyes shut homolog	0.66465	Novel	U	77	0
649	BMP1	bone morphogenetic protein 1	0.664268	Novel	U	78	0
5654	HTRA1	HtrA serine peptidase 1	0.662993	Novel	U	80	0
5118	PCOLCE	procollagen C-endopeptidase enhancer	0.65504	Novel	U	81	0
632	BGLAP	bone gamma-carboxyglutamate protein	0.653112	Novel	U	82	0
1300	COL10A1	collagen type X alpha 1 chain	0.651943	Novel	U	83	0
5148	PDE6G	phosphodiesterase 6G	0.648442	Novel	U	86	0
3910	LAMA4	laminin subunit alpha 4	0.646322	Novel	U	87	0
22795	NID2	nidogen 2	0.636035	Novel	U	88	0
85301	COL27A1	collagen type XXVII alpha 1 chain	0.635136	Novel	U	89	0
50509	COL5A3	collagen type V alpha 3 chain	0.630777	Novel	U	90	0
10002	NR2E3	nuclear receptor subfamily 2 group E member 3	0.629284	Novel	U	91	0
23746	AIPL1	aryl hydrocarbon receptor interacting protein like 1	0.620305	Novel	U	93	0
5352	PLOD2	procollagen-lysine,2-oxoglutarate 5-dioxygenase 2	0.611281	Novel	U	96	0
92949	ADAMTSL1	ADAMTS like 1	0.610637	Novel	U	97	0
54829	ASPN	asporin	0.609825	Novel	U	98	0
2199	FBLN2	fibulin 2	0.609435	Novel	U	99	0
4256	MGP	matrix Gla protein	0.608042	Novel	U	100	0
8038	ADAM12	ADAM metallopeptidase domain 12	0.601187	Novel	U	101	0
1462	VCAN	versican	0.600506	Novel	U	102	0
5145	PDE6A	phosphodiesterase 6A	0.598156	Novel	U	103	0
9227	LRAT	lecithin retinol acyltransferase	0.596659	Novel	U	104	0
5961	PRPH2	peripherin 2	0.59661	Novel	U	105	0
10468	FST	follistatin	0.595767	Novel	N	106	0
1286	COL4A4	collagen type IV alpha 4 chain	0.582641	Novel	U	109	0
7057	THBS1	thrombospondin 1	0.582542	Novel	U	110	0
6094	ROM1	retinal outer segment membrane protein 1	0.580917	Novel	U	111	0
8840	CCN4	cellular communication network factor 4	0.57874	Novel	N	112	0
5959	RDH5	retinol dehydrogenase 5	0.574821	Novel	U	113	0
10631	POSTN	periostin	0.5699	Novel	N	115	0
2147	F2	coagulation factor II, thrombin	0.56912	Novel	U	116	0
3485	IGFBP2	insulin like growth factor binding protein 2	0.562944	Novel	U	119	0
3491	CCN1	cellular communication network factor 1	0.562308	Novel	U	120	0
2239	GPC4	glypican 4	0.560566	Novel	U	122	0
5764	PTN	pleiotrophin	0.557021	Novel	U	123	0
4015	LOX	lysyl oxidase	0.55578	Novel	U	125	0
5745	PTH1R	parathyroid hormone 1 receptor	0.553239	Novel	U	126	0
131890	GRK7	G protein-coupled receptor kinase 7	0.544127	Novel	U	127	0
2778	GNAS	GNAS complex locus	0.54407	Novel	U	128	0
1406	CRX	cone-rod homeobox	0.543482	Novel	U	130	0
4921	DDR2	discoidin domain receptor tyrosine kinase 2	0.534686	Novel	U	132	0
84059	ADGRV1	adhesion G protein-coupled receptor V1	0.532093	Novel	U	133	0
50939	IMPG2	interphotoreceptor matrix proteoglycan 2	0.529468	Novel	U	134	0
5146	PDE6C	phosphodiesterase 6C	0.529163	Novel	U	135	0
6423	SFRP2	secreted frizzled related protein 2	0.526337	Novel	U	136	0
6383	SDC2	syndecan 2	0.522659	Novel	U	137	0
4041	LRP5	LDL receptor related protein 5	0.520274	Novel	U	138	0
64856	VWA1	von Willebrand factor A domain containing 1	0.518933	Novel	U	139	0
585	BBS4	Bardet-Biedl syndrome 4	0.512729	Novel	U	140	0
83872	HMCN1	hemicentin 1	0.51254	Novel	U	141	0
30008	EFEMP2	EGF containing fibulin extracellular matrix protein 2	0.509778	Novel	U	142	0
3549	IHH	Indian hedgehog signaling molecule	0.509478	Novel	U	143	0
375298	CERKL	ceramide kinase like	0.505171	Novel	U	144	0
583	BBS2	Bardet-Biedl syndrome 2	0.501623	Novel	U	145	0
1307	COL16A1	collagen type XVI alpha 1 chain	0.500234	Novel	U	146	0
8404	SPARCL1	SPARC like 1	0.500134	Novel	U	147	0
7059	THBS3	thrombospondin 3	0.499739	Novel	U	148	0
2321	FLT1	fms related receptor tyrosine kinase 1	0.491145	Novel	U	149	0
3488	IGFBP5	insulin like growth factor binding protein 5	0.484194	Novel	U	151	0
170692	ADAMTS18	ADAM metallopeptidase with thrombospondin type 1 motif 18	0.477364	Novel	U	152	0
1294	COL7A1	collagen type VII alpha 1 chain	0.476525	Novel	U	153	0
122042	RXFP2	relaxin family peptide receptor 2	0.476069	Novel	U	154	0
5149	PDE6H	phosphodiesterase 6H	0.473834	Novel	U	155	0
7287	TULP1	TUB like protein 1	0.472667	Novel	U	156	0
54587	MXRA8	matrix remodeling associated 8	0.472476	Novel	U	157	0
2201	FBN2	fibrillin 2	0.472388	Novel	U	158	0
409	ARRB2	arrestin beta 2	0.471373	Novel	U	159	0
5957	RCVRN	recoverin	0.469338	Novel	U	160	0
1906	EDN1	endothelin 1	0.467978	Novel	U	161	0
5741	PTH	parathyroid hormone	0.466607	Novel	U	162	0
4629	MYH11	myosin heavy chain 11	0.46382	Novel	U	164	0
169044	COL22A1	collagen type XXII alpha 1 chain	0.461861	Novel	U	166	0
7450	VWF	von Willebrand factor	0.459313	Novel	U	167	0
23213	SULF1	sulfatase 1	0.458573	Novel	U	168	0
4237	MFAP2	microfibril associated protein 2	0.455419	Novel	U	170	0
7424	VEGFC	vascular endothelial growth factor C	0.452097	Novel	U	172	0
7049	TGFBR3	transforming growth factor beta receptor 3	0.450656	Novel	U	173	0
11174	ADAMTS6	ADAM metallopeptidase with thrombospondin type 1 motif 6	0.449856	Novel	U	174	0
1305	COL13A1	collagen type XIII alpha 1 chain	0.44977	Novel	U	175	0
7058	THBS2	thrombospondin 2	0.447964	Novel	N	177	0
4323	MMP14	matrix metallopeptidase 14	0.446107	Novel	U	178	0
7466	WFS1	wolframin ER transmembrane glycoprotein	0.445571	Novel	U	179	0
388531	RGS9BP	regulator of G protein signaling 9 binding protein	0.445038	Novel	U	180	0
1302	COL11A2	collagen type XI alpha 2 chain	0.444791	Novel	U	181	0
3973	LHCGR	luteinizing hormone/choriogonadotropin receptor	0.443285	Novel	U	182	0
131873	COL6A6	collagen type VI alpha 6 chain	0.442875	Novel	U	183	0
3490	IGFBP7	insulin like growth factor binding protein 7	0.442391	Novel	U	184	0
871	SERPINH1	serpin family H member 1	0.439933	Novel	N	185	0
9759	HDAC4	histone deacetylase 4	0.438933	Novel	U	186	0
4147	MATN2	matrilin 2	0.438084	Novel	U	187	0
3569	IL6	interleukin 6	0.436223	Novel	U	188	0
283208	P4HA3	prolyl 4-hydroxylase subunit alpha 3	0.429715	Novel	U	190	0
10082	GPC6	glypican 6	0.428819	Novel	U	191	0
50964	SOST	sclerostin	0.426766	Novel	U	193	0
145226	RDH12	retinol dehydrogenase 12	0.424466	Novel	U	194	0
22801	ITGA11	integrin subunit alpha 11	0.421697	Novel	U	195	0
7184	HSP90B1	heat shock protein 90 beta family member 1	0.420954	Novel	N	197	0
1404	HAPLN1	hyaluronan and proteoglycan link protein 1	0.420431	Novel	U	198	0
4324	MMP15	matrix metallopeptidase 15	0.420283	Novel	U	199	0
1909	EDNRA	endothelin receptor type A	0.419387	Novel	N	201	0
10516	FBLN5	fibulin 5	0.418226	Novel	U	202	0
6247	RS1	retinoschisin 1	0.417787	Novel	U	203	0
346562	GNAT3	G protein subunit alpha transducin 3	0.417648	Novel	N	204	0
5155	PDGFB	platelet derived growth factor subunit B	0.416638	Novel	U	205	0
8754	ADAM9	ADAM metallopeptidase domain 9	0.414972	Novel	U	207	0
3483	IGFALS	insulin like growth factor binding protein acid labile subunit	0.414111	Novel	U	209	0
10536	P3H3	prolyl 3-hydroxylase 3	0.413211	Novel	U	210	0
11167	FSTL1	follistatin like 1	0.41283	Novel	U	211	0
2908	NR3C1	nuclear receptor subfamily 3 group C member 1	0.412334	Novel	U	212	0
3489	IGFBP6	insulin like growth factor binding protein 6	0.410271	Novel	U	213	0
5033	P4HA1	prolyl 4-hydroxylase subunit alpha 1	0.405738	Novel	U	215	0
27122	DKK3	dickkopf WNT signaling pathway inhibitor 3	0.405143	Novel	U	216	0
124590	USH1G	USH1 protein network component sans	0.404819	Novel	U	217	0
64388	GREM2	gremlin 2, DAN family BMP antagonist	0.404774	Novel	U	218	0
3339	HSPG2	heparan sulfate proteoglycan 2	0.40472	Novel	U	219	0
2986	GUCY2F	guanylate cyclase 2F, retinal	0.404636	Novel	U	220	0
6385	SDC4	syndecan 4	0.402794	Novel	U	222	0
4054	LTBP3	latent transforming growth factor beta binding protein 3	0.400411	Novel	N	223	0
4811	NID1	nidogen 1	0.398956	Novel	U	225	0
1464	CSPG4	chondroitin sulfate proteoglycan 4	0.39809	Novel	U	226	0
101060233	OPN1MW3	opsin 1, medium wave sensitive 3	0.398003	Novel	U	227	0
3956	LGALS1	galectin 1	0.397338	Novel	N	228	0
4958	OMD	osteomodulin	0.395458	Novel	U	230	0
27123	DKK2	dickkopf WNT signaling pathway inhibitor 2	0.393964	Novel	U	231	0
84624	FNDC1	fibronectin type III domain containing 1	0.393576	Novel	U	232	0
7045	TGFBI	transforming growth factor beta induced	0.392051	Novel	N	233	0
11095	ADAMTS8	ADAM metallopeptidase with thrombospondin type 1 motif 8	0.389624	Novel	U	234	0
2619	GAS1	growth arrest specific 1	0.388867	Novel	N	235	0
50940	PDE11A	phosphodiesterase 11A	0.383382	Novel	U	237	0
6657	SOX2	SRY-box transcription factor 2	0.382646	Novel	U	238	0
56955	MEPE	matrix extracellular phosphoglycoprotein	0.380865	Novel	U	239	0
170690	ADAMTS16	ADAM metallopeptidase with thrombospondin type 1 motif 16	0.379126	Novel	U	240	0
8483	CILP	cartilage intermediate layer protein	0.378913	Novel	U	241	0
27286	SRPX2	sushi repeat containing protein X-linked 2	0.378629	Novel	N	242	0
2252	FGF7	fibroblast growth factor 7	0.377652	Novel	U	243	0
80184	CEP290	centrosomal protein 290	0.373132	Novel	N	246	0
196883	ADCY4	adenylate cyclase 4	0.373034	Novel	U	247	0
8076	MFAP5	microfibril associated protein 5	0.371484	Novel	U	248	0
5995	RGR	retinal G protein coupled receptor	0.371146	Novel	U	249	0
131578	LRRC15	leucine rich repeat containing 15	0.370106	Novel	N	250	0
2780	GNAT2	G protein subunit alpha transducin 2	0.3679	Novel	U	251	0
1101	CHAD	chondroadherin	0.367883	Novel	U	252	0
80310	PDGFD	platelet derived growth factor D	0.367337	Novel	U	253	0
8200	GDF5	growth differentiation factor 5	0.366035	Novel	U	254	0
1842	ECM2	extracellular matrix protein 2	0.364211	Novel	N	255	0
3624	INHBA	inhibin subunit beta A	0.362563	Novel	U	256	0
655	BMP7	bone morphogenetic protein 7	0.361438	Novel	U	258	0
7439	BEST1	bestrophin 1	0.360334	Novel	U	259	0
3913	LAMB2	laminin subunit beta 2	0.35915	Novel	U	261	0
2735	GLI1	GLI family zinc finger 1	0.358031	Novel	U	262	0
3815	KIT	KIT proto-oncogene, receptor tyrosine kinase	0.356992	Novel	U	263	0
8074	FGF23	fibroblast growth factor 23	0.356286	Novel	U	264	0
611	OPN1SW	opsin 1, short wave sensitive	0.354725	Novel	U	265	0
7043	TGFB3	transforming growth factor beta 3	0.354186	Novel	U	266	0
6424	SFRP4	secreted frizzled related protein 4	0.352788	Novel	U	267	0
7291	TWIST1	twist family bHLH transcription factor 1	0.352174	Novel	U	268	0
7052	TGM2	transglutaminase 2	0.350045	Novel	N	269	0
58538	MPP4	membrane palmitoylated protein 4	0.349797	Novel	U	270	0
5290	PIK3CA	phosphatidylinositol-4,5-bisphosphate 3-kinase catalytic subunit alpha	0.348486	Novel	U	271	0
249	ALPL	alkaline phosphatase, biomineralization associated	0.348349	Novel	U	272	0
3909	LAMA3	laminin subunit alpha 3	0.347296	Novel	U	273	0
1287	COL4A5	collagen type IV alpha 5 chain	0.346647	Novel	U	274	0
8516	ITGA8	integrin subunit alpha 8	0.345744	Novel	U	275	0
7448	VTN	vitronectin	0.345527	Novel	U	276	0
6422	SFRP1	secreted frizzled related protein 1	0.345111	Novel	U	277	0
4286	MITF	melanocyte inducing transcription factor	0.344667	Novel	U	278	0
54510	PCDH18	protocadherin 18	0.344596	Novel	U	279	0
64094	SMOC2	SPARC related modular calcium binding 2	0.342733	Novel	U	280	0
1296	COL8A2	collagen type VIII alpha 2 chain	0.342247	Novel	U	281	0
2488	FSHB	follicle stimulating hormone subunit beta	0.34166	Novel	U	282	0
2475	MTOR	mechanistic target of rapamycin kinase	0.339622	Novel	U	284	0
654	BMP6	bone morphogenetic protein 6	0.338946	Novel	U	285	0
8817	FGF18	fibroblast growth factor 18	0.337351	Novel	U	286	0
55970	GNG12	G protein subunit gamma 12	0.336344	Novel	U	287	0
3371	TNC	tenascin C	0.33172	Novel	U	289	0
7046	TGFBR1	transforming growth factor beta receptor 1	0.331123	Novel	U	290	0
9672	SDC3	syndecan 3	0.33037	Novel	U	291	0
2736	GLI2	GLI family zinc finger 2	0.329918	Novel	N	292	0
64399	HHIP	hedgehog interacting protein	0.329336	Novel	U	293	0
3769	KCNJ13	potassium inwardly rectifying channel subfamily J member 13	0.328663	Novel	U	294	0
2250	FGF5	fibroblast growth factor 5	0.326317	Novel	U	296	0
8788	DLK1	delta like non-canonical Notch ligand 1	0.325481	Novel	N	297	0
9469	CHST3	carbohydrate sulfotransferase 3	0.32501	Novel	U	298	0
65217	PCDH15	protocadherin related 15	0.324878	Novel	U	299	0
2256	FGF11	fibroblast growth factor 11	0.323734	Novel	U	300	0
659	BMPR2	bone morphogenetic protein receptor type 2	0.322649	Novel	U	301	0
11173	ADAMTS7	ADAM metallopeptidase with thrombospondin type 1 motif 7	0.322436	Novel	N	302	0
121340	SP7	Sp7 transcription factor	0.320837	Novel	U	303	0
7048	TGFBR2	transforming growth factor beta receptor 2	0.32065	Novel	U	304	0
59350	RXFP1	relaxin family peptide receptor 1	0.319525	Novel	U	305	0
57096	RPGRIP1	RPGR interacting protein 1	0.318696	Novel	U	306	0
5746	PTH2R	parathyroid hormone 2 receptor	0.317149	Novel	U	307	0
2100	ESR2	estrogen receptor 2	0.315854	Novel	U	308	0
10216	PRG4	proteoglycan 4	0.313746	Novel	U	309	0
84168	ANTXR1	ANTXR cell adhesion molecule 1	0.30995	Novel	N	310	0
9612	NCOR2	nuclear receptor corepressor 2	0.306111	Novel	U	312	0
10319	LAMC3	laminin subunit gamma 3	0.3056	Novel	U	313	0
4763	NF1	neurofibromin 1	0.303819	Novel	U	314	0
8728	ADAM19	ADAM metallopeptidase domain 19	0.302478	Novel	U	315	0
3679	ITGA7	integrin subunit alpha 7	0.301513	Novel	U	316	0
375790	AGRN	agrin	0.300882	Novel	U	317	0
56034	PDGFC	platelet derived growth factor C	0.298345	Novel	N	319	0
3911	LAMA5	laminin subunit alpha 5	0.295852	Novel	U	320	0
4052	LTBP1	latent transforming growth factor beta binding protein 1	0.295518	Novel	N	321	0
653	BMP5	bone morphogenetic protein 5	0.295513	Novel	U	322	0
7980	TFPI2	tissue factor pathway inhibitor 2	0.295044	Novel	U	323	0
5979	RET	ret proto-oncogene	0.293612	Novel	U	324	0
23127	COLGALT2	collagen beta(1-O)galactosyltransferase 2	0.293529	Novel	U	325	0
4325	MMP16	matrix metallopeptidase 16	0.291596	Novel	U	326	0
5054	SERPINE1	serpin family E member 1	0.290666	Novel	U	328	0
91653	BOC	BOC cell adhesion associated, oncogene regulated	0.289218	Novel	N	329	0
4089	SMAD4	SMAD family member 4	0.289215	Novel	U	330	0
9518	GDF15	growth differentiation factor 15	0.289213	Novel	U	331	0
23767	FLRT3	fibronectin leucine rich transmembrane protein 3	0.288467	Novel	U	332	0
9657	IQCB1	IQ motif containing B1	0.287591	Novel	U	333	0
6017	RLBP1	retinaldehyde binding protein 1	0.285768	Novel	U	334	0
1134	CHRNA1	cholinergic receptor nicotinic alpha 1 subunit	0.284422	Novel	U	335	0
8985	PLOD3	procollagen-lysine,2-oxoglutarate 5-dioxygenase 3	0.283097	Novel	U	336	0
1288	COL4A6	collagen type IV alpha 6 chain	0.280732	Novel	U	337	0
5069	PAPPA	pappalysin 1	0.277214	Novel	U	339	0
338	APOB	apolipoprotein B	0.277189	Novel	U	340	0
7092	TLL1	tolloid like 1	0.275376	Novel	U	341	0
6868	ADAM17	ADAM metallopeptidase domain 17	0.275341	Novel	U	342	0
151887	CCDC80	coiled-coil domain containing 80	0.272967	Novel	U	343	0
57642	COL20A1	collagen type XX alpha 1 chain	0.270406	Novel	U	344	0
92211	CDHR1	cadherin related family member 1	0.270393	Novel	U	345	0
5132	PDC	phosducin	0.270351	Novel	U	346	0
4017	LOXL2	lysyl oxidase like 2	0.270148	Novel	U	347	0
7010	TEK	TEK receptor tyrosine kinase	0.270128	Novel	U	348	0
3675	ITGA3	integrin subunit alpha 3	0.267345	Novel	U	349	0
9358	ITGBL1	integrin subunit beta like 1	0.266398	Novel	U	350	0
3685	ITGAV	integrin subunit alpha V	0.26414	Novel	U	352	0
4326	MMP17	matrix metallopeptidase 17	0.262101	Novel	U	354	0
154	ADRB2	adrenoceptor beta 2	0.260922	Novel	U	355	0
26577	PCOLCE2	procollagen C-endopeptidase enhancer 2	0.260782	Novel	U	356	0
338917	VSX2	visual system homeobox 2	0.259715	Novel	U	357	0
3678	ITGA5	integrin subunit alpha 5	0.259566	Novel	U	358	0
3381	IBSP	integrin binding sialoprotein	0.257668	Novel	U	359	0
64102	TNMD	tenomodulin	0.256906	Novel	U	361	0
140766	ADAMTS14	ADAM metallopeptidase with thrombospondin type 1 motif 14	0.255941	Novel	U	362	0
6387	CXCL12	C-X-C motif chemokine ligand 12	0.254733	Novel	U	363	0
133584	EGFLAM	EGF like, fibronectin type III and laminin G domains	0.254702	Novel	U	364	0
3037	HAS2	hyaluronan synthase 2	0.254207	Novel	U	365	0
56999	ADAMTS9	ADAM metallopeptidase with thrombospondin type 1 motif 9	0.253641	Novel	U	366	0
1310	COL19A1	collagen type XIX alpha 1 chain	0.250952	Novel	U	370	0
89932	PAPLN	papilin, proteoglycan like sulfated glycoprotein	0.249872	Novel	U	371	0
8614	STC2	stanniocalcin 2	0.249468	Novel	U	372	0
392255	GDF6	growth differentiation factor 6	0.248999	Novel	U	373	0
2260	FGFR1	fibroblast growth factor receptor 1	0.248468	Novel	U	374	0
2697	GJA1	gap junction protein alpha 1	0.247294	Novel	U	375	0
387758	FIBIN	fin bud initiation factor homolog	0.246129	Novel	U	377	0
3693	ITGB5	integrin subunit beta 5	0.245133	Novel	U	378	0
51069	MRPL2	mitochondrial ribosomal protein L2	0.244565	Novel	N	379	0
8785	MATN4	matrilin 4	0.24446	Novel	U	381	0
7482	WNT2B	Wnt family member 2B	0.243712	Novel	N	384	0
2487	FRZB	frizzled related protein	0.242547	Novel	U	385	0
9394	HS6ST1	heparan sulfate 6-O-sulfotransferase 1	0.241479	Novel	U	386	0
51094	ADIPOR1	adiponectin receptor 1	0.240842	Novel	U	387	0
10083	USH1C	USH1 protein network component harmonin	0.240467	Novel	U	388	0
6591	SNAI2	snail family transcriptional repressor 2	0.240093	Novel	U	389	0
4879	NPPB	natriuretic peptide B	0.240026	Novel	U	390	0
10893	MMP24	matrix metallopeptidase 24	0.239118	Novel	U	391	0
1910	EDNRB	endothelin receptor type B	0.238542	Novel	N	392	0
197	AHSG	alpha 2-HS glycoprotein	0.238343	Novel	U	393	0
652	BMP4	bone morphogenetic protein 4	0.237899	Novel	U	394	0
3340	NDST1	N-deacetylase and N-sulfotransferase 1	0.237196	Novel	U	395	0
221044	UCMA	upper zone of growth plate and cartilage matrix associated	0.236866	Novel	U	396	0
127435	PODN	podocan	0.236805	Novel	U	397	0
2034	EPAS1	endothelial PAS domain protein 1	0.236216	Novel	N	398	0
55075	UACA	uveal autoantigen with coiled-coil domains and ankyrin repeats	0.235903	Novel	U	399	0
388939	PCARE	photoreceptor cilium actin regulator	0.235678	Novel	U	400	0
4319	MMP10	matrix metallopeptidase 10	0.235426	Novel	U	401	0
26504	CNNM4	cyclin and CBS domain divalent metal cation transport mediator 4	0.235348	Novel	U	402	0
340267	COL28A1	collagen type XXVIII alpha 1 chain	0.235069	Novel	U	403	0
84922	FIZ1	FLT3 interacting zinc finger 1	0.234575	Novel	U	405	0
5577	PRKAR2B	protein kinase cAMP-dependent type II regulatory subunit beta	0.234514	Novel	U	406	0
9719	ADAMTSL2	ADAMTS like 2	0.232753	Novel	N	407	0
1805	DPT	dermatopontin	0.232478	Novel	U	408	0
112	ADCY6	adenylate cyclase 6	0.231882	Novel	U	410	0
657	BMPR1A	bone morphogenetic protein receptor type 1A	0.231824	Novel	U	411	0
2719	GPC3	glypican 3	0.23164	Novel	U	412	0
2621	GAS6	growth arrest specific 6	0.231035	Novel	U	414	0
8515	ITGA10	integrin subunit alpha 10	0.230178	Novel	U	416	0
5157	PDGFRL	platelet derived growth factor receptor like	0.229799	Novel	U	418	0
7869	SEMA3B	semaphorin 3B	0.229042	Novel	N	419	0
5593	PRKG2	protein kinase cGMP-dependent 2	0.228763	Novel	U	420	0
3953	LEPR	leptin receptor	0.228303	Novel	N	422	0
10343	PKDREJ	polycystin family receptor for egg jelly	0.227562	Novel	N	423	0
23418	CRB1	crumbs cell polarity complex component 1	0.226448	Novel	N	424	0
5154	PDGFA	platelet derived growth factor subunit A	0.225164	Novel	U	425	0
3690	ITGB3	integrin subunit beta 3	0.224316	Novel	U	426	0
768206	PRCD	photoreceptor disc component	0.223652	Novel	U	427	0
3625	INHBB	inhibin subunit beta B	0.22309	Novel	U	428	0
91	ACVR1B	activin A receptor type 1B	0.221958	Novel	U	429	0
2691	GHRH	growth hormone releasing hormone	0.221532	Novel	U	430	0
57451	TENM2	teneurin transmembrane protein 2	0.220116	Novel	U	432	0
5015	OTX2	orthodenticle homeobox 2	0.218467	Novel	N	434	0
91522	COL23A1	collagen type XXIII alpha 1 chain	0.218346	Novel	U	435	0
8823	FGF16	fibroblast growth factor 16	0.217831	Novel	U	436	0
64072	CDH23	cadherin related 23	0.215929	Novel	U	437	0
11082	ESM1	endothelial cell specific molecule 1	0.212523	Novel	N	442	0
9210	BMP15	bone morphogenetic protein 15	0.212447	Novel	N	443	0
4487	MSX1	msh homeobox 1	0.211366	Novel	U	444	0
23090	ZNF423	zinc finger protein 423	0.211075	Novel	N	445	0
8292	COLQ	collagen like tail subunit of asymmetric acetylcholinesterase	0.210647	Novel	N	447	0
1586	CYP17A1	cytochrome P450 family 17 subfamily A member 1	0.210006	Novel	U	448	0
2770	GNAI1	G protein subunit alpha i1	0.20907	Novel	N	449	0
6753	SSTR3	somatostatin receptor 3	0.20891	Novel	N	450	0
347527	ARSH	arylsulfatase family member H	0.206963	Novel	U	451	0
2258	FGF13	fibroblast growth factor 13	0.206819	Novel	U	452	0
30813	VSX1	visual system homeobox 1	0.206772	Novel	U	453	0
25903	OLFML2B	olfactomedin like 2B	0.205355	Novel	U	456	0
5311	PKD2	polycystin 2, transient receptor potential cation channel	0.205254	Novel	U	457	0
8839	CCN5	cellular communication network factor 5	0.204256	Novel	U	458	0
6695	SPOCK1	SPARC (osteonectin), cwcv and kazal like domains proteoglycan 1	0.204108	Novel	N	459	0
57719	ANO8	anoctamin 8	0.204034	Novel	N	460	0
57188	ADAMTSL3	ADAMTS like 3	0.203979	Novel	U	461	0
10594	PRPF8	pre-mRNA processing factor 8	0.203919	Novel	N	462	0
4093	SMAD9	SMAD family member 9	0.203628	Novel	U	463	0
6100	RP9	RP9 pre-mRNA splicing factor	0.203618	Novel	N	464	0
221914	GPC2	glypican 2	0.20328	Novel	U	465	0
4214	MAP3K1	mitogen-activated protein kinase kinase kinase 1	0.203202	Novel	N	466	0
11197	WIF1	WNT inhibitory factor 1	0.202636	Novel	U	468	0
117581	TWIST2	twist family bHLH transcription factor 2	0.202552	Novel	N	469	0
7480	WNT10B	Wnt family member 10B	0.201178	Novel	U	472	0
685	BTC	betacellulin	0.201155	Novel	U	473	0
50515	CHST11	carbohydrate sulfotransferase 11	0.200764	Novel	U	474	0
22854	NTNG1	netrin G1	0.200349	Novel	N	475	0
7593	MZF1	myeloid zinc finger 1	0.200289	Novel	U	476	0
4881	NPR1	natriuretic peptide receptor 1	0.199412	Novel	U	477	0
651	BMP3	bone morphogenetic protein 3	0.198425	Novel	U	481	0
9241	NOG	noggin	0.197949	Novel	U	482	0
8646	CHRD	chordin	0.197592	Novel	U	484	0
2066	ERBB4	erb-b2 receptor tyrosine kinase 4	0.197318	Novel	U	485	0
55366	LGR4	leucine rich repeat containing G protein-coupled receptor 4	0.195936	Novel	U	487	0
4146	MATN1	matrilin 1	0.195706	Novel	U	488	0
79971	WLS	Wnt ligand secretion mediator	0.19562	Novel	U	489	0
1585	CYP11B2	cytochrome P450 family 11 subfamily B member 2	0.195474	Novel	U	490	0
11061	CNMD	chondromodulin	0.19518	Novel	U	492	0
5137	PDE1C	phosphodiesterase 1C	0.195148	Novel	U	493	0
6781	STC1	stanniocalcin 1	0.194182	Novel	U	496	0
55975	KLHL7	kelch like family member 7	0.194092	Novel	U	497	0
552	AVPR1A	arginine vasopressin receptor 1A	0.19291	Novel	N	498	0
2262	GPC5	glypican 5	0.192672	Novel	U	499	0
3712	IVD	isovaleryl-CoA dehydrogenase	0.191724	Novel	N	501	0
170691	ADAMTS17	ADAM metallopeptidase with thrombospondin type 1 motif 17	0.191661	Novel	U	502	0
5730	PTGDS	prostaglandin D2 synthase	0.190198	Novel	N	504	0
5251	PHEX	phosphate regulating endopeptidase homolog X-linked	0.190076	Novel	U	505	0
6770	STAR	steroidogenic acute regulatory protein	0.188865	Novel	U	506	0
4321	MMP12	matrix metallopeptidase 12	0.187971	Novel	U	508	0
2769	GNA15	G protein subunit alpha 15	0.187125	Novel	N	510	0
5591	PRKDC	protein kinase, DNA-activated, catalytic subunit	0.1858	Novel	U	511	0
3207	HOXA11	homeobox A11	0.185716	Novel	U	512	0
9965	FGF19	fibroblast growth factor 19	0.185315	Novel	U	513	0
4536	ND2	NADH dehydrogenase subunit 2	0.185275	Novel	N	514	0
10272	FSTL3	follistatin like 3	0.184628	Novel	N	516	0
8828	NRP2	neuropilin 2	0.184392	Novel	U	519	0
94137	RP1L1	RP1 like 1	0.184049	Novel	U	520	0
133	ADM	adrenomedullin	0.183997	Novel	U	521	0
79875	THSD4	thrombospondin type 1 domain containing 4	0.183749	Novel	U	523	0
9289	ADGRG1	adhesion G protein-coupled receptor G1	0.183133	Novel	N	524	0
2492	FSHR	follicle stimulating hormone receptor	0.182232	Novel	U	525	0
5576	PRKAR2A	protein kinase cAMP-dependent type II regulatory subunit alpha	0.182064	Novel	U	526	0
64175	P3H1	prolyl 3-hydroxylase 1	0.181024	Novel	U	529	0
5291	PIK3CB	phosphatidylinositol-4,5-bisphosphate 3-kinase catalytic subunit beta	0.180391	Novel	U	530	0
9626	GUCA1C	guanylate cyclase activator 1C	0.17969	Novel	U	531	0
8425	LTBP4	latent transforming growth factor beta binding protein 4	0.178402	Novel	N	532	0
55959	SULF2	sulfatase 2	0.177151	Novel	N	534	0
2661	GDF9	growth differentiation factor 9	0.176656	Novel	U	536	0
4148	MATN3	matrilin 3	0.176653	Novel	U	537	0
3347	HTN3	histatin 3	0.176575	Novel	N	538	0
2662	GDF10	growth differentiation factor 10	0.176483	Novel	U	539	0
8654	PDE5A	phosphodiesterase 5A	0.17588	Novel	U	540	0
7401	CLRN1	clarin 1	0.175612	Novel	U	541	0
56975	FAM20C	FAM20C golgi associated secretory pathway kinase	0.173863	Novel	U	544	0
147111	NOTUM	notum, palmitoleoyl-protein carboxylesterase	0.173703	Novel	N	545	0
7093	TLL2	tolloid like 2	0.17319	Novel	U	546	0
728458	OPN1MW2	opsin 1, medium wave sensitive 2	0.172827	Novel	U	547	0
5327	PLAT	plasminogen activator, tissue type	0.172701	Novel	N	548	0
4092	SMAD7	SMAD family member 7	0.172629	Novel	U	549	0
3918	LAMC2	laminin subunit gamma 2	0.171669	Novel	U	550	0
7225	TRPC6	transient receptor potential cation channel subfamily C member 6	0.17138	Novel	U	552	0
8510	MMP23B	matrix metallopeptidase 23B	0.170118	Novel	U	554	0
54507	ADAMTSL4	ADAMTS like 4	0.169923	Novel	U	555	0
56944	OLFML3	olfactomedin like 3	0.169888	Novel	U	556	0
80326	WNT10A	Wnt family member 10A	0.169604	Novel	U	558	0
3655	ITGA6	integrin subunit alpha 6	0.169386	Novel	U	560	0
10417	SPON2	spondin 2	0.169053	Novel	U	561	0
56302	TRPV5	transient receptor potential cation channel subfamily V member 5	0.168235	Novel	U	564	0
341640	FREM2	FRAS1 related extracellular matrix 2	0.167539	Novel	U	565	0
25802	LMOD1	leiomodin 1	0.167001	Novel	N	566	0
4488	MSX2	msh homeobox 2	0.166907	Novel	U	567	0
57124	CD248	CD248 molecule	0.16675	Novel	U	568	0
164237	WFDC13	WAP four-disulfide core domain 13	0.166535	Novel	U	569	0
54328	GPR173	G protein-coupled receptor 173	0.16615	Novel	U	570	0
4878	NPPA	natriuretic peptide A	0.16575	Novel	N	571	0
4087	SMAD2	SMAD family member 2	0.165241	Novel	U	573	0
84870	RSPO3	R-spondin 3	0.164994	Novel	N	576	0
5997	RGS2	regulator of G protein signaling 2	0.164736	Novel	U	577	0
93	ACVR2B	activin A receptor type 2B	0.16345	Novel	U	578	0
11117	EMILIN1	elastin microfibril interfacer 1	0.163341	Novel	N	579	0
3162	HMOX1	heme oxygenase 1	0.161393	Novel	U	585	0
11186	RASSF1	Ras association domain family member 1	0.161122	Novel	N	587	0
80036	TRPM3	transient receptor potential cation channel subfamily M member 3	0.160341	Novel	U	588	0
170689	ADAMTS15	ADAM metallopeptidase with thrombospondin type 1 motif 15	0.160318	Novel	U	589	0
5126	PCSK2	proprotein convertase subtilisin/kexin type 2	0.159505	Novel	N	590	0
2817	GPC1	glypican 1	0.159344	Novel	U	593	0
11093	ADAMTS13	ADAM metallopeptidase with thrombospondin type 1 motif 13	0.159166	Novel	N	594	0
2668	GDNF	glial cell derived neurotrophic factor	0.158647	Novel	U	597	0
22943	DKK1	dickkopf WNT signaling pathway inhibitor 1	0.158315	Novel	U	598	0
3688	ITGB1	integrin subunit beta 1	0.157875	Novel	U	599	0
4762	NEUROG1	neurogenin 1	0.15771	Novel	U	600	0
55714	TENM3	teneurin transmembrane protein 3	0.157396	Novel	U	602	0
6615	SNAI1	snail family transcriptional repressor 1	0.156653	Novel	U	604	0
55273	TMEM100	transmembrane protein 100	0.154926	Novel	U	607	0
2074	ERCC6	ERCC excision repair 6, chromatin remodeling factor	0.154827	Novel	U	608	0
23596	OPN3	opsin 3	0.154642	Novel	U	609	0
8549	LGR5	leucine rich repeat containing G protein-coupled receptor 5	0.15433	Novel	U	611	0
2257	FGF12	fibroblast growth factor 12	0.153668	Novel	U	612	0
796	CALCA	calcitonin related polypeptide alpha	0.153242	Novel	N	615	0
25806	VAX2	ventral anterior homeobox 2	0.153111	Novel	U	617	0
2796	GNRH1	gonadotropin releasing hormone 1	0.152448	Novel	U	620	0
56920	SEMA3G	semaphorin 3G	0.152272	Novel	U	621	0
3696	ITGB8	integrin subunit beta 8	0.152203	Novel	U	622	0
140803	TRPM6	transient receptor potential cation channel subfamily M member 6	0.15168	Novel	U	624	0
83468	GLT8D2	glycosyltransferase 8 domain containing 2	0.151363	Novel	U	625	0
2069	EREG	epiregulin	0.151208	Novel	U	626	0
1435	CSF1	colony stimulating factor 1	0.151177	Novel	N	627	0
8747	ADAM21	ADAM metallopeptidase domain 21	0.150849	Novel	N	628	0
3982	LIM2	lens intrinsic membrane protein 2	0.150398	Novel	U	631	0
2132	EXT2	exostosin glycosyltransferase 2	0.150358	Novel	U	632	0
2248	FGF3	fibroblast growth factor 3	0.150262	Novel	U	633	0
53635	PTOV1	PTOV1 extended AT-hook containing adaptor protein	0.149543	Novel	U	635	0
10253	SPRY2	sprouty RTK signaling antagonist 2	0.149462	Novel	U	636	0
4856	CCN3	cellular communication network factor 3	0.14946	Novel	U	637	0
115861	NXNL1	nucleoredoxin like 1	0.149022	Novel	U	639	0
81578	COL21A1	collagen type XXI alpha 1 chain	0.147731	Novel	U	642	0
7041	TGFB1I1	transforming growth factor beta 1 induced transcript 1	0.14761	Novel	U	643	0
3680	ITGA9	integrin subunit alpha 9	0.147351	Novel	U	644	0
1488	CTBP2	C-terminal binding protein 2	0.147083	Novel	N	645	0
25928	SOSTDC1	sclerostin domain containing 1	0.146126	Novel	U	648	0
7060	THBS4	thrombospondin 4	0.146108	Novel	U	649	0
55188	RIC8B	RIC8 guanine nucleotide exchange factor B	0.14566	Novel	U	651	0
7275	TUB	TUB bipartite transcription factor	0.145527	Novel	N	652	0
9365	KL	klotho	0.144989	Novel	U	654	0
25794	FSCN2	fascin actin-bundling protein 2, retinal	0.144987	Novel	U	655	0
165	AEBP1	AE binding protein 1	0.144818	Novel	N	656	0
5152	PDE9A	phosphodiesterase 9A	0.144797	Novel	U	657	0
2264	FGFR4	fibroblast growth factor receptor 4	0.144564	Novel	U	658	0
2535	FZD2	frizzled class receptor 2	0.144504	Novel	N	659	0
1381	CRABP1	cellular retinoic acid binding protein 1	0.144243	Novel	U	660	0
84913	ATOH8	atonal bHLH transcription factor 8	0.1441	Novel	U	662	0
9653	HS2ST1	heparan sulfate 2-O-sulfotransferase 1	0.143805	Novel	U	665	0
1577	CYP3A5	cytochrome P450 family 3 subfamily A member 5	0.143012	Novel	U	669	0
558	AXL	AXL receptor tyrosine kinase	0.142892	Novel	N	670	0
2115	ETV1	ETS variant transcription factor 1	0.142781	Novel	N	672	0
64131	XYLT1	xylosyltransferase 1	0.142706	Novel	U	673	0
6469	SHH	sonic hedgehog signaling molecule	0.142669	Novel	U	674	0
5972	REN	renin	0.141999	Novel	N	675	0
4320	MMP11	matrix metallopeptidase 11	0.141867	Novel	U	676	0
5727	PTCH1	patched 1	0.141796	Novel	U	678	0
26291	FGF21	fibroblast growth factor 21	0.141743	Novel	U	679	0
4327	MMP19	matrix metallopeptidase 19	0.141738	Novel	U	680	0
171019	ADAMTS19	ADAM metallopeptidase with thrombospondin type 1 motif 19	0.141633	Novel	U	681	0
762	CA4	carbonic anhydrase 4	0.141601	Novel	N	682	0
7079	TIMP4	TIMP metallopeptidase inhibitor 4	0.141367	Novel	U	683	0
55243	KIRREL1	kirre like nephrin family adhesion molecule 1	0.140887	Novel	U	686	0
115908	CTHRC1	collagen triple helix repeat containing 1	0.140835	Novel	U	687	0
1543	CYP1A1	cytochrome P450 family 1 subfamily A member 1	0.140803	Novel	U	688	0
9350	CER1	cerberus 1, DAN family BMP antagonist	0.140611	Novel	U	689	0
116535	MRGPRF	MAS related GPR family member F	0.140539	Novel	U	690	0
10117	ENAM	enamelin	0.139746	Novel	U	693	0
4776	NFATC4	nuclear factor of activated T cells 4	0.139648	Novel	U	694	0
147906	DACT3	dishevelled binding antagonist of beta catenin 3	0.138544	Novel	U	696	0
2022	ENG	endoglin	0.138424	Novel	U	697	0
84140	FAM161A	FAM161 centrosomal protein A	0.1378	Novel	N	698	0
27035	NOX1	NADPH oxidase 1	0.137114	Novel	U	700	0
2254	FGF9	fibroblast growth factor 9	0.137033	Novel	U	701	0
6532	SLC6A4	solute carrier family 6 member 4	0.136966	Novel	N	702	0
4086	SMAD1	SMAD family member 1	0.136809	Novel	U	703	0
390259	BSX	brain specific homeobox	0.136486	Novel	U	704	0
4837	NNMT	nicotinamide N-methyltransferase	0.136391	Novel	N	705	0
5947	RBP1	retinol binding protein 1	0.135988	Novel	U	706	0
7253	TSHR	thyroid stimulating hormone receptor	0.135605	Novel	U	707	0
83604	TMEM47	transmembrane protein 47	0.135407	Novel	U	708	0
256076	COL6A5	collagen type VI alpha 5 chain	0.135118	Novel	U	709	0
8787	RGS9	regulator of G protein signaling 9	0.135071	Novel	N	710	0
3914	LAMB3	laminin subunit beta 3	0.13499	Novel	U	711	0
6822	SULT2A1	sulfotransferase family 2A member 1	0.134755	Novel	U	713	0
728441	GGT2	gamma-glutamyltransferase 2	0.132942	Novel	N	715	0
64220	STRA6	signaling receptor and transporter of retinol STRA6	0.132548	Novel	U	717	0
27006	FGF22	fibroblast growth factor 22	0.132454	Novel	U	719	0
84063	KIRREL2	kirre like nephrin family adhesion molecule 2	0.131845	Novel	U	722	0
415	ARSL	arylsulfatase L	0.131187	Novel	U	723	0
5142	PDE4B	phosphodiesterase 4B	0.131046	Novel	N	724	0
7423	VEGFB	vascular endothelial growth factor B	0.130837	Novel	U	726	0
4838	NODAL	nodal growth differentiation factor	0.130355	Novel	U	728	0
1419	CRYGB	crystallin gamma B	0.129982	Novel	U	730	0
1893	ECM1	extracellular matrix protein 1	0.129665	Novel	U	731	0
5770	PTPN1	protein tyrosine phosphatase non-receptor type 1	0.129523	Novel	U	732	0
8643	PTCH2	patched 2	0.129165	Novel	N	734	0
55901	THSD1	thrombospondin type 1 domain containing 1	0.128895	Novel	U	737	0
2251	FGF6	fibroblast growth factor 6	0.128518	Novel	U	739	0
2696	GIPR	gastric inhibitory polypeptide receptor	0.12828	Novel	N	742	0
401498	TMEM215	transmembrane protein 215	0.128141	Novel	U	743	0
11245	GPR176	G protein-coupled receptor 176	0.128117	Novel	N	744	0
8322	FZD4	frizzled class receptor 4	0.127379	Novel	U	746	0
132884	EVC2	EvC ciliary complex subunit 2	0.127099	Novel	U	747	0
85360	SYDE1	synapse defective Rho GTPase homolog 1	0.126798	Novel	N	748	0
129804	FBLN7	fibulin 7	0.125808	Novel	U	749	0
157869	SBSPON	somatomedin B and thrombospondin type 1 domain containing	0.12552	Novel	U	750	0
8434	RECK	reversion inducing cysteine rich protein with kazal motifs	0.124934	Novel	U	752	0
2658	GDF2	growth differentiation factor 2	0.124904	Novel	U	754	0
8913	CACNA1G	calcium voltage-gated channel subunit alpha1 G	0.124795	Novel	U	755	0
170589	GPHA2	glycoprotein hormone subunit alpha 2	0.123389	Novel	N	759	0
10863	ADAM28	ADAM metallopeptidase domain 28	0.12262	Novel	N	763	0
55812	SPATA7	spermatogenesis associated 7	0.122608	Novel	U	764	0
10461	MERTK	MER proto-oncogene, tyrosine kinase	0.121967	Novel	N	767	0
3760	KCNJ3	potassium inwardly rectifying channel subfamily J member 3	0.12154	Novel	N	769	0
2261	FGFR3	fibroblast growth factor receptor 3	0.121448	Novel	U	772	0
81848	SPRY4	sprouty RTK signaling antagonist 4	0.119638	Novel	U	780	0
25975	EGFL6	EGF like domain multiple 6	0.11953	Novel	U	781	0
84467	FBN3	fibrillin 3	0.119375	Novel	U	782	0
55022	PID1	phosphotyrosine interaction domain containing 1	0.118616	Novel	U	788	0
2695	GIP	gastric inhibitory polypeptide	0.118436	Novel	N	789	0
10672	GNA13	G protein subunit alpha 13	0.11842	Novel	N	790	0
79148	MMP28	matrix metallopeptidase 28	0.118225	Novel	U	792	0
91851	CHRDL1	chordin like 1	0.117834	Novel	U	793	0
23129	PLXND1	plexin D1	0.11753	Novel	N	796	0
8838	CCN6	cellular communication network factor 6	0.117418	Novel	N	797	0
64129	TINAGL1	tubulointerstitial nephritis antigen like 1	0.117407	Novel	N	798	0
5917	RARS1	arginyl-tRNA synthetase 1	0.117268	Novel	N	800	0
1412	CRYBA2	crystallin beta A2	0.117258	Novel	U	801	0
2870	GRK6	G protein-coupled receptor kinase 6	0.117136	Novel	U	804	0
8910	SGCE	sarcoglycan epsilon	0.117086	Novel	N	805	0
268	AMH	anti-Mullerian hormone	0.116971	Novel	U	806	0
3626	INHBC	inhibin subunit beta C	0.11685	Novel	U	807	0
1839	HBEGF	heparin binding EGF like growth factor	0.116561	Novel	U	808	0
53616	ADAM22	ADAM metallopeptidase domain 22	0.1165	Novel	N	809	0
255631	COL24A1	collagen type XXIV alpha 1 chain	0.115973	Novel	U	811	0
3759	KCNJ2	potassium inwardly rectifying channel subfamily J member 2	0.115794	Novel	U	812	0
6899	TBX1	T-box transcription factor 1	0.115696	Novel	U	813	0
4090	SMAD5	SMAD family member 5	0.11559	Novel	U	814	0
1896	EDA	ectodysplasin A	0.114733	Novel	U	816	0
6608	SMO	smoothened, frizzled class receptor	0.114482	Novel	U	818	0
658	BMPR1B	bone morphogenetic protein receptor type 1B	0.114427	Novel	U	819	0
83643	CCDC3	coiled-coil domain containing 3	0.11399	Novel	N	821	0
84570	COL25A1	collagen type XXV alpha 1 chain	0.113907	Novel	U	822	0
283446	MYO1H	myosin IH	0.113614	Novel	U	823	0
4842	NOS1	nitric oxide synthase 1	0.113441	Novel	N	825	0
83716	CRISPLD2	cysteine rich secretory protein LCCL domain containing 2	0.113093	Novel	N	826	0
25946	ZNF385A	zinc finger protein 385A	0.112896	Novel	U	828	0
2569	GABRR1	gamma-aminobutyric acid type A receptor subunit rho1	0.112351	Novel	U	830	0
1758	DMP1	dentin matrix acidic phosphoprotein 1	0.112243	Novel	U	832	0
91179	SCARF2	scavenger receptor class F member 2	0.111978	Novel	U	835	0
222537	HS3ST5	heparan sulfate-glucosamine 3-sulfotransferase 5	0.111841	Novel	U	837	0
7252	TSHB	thyroid stimulating hormone subunit beta	0.11166	Novel	N	840	0
5053	PAH	phenylalanine hydroxylase	0.111495	Novel	N	841	0
9465	AKAP7	A-kinase anchoring protein 7	0.111322	Novel	U	842	0
7223	TRPC4	transient receptor potential cation channel subfamily C member 4	0.111159	Novel	U	843	0
5075	PAX1	paired box 1	0.110762	Novel	U	845	0
83878	USHBP1	USH1 protein network component harmonin binding protein 1	0.110646	Novel	U	846	0
6405	SEMA3F	semaphorin 3F	0.110376	Novel	N	849	0
4159	MC3R	melanocortin 3 receptor	0.11034	Novel	N	850	0
54437	SEMA5B	semaphorin 5B	0.110301	Novel	U	852	0
7200	TRH	thyrotropin releasing hormone	0.110257	Novel	U	853	0
9423	NTN1	netrin 1	0.109873	Novel	U	854	0
6558	SLC12A2	solute carrier family 12 member 2	0.109733	Novel	U	855	0
84141	EVA1A	eva-1 homolog A, regulator of programmed cell death	0.109709	Novel	U	856	0
1417	CRYBB3	crystallin beta B3	0.109659	Novel	U	857	0
60676	PAPPA2	pappalysin 2	0.109628	Novel	U	858	0
9313	MMP20	matrix metallopeptidase 20	0.109528	Novel	U	859	0
8406	SRPX	sushi repeat containing protein X-linked	0.109244	Novel	U	860	0
25769	SLC24A2	solute carrier family 24 member 2	0.109165	Novel	U	861	0
7837	PXDN	peroxidasin	0.108888	Novel	U	863	0
7220	TRPC1	transient receptor potential cation channel subfamily C member 1	0.108787	Novel	U	866	0
5578	PRKCA	protein kinase C alpha	0.108732	Novel	U	867	0
6425	SFRP5	secreted frizzled related protein 5	0.108455	Novel	U	870	0
2776	GNAQ	G protein subunit alpha q	0.107537	Novel	U	872	0
118856	MMP21	matrix metallopeptidase 21	0.10749	Novel	N	873	0
102724560	CBSL	cystathionine beta-synthase like	0.107471	Novel	U	874	0
9094	UNC119	unc-119 lipid binding chaperone	0.107439	Novel	U	875	0
10512	SEMA3C	semaphorin 3C	0.10716	Novel	N	876	0
5340	PLG	plasminogen	0.10686	Novel	U	879	0
79642	ARSJ	arylsulfatase family member J	0.106763	Novel	U	881	0
64066	MMP27	matrix metallopeptidase 27	0.106732	Novel	U	882	0
58158	NEUROD4	neuronal differentiation 4	0.106696	Novel	U	883	0
64132	XYLT2	xylosyltransferase 2	0.106484	Novel	U	885	0
10267	RAMP1	receptor activity modifying protein 1	0.106417	Novel	N	886	0
79709	COLGALT1	collagen beta(1-O)galactosyltransferase 1	0.106252	Novel	N	889	0
56963	RGMA	repulsive guidance molecule BMP co-receptor a	0.105686	Novel	U	891	0
25890	ABI3BP	ABI family member 3 binding protein	0.105589	Novel	U	893	0
4739	NEDD9	neural precursor cell expressed, developmentally down-regulated 9	0.105534	Novel	U	895	0
1513	CTSK	cathepsin K	0.105359	Novel	U	896	0
4986	OPRK1	opioid receptor kappa 1	0.105353	Novel	U	897	0
3614	IMPDH1	inosine monophosphate dehydrogenase 1	0.104966	Novel	N	898	0
255239	ANKK1	ankyrin repeat and kinase domain containing 1	0.104832	Novel	U	899	0
4161	MC5R	melanocortin 5 receptor	0.104776	Novel	N	900	0
137970	UNC5D	unc-5 netrin receptor D	0.104667	Novel	N	902	0
10501	SEMA6B	semaphorin 6B	0.104581	Novel	U	904	0
126792	B3GALT6	beta-1,3-galactosyltransferase 6	0.104575	Novel	U	905	0
4356	MPP3	membrane palmitoylated protein 3	0.104466	Novel	U	906	0
54084	TSPEAR	thrombospondin type laminin G domain and EAR repeats	0.10427	Novel	U	907	0
284119	CAVIN1	caveolae associated protein 1	0.104262	Novel	N	908	0
7827	NPHS2	NPHS2 stomatin family member, podocin	0.103979	Novel	N	910	0
10816	SPINT3	serine peptidase inhibitor, Kunitz type 3	0.103769	Novel	U	911	0
8692	HYAL2	hyaluronidase 2	0.103683	Novel	U	913	0
10763	NES	nestin	0.103594	Novel	N	915	0
340745	LRIT2	leucine rich repeat, Ig-like and transmembrane domains 2	0.103313	Novel	U	919	0
9953	HS3ST3B1	heparan sulfate-glucosamine 3-sulfotransferase 3B1	0.102785	Novel	U	926	0
136227	COL26A1	collagen type XXVI alpha 1 chain	0.102764	Novel	U	927	0
9956	HS3ST2	heparan sulfate-glucosamine 3-sulfotransferase 2	0.102672	Novel	U	929	0
57101	ANO2	anoctamin 2	0.1026	Novel	U	930	0
25884	CHRDL2	chordin like 2	0.102348	Novel	U	931	0
54972	TMEM132A	transmembrane protein 132A	0.102227	Novel	U	932	0
54831	BEST2	bestrophin 2	0.101577	Novel	U	936	0
5147	PDE6D	phosphodiesterase 6D	0.101403	Novel	U	940	0
3362	HTR6	5-hydroxytryptamine receptor 6	0.10106	Novel	N	945	0
6716	SRD5A2	steroid 5 alpha-reductase 2	0.100615	Novel	U	949	0
4038	LRP4	LDL receptor related protein 4	0.100405	Novel	U	951	0
5629	PROX1	prospero homeobox 1	0.100324	Novel	U	952	0
199699	DAND5	DAN domain BMP antagonist family member 5	0.100279	Novel	U	953	0
2195	FAT1	FAT atypical cadherin 1	0.100069	Novel	U	956	0
3730	ANOS1	anosmin 1	0.0999975	Novel	N	957	0
80070	ADAMTS20	ADAM metallopeptidase with thrombospondin type 1 motif 20	0.0999228	Novel	U	959	0
9381	OTOF	otoferlin	0.099818	Novel	N	960	0
10568	SLC34A2	solute carrier family 34 member 2	0.0991514	Novel	N	963	0
4091	SMAD6	SMAD family member 6	0.0991258	Novel	U	964	0
3164	NR4A1	nuclear receptor subfamily 4 group A member 1	0.0990644	Novel	U	965	0
3673	ITGA2	integrin subunit alpha 2	0.0990062	Novel	U	966	0
6275	S100A4	S100 calcium binding protein A4	0.0987223	Novel	U	969	0
26281	FGF20	fibroblast growth factor 20	0.0976021	Novel	U	974	0
54538	ROBO4	roundabout guidance receptor 4	0.0966513	Novel	N	982	0
126147	NTN5	netrin 5	0.0963984	Novel	U	983	0
337876	CHSY3	chondroitin sulfate synthase 3	0.0963545	Novel	U	984	0
1427	CRYGS	crystallin gamma S	0.0957938	Novel	U	989	0
6928	HNF1B	HNF1 homeobox B	0.0957346	Novel	U	990	0
3762	KCNJ5	potassium inwardly rectifying channel subfamily J member 5	0.095569	Novel	N	991	0
6870	TACR3	tachykinin receptor 3	0.0949346	Novel	N	996	0
3482	IGF2R	insulin like growth factor 2 receptor	0.0948803	Novel	N	998	0
728577	CNTNAP3B	contactin associated protein family member 3B	0.0947348	Novel	U	999	0
90550	MCU	mitochondrial calcium uniporter	0.0945434	Novel	U	1003	0
414	ARSD	arylsulfatase D	0.0944625	Novel	U	1005	0
3290	HSD11B1	hydroxysteroid 11-beta dehydrogenase 1	0.0944388	Novel	U	1007	0
151449	GDF7	growth differentiation factor 7	0.0943843	Novel	U	1009	0
183	AGT	angiotensinogen	0.0935959	Novel	U	1014	0
27121	DKK4	dickkopf WNT signaling pathway inhibitor 4	0.0933839	Novel	U	1015	0
786	CACNG1	calcium voltage-gated channel auxiliary subunit gamma 1	0.0932765	Novel	N	1018	0
23554	TSPAN12	tetraspanin 12	0.0932318	Novel	U	1020	0
22999	RIMS1	regulating synaptic membrane exocytosis 1	0.0924704	Novel	U	1025	0
9993	DGCR2	DiGeorge syndrome critical region gene 2	0.0924691	Novel	U	1026	0
2692	GHRHR	growth hormone releasing hormone receptor	0.0923538	Novel	U	1027	0
265	AMELX	amelogenin X-linked	0.0923414	Novel	U	1028	0
728226	GGTLC3	gamma-glutamyltransferase light chain family member 3	0.0922002	Novel	U	1031	0
6343	SCT	secretin	0.0916859	Novel	U	1034	0
2906	GRIN2D	glutamate ionotropic receptor NMDA type subunit 2D	0.0916013	Novel	U	1036	0
388630	TRABD2B	TraB domain containing 2B	0.0915357	Novel	N	1037	0
220202	ATOH7	atonal bHLH transcription factor 7	0.0911898	Novel	U	1042	0
63895	PIEZO2	piezo type mechanosensitive ion channel component 2	0.0905813	Novel	U	1045	0
121214	SDR9C7	short chain dehydrogenase/reductase family 9C member 7	0.0905556	Novel	U	1046	0
3237	HOXD11	homeobox D11	0.0905504	Novel	U	1047	0
10585	POMT1	protein O-mannosyltransferase 1	0.090533	Novel	N	1048	0
158326	FREM1	FRAS1 related extracellular matrix 1	0.0900701	Novel	U	1053	0
2678	GGT1	gamma-glutamyltransferase 1	0.0899919	Novel	U	1054	0
50507	NOX4	NADPH oxidase 4	0.0898363	Novel	N	1056	0
129293	TRABD2A	TraB domain containing 2A	0.0895879	Novel	N	1058	0
221749	PXDC1	PX domain containing 1	0.0894591	Novel	U	1060	0
22997	IGSF9B	immunoglobulin superfamily member 9B	0.0894273	Novel	U	1061	0
79812	MMRN2	multimerin 2	0.0893682	Novel	U	1063	0
2	A2M	alpha-2-macroglobulin	0.0891957	Novel	U	1065	0
6535	SLC6A8	solute carrier family 6 member 8	0.0888476	Novel	N	1068	0
186	AGTR2	angiotensin II receptor type 2	0.0884602	Novel	N	1069	0
23078	VWA8	von Willebrand factor A domain containing 8	0.088123	Novel	U	1074	0
117531	TMC1	transmembrane channel like 1	0.087873	Novel	U	1081	0
431705	ASTL	astacin like metalloendopeptidase	0.0877103	Novel	U	1084	0
374308	PTCHD3	patched domain containing 3	0.0875722	Novel	U	1085	0
9902	MRC2	mannose receptor C type 2	0.0872791	Novel	U	1088	0
5467	PPARD	peroxisome proliferator activated receptor delta	0.0871581	Novel	U	1089	0
64753	CCDC136	coiled-coil domain containing 136	0.0868245	Novel	U	1090	0
51435	SCARA3	scavenger receptor class A member 3	0.086663	Novel	U	1091	0
3084	NRG1	neuregulin 1	0.0858074	Novel	U	1100	0
6259	RYK	receptor like tyrosine kinase	0.0857971	Novel	N	1101	0
63827	BCAN	brevican	0.0857416	Novel	U	1102	0
23553	HYAL4	hyaluronidase 4	0.0857375	Novel	U	1103	0
84634	KISS1R	KISS1 receptor	0.0856663	Novel	U	1105	0
7044	LEFTY2	left-right determination factor 2	0.0854996	Novel	U	1106	0
813	CALU	calumenin	0.0849994	Novel	U	1110	0
4880	NPPC	natriuretic peptide C	0.0849701	Novel	U	1111	0
3776	KCNK2	potassium two pore domain channel subfamily K member 2	0.0845971	Novel	U	1116	0
219699	UNC5B	unc-5 netrin receptor B	0.0844974	Novel	U	1119	0
389136	VGLL3	vestigial like family member 3	0.084023	Novel	U	1126	0
84171	LOXL4	lysyl oxidase like 4	0.0840002	Novel	U	1127	0
9096	TBX18	T-box transcription factor 18	0.0831551	Novel	N	1138	0
7039	TGFA	transforming growth factor alpha	0.0830826	Novel	U	1141	0
91355	LRP5L	LDL receptor related protein 5 like	0.0830099	Novel	U	1142	0
114905	C1QTNF7	C1q and TNF related 7	0.0829437	Novel	U	1145	0
147495	APCDD1	APC down-regulated 1	0.0827571	Novel	N	1146	0
54360	CYTL1	cytokine like 1	0.0827539	Novel	U	1147	0
9542	NRG2	neuregulin 2	0.082444	Novel	U	1151	0
4158	MC2R	melanocortin 2 receptor	0.0822273	Novel	N	1153	0
7286	TUFT1	tuftelin 1	0.0822055	Novel	U	1154	0
1902	LPAR1	lysophosphatidic acid receptor 1	0.081894	Novel	N	1159	0
57333	RCN3	reticulocalbin 3	0.0815451	Novel	U	1162	0
6340	SCNN1G	sodium channel epithelial 1 subunit gamma	0.0814822	Novel	U	1164	0
3764	KCNJ8	potassium inwardly rectifying channel subfamily J member 8	0.0813155	Novel	N	1167	0
551	AVP	arginine vasopressin	0.0812473	Novel	U	1168	0
84935	MEDAG	mesenteric estrogen dependent adipogenesis	0.0806614	Novel	U	1173	0
10500	SEMA6C	semaphorin 6C	0.08053	Novel	U	1176	0
80031	SEMA6D	semaphorin 6D	0.0798796	Novel	U	1184	0
5028	P2RY1	purinergic receptor P2Y1	0.0798642	Novel	N	1185	0
254050	LRRC43	leucine rich repeat containing 43	0.0797934	Novel	U	1186	0
22856	CHSY1	chondroitin sulfate synthase 1	0.0793838	Novel	U	1191	0
113189	CHST14	carbohydrate sulfotransferase 14	0.0793337	Novel	U	1192	0
4040	LRP6	LDL receptor related protein 6	0.0793107	Novel	U	1193	0
10491	CRTAP	cartilage associated protein	0.0792974	Novel	N	1194	0
1652	DDT	D-dopachrome tautomerase	0.0790659	Novel	U	1196	0
284297	SSC5D	scavenger receptor cysteine rich family member with 5 domains	0.0788106	Novel	U	1200	0
11098	PRSS23	serine protease 23	0.078729	Novel	U	1201	0
6559	SLC12A3	solute carrier family 12 member 3	0.078389	Novel	U	1206	0
375033	PEAR1	platelet endothelial aggregation receptor 1	0.0779715	Novel	U	1211	0
339366	ADAMTSL5	ADAMTS like 5	0.0777113	Novel	U	1217	0
153642	ARSK	arylsulfatase family member K	0.0776505	Novel	U	1220	0
1421	CRYGD	crystallin gamma D	0.0775935	Novel	U	1222	0
92126	DSEL	dermatan sulfate epimerase like	0.077306	Novel	U	1227	0
2121	EVC	EvC ciliary complex subunit 1	0.0771722	Novel	U	1229	0
7274	TTPA	alpha tocopherol transfer protein	0.0770545	Novel	N	1230	0
5950	RBP4	retinol binding protein 4	0.0768692	Novel	U	1231	0
2701	GJA4	gap junction protein alpha 4	0.0766914	Novel	N	1233	0
2277	VEGFD	vascular endothelial growth factor D	0.0766382	Novel	U	1235	0
286262	TPRN	taperin	0.0763327	Novel	U	1238	0
858	CAV2	caveolin 2	0.0757988	Novel	U	1247	0
1418	CRYGA	crystallin gamma A	0.0756908	Novel	U	1249	0
9940	DLEC1	DLEC1 cilia and flagella associated protein	0.0753353	Novel	U	1253	0
79586	CHPF	chondroitin polymerizing factor	0.0752958	Novel	U	1254	0
124857	WFIKKN2	WAP, follistatin/kazal, immunoglobulin, kunitz and netrin domain containing 2	0.0748287	Novel	N	1262	0
344901	OSTN	osteocrin	0.0742525	Novel	U	1265	0
7306	TYRP1	tyrosinase related protein 1	0.0741636	Novel	N	1266	0
56106	PCDHGA10	protocadherin gamma subfamily A, 10	0.0739282	Novel	U	1270	0
56033	BARX1	BARX homeobox 1	0.0736758	Novel	U	1276	0
4610	MYCL	MYCL proto-oncogene, bHLH transcription factor	0.0735791	Novel	U	1278	0
79740	ZBBX	zinc finger B-box domain containing	0.0730966	Novel	U	1291	0
54873	PALMD	palmdelphin	0.0730148	Novel	U	1295	0
223117	SEMA3D	semaphorin 3D	0.0729734	Novel	U	1296	0
112464	CAVIN3	caveolae associated protein 3	0.0725358	Novel	U	1304	0
8848	TSC22D1	TSC22 domain family member 1	0.0723278	Novel	U	1307	0
221061	FAM171A1	family with sequence similarity 171 member A1	0.0722041	Novel	N	1308	0
3955	LFNG	LFNG O-fucosylpeptide 3-beta-N-acetylglucosaminyltransferase	0.0721066	Novel	U	1309	0
57715	SEMA4G	semaphorin 4G	0.0719964	Novel	U	1314	0
167681	PRSS35	serine protease 35	0.0717544	Novel	U	1317	0
9454	HOMER3	homer scaffold protein 3	0.0717512	Novel	N	1318	0
4225	MEP1B	meprin A subunit beta	0.0717006	Novel	U	1319	0
114898	C1QTNF2	C1q and TNF related 2	0.0714901	Novel	U	1321	0
64327	LMBR1	limb development membrane protein 1	0.071481	Novel	U	1322	0
7855	FZD5	frizzled class receptor 5	0.0711746	Novel	U	1329	0
339965	CCDC158	coiled-coil domain containing 158	0.0711179	Novel	U	1331	0
136	ADORA2B	adenosine A2b receptor	0.07111	Novel	U	1332	0
54345	SOX18	SRY-box transcription factor 18	0.0708025	Novel	N	1339	0
27250	PDCD4	programmed cell death 4	0.0707922	Novel	U	1340	0
5948	RBP2	retinol binding protein 2	0.0707211	Novel	U	1341	0
8029	CUBN	cubilin	0.0705603	Novel	U	1344	0
6462	SHBG	sex hormone binding globulin	0.0703844	Novel	U	1348	0
23583	SMUG1	single-strand-selective monofunctional uracil-DNA glycosylase 1	0.07021	Novel	U	1352	0
10210	TOPORS	TOP1 binding arginine/serine rich protein, E3 ubiquitin ligase	0.0700064	Novel	N	1358	0
258	AMBN	ameloblastin	0.0699316	Novel	U	1359	0
80727	TTYH3	tweety family member 3	0.069909	Novel	N	1360	0
5228	PGF	placental growth factor	0.069836	Novel	N	1361	0
10278	EFS	embryonal Fyn-associated substrate	0.0697961	Novel	U	1364	0
4162	MCAM	melanoma cell adhesion molecule	0.0695787	Novel	N	1370	0
51148	CERCAM	cerebral endothelial cell adhesion molecule	0.0693695	Novel	N	1375	0
123	PLIN2	perilipin 2	0.0693481	Novel	U	1376	0
7289	TULP3	TUB like protein 3	0.0691582	Novel	U	1382	0
374654	KIF7	kinesin family member 7	0.0691433	Novel	U	1383	0
128077	LIX1L	limb and CNS expressed 1 like	0.0690422	Novel	U	1386	0
10367	MICU1	mitochondrial calcium uptake 1	0.0688799	Novel	U	1392	0
100134444	KCNJ18	potassium inwardly rectifying channel subfamily J member 18	0.0687739	Novel	U	1396	0
2677	GGCX	gamma-glutamyl carboxylase	0.0683265	Novel	N	1402	0
27302	BMP10	bone morphogenetic protein 10	0.0679122	Novel	U	1411	0
5420	PODXL	podocalyxin like	0.0677391	Novel	N	1414	0
23105	FSTL4	follistatin like 4	0.0670174	Novel	U	1433	0
338872	C1QTNF9	C1q and TNF related 9	0.0669514	Novel	U	1435	0
3770	KCNJ14	potassium inwardly rectifying channel subfamily J member 14	0.0668838	Novel	N	1438	0
11281	POU6F2	POU class 6 homeobox 2	0.0667843	Novel	U	1441	0
57722	IGDCC4	immunoglobulin superfamily DCC subclass member 4	0.0664952	Novel	U	1446	0
8490	RGS5	regulator of G protein signaling 5	0.0664887	Novel	U	1447	0
5740	PTGIS	prostaglandin I2 synthase	0.0663819	Novel	N	1449	0
6876	TAGLN	transgelin	0.0659579	Novel	N	1464	0
10371	SEMA3A	semaphorin 3A	0.0658281	Novel	U	1466	0
151176	ERFE	erythroferrone	0.0656554	Novel	U	1470	0
23531	MMD	monocyte to macrophage differentiation associated	0.0652308	Novel	N	1477	0
6019	RLN2	relaxin 2	0.0651012	Novel	N	1481	0
3617	IMPG1	interphotoreceptor matrix proteoglycan 1	0.0649514	Novel	U	1486	0
51705	EMCN	endomucin	0.0645791	Novel	U	1501	0
285016	ALKAL2	ALK and LTK ligand 2	0.0645099	Novel	U	1502	0
114902	C1QTNF5	C1q and TNF related 5	0.0642143	Novel	U	1505	0
56172	ANKH	ANKH inorganic pyrophosphate transport regulator	0.0637716	Novel	U	1511	0
114131	UCN3	urocortin 3	0.0636399	Novel	N	1513	0
10637	LEFTY1	left-right determination factor 1	0.0636157	Novel	U	1514	0
2981	GUCA2B	guanylate cyclase activator 2B	0.0635258	Novel	N	1516	0
3674	ITGA2B	integrin subunit alpha 2b	0.0633656	Novel	U	1520	0
285440	CYP4V2	cytochrome P450 family 4 subfamily V member 2	0.0632788	Novel	U	1522	0
1188	CLCNKB	chloride voltage-gated channel Kb	0.0631638	Novel	N	1525	0
56548	CHST7	carbohydrate sulfotransferase 7	0.0628926	Novel	U	1534	0
6640	SNTA1	syntrophin alpha 1	0.0628852	Novel	N	1535	0
192668	CYS1	cystin 1	0.0628148	Novel	U	1536	0
122786	FRMD6	FERM domain containing 6	0.0625801	Novel	U	1540	0
55245	UQCC1	ubiquinol-cytochrome c reductase complex assembly factor 1	0.0624624	Novel	N	1545	0
347252	IGFBPL1	insulin like growth factor binding protein like 1	0.0623395	Novel	U	1549	0
125111	GJD3	gap junction protein delta 3	0.0616972	Novel	N	1567	0
10509	SEMA4B	semaphorin 4B	0.0616923	Novel	U	1568	0
4359	MPZ	myelin protein zero	0.0616899	Novel	N	1569	0
761	CA3	carbonic anhydrase 3	0.0616764	Novel	N	1570	0
401138	AMTN	amelotin	0.0615996	Novel	U	1572	0
145957	NRG4	neuregulin 4	0.0615844	Novel	U	1573	0
26020	LRP10	LDL receptor related protein 10	0.0615397	Novel	U	1577	0
4317	MMP8	matrix metallopeptidase 8	0.0613491	Novel	U	1584	0
139760	GPR119	G protein-coupled receptor 119	0.0612992	Novel	U	1585	0
54757	FAM20A	FAM20A golgi associated secretory pathway pseudokinase	0.0610058	Novel	U	1597	0
2700	GJA3	gap junction protein alpha 3	0.060916	Novel	U	1604	0
10683	DLL3	delta like canonical Notch ligand 3	0.0609063	Novel	U	1605	0
110117498	P3R3URF	PIK3R3 upstream reading frame	0.0608017	Novel	U	1610	0
1415	CRYBB2	crystallin beta B2	0.0605523	Novel	U	1618	0
196996	GRAMD2A	GRAM domain containing 2A	0.0605371	Novel	N	1619	0
57685	CACHD1	cache domain containing 1	0.0604674	Novel	U	1622	0
3291	HSD11B2	hydroxysteroid 11-beta dehydrogenase 2	0.0603898	Novel	U	1627	0
4192	MDK	midkine	0.0603673	Novel	U	1628	0
64359	NXN	nucleoredoxin	0.0603023	Novel	N	1630	0
5409	PNMT	phenylethanolamine N-methyltransferase	0.0600617	Novel	N	1634	0
26012	NSMF	NMDA receptor synaptonuclear signaling and neuronal migration factor	0.0588194	Novel	N	1667	0
168667	BMPER	BMP binding endothelial regulator	0.0586499	Novel	U	1673	0
143458	LDLRAD3	low density lipoprotein receptor class A domain containing 3	0.0585185	Novel	U	1676	0
4681	NBL1	NBL1, DAN family BMP antagonist	0.058458	Novel	N	1679	0
656	BMP8B	bone morphogenetic protein 8b	0.058446	Novel	U	1680	0
64386	MMP25	matrix metallopeptidase 25	0.0583751	Novel	U	1682	0
9917	FAM20B	FAM20B glycosaminoglycan xylosylkinase	0.0583161	Novel	U	1686	0
5623	PSPN	persephin	0.0582771	Novel	N	1687	0
9765	ZFYVE16	zinc finger FYVE-type containing 16	0.0582464	Novel	U	1688	0
155	ADRB3	adrenoceptor beta 3	0.0580162	Novel	U	1695	0
2922	GRP	gastrin releasing peptide	0.0579333	Novel	N	1697	0
340706	VWA2	von Willebrand factor A domain containing 2	0.0578089	Novel	U	1699	0
200959	GABRR3	gamma-aminobutyric acid type A receptor subunit rho3	0.0577819	Novel	U	1701	0
155051	CRYGN	crystallin gamma N	0.0569671	Novel	U	1728	0
57165	GJC2	gap junction protein gamma 2	0.0569134	Novel	N	1729	0
10090	UST	uronyl 2-sulfotransferase	0.0568157	Novel	U	1733	0
94274	PPP1R14A	protein phosphatase 1 regulatory inhibitor subunit 14A	0.0567674	Novel	U	1736	0
6927	HNF1A	HNF1 homeobox A	0.056639	Novel	U	1743	0
780	DDR1	discoidin domain receptor tyrosine kinase 1	0.0565615	Novel	U	1746	0
3423	IDS	iduronate 2-sulfatase	0.0565268	Novel	U	1747	0
4781	NFIB	nuclear factor I B	0.056236	Novel	U	1759	0
3976	LIF	LIF interleukin 6 family cytokine	0.0560964	Novel	U	1765	0
10842	PPP1R17	protein phosphatase 1 regulatory subunit 17	0.0558765	Novel	U	1774	0
2939	GSTA2	glutathione S-transferase alpha 2	0.0553505	Novel	U	1787	0
3758	KCNJ1	potassium inwardly rectifying channel subfamily J member 1	0.0553251	Novel	N	1788	0
4982	TNFRSF11B	TNF receptor superfamily member 11b	0.0552592	Novel	U	1790	0
344658	SAMD7	sterile alpha motif domain containing 7	0.0551084	Novel	U	1796	0
6440	SFTPC	surfactant protein C	0.0550704	Novel	U	1799	0
10186	LHFPL6	LHFPL tetraspan subfamily member 6	0.0547344	Novel	U	1809	0
102724652	CRYAA2	crystallin alpha A2	0.054666	Novel	U	1813	0
5310	PKD1	polycystin 1, transient receptor potential channel interacting	0.0543676	Novel	U	1825	0
8577	TMEFF1	transmembrane protein with EGF like and two follistatin like domains 1	0.0542589	Novel	U	1828	0
51109	RDH11	retinol dehydrogenase 11	0.0542495	Novel	U	1829	0
64130	LIN7B	lin-7 homolog B, crumbs cell polarity complex component	0.0535575	Novel	N	1854	0
8455	ATRN	attractin	0.0535269	Novel	U	1856	0
4238	MFAP3	microfibril associated protein 3	0.0530448	Novel	U	1875	0
2638	GC	GC vitamin D binding protein	0.0528712	Novel	U	1882	0
151242	PPP1R1C	protein phosphatase 1 regulatory inhibitor subunit 1C	0.0528116	Novel	U	1884	0
2167	FABP4	fatty acid binding protein 4	0.0526106	Novel	N	1899	0
5376	PMP22	peripheral myelin protein 22	0.0526031	Novel	N	1900	0
339456	TMEM52	transmembrane protein 52	0.052528	Novel	U	1902	0
1420	CRYGC	crystallin gamma C	0.052369	Novel	U	1910	0
25834	MGAT4C	MGAT4 family member C	0.0522356	Novel	U	1914	0
3958	LGALS3	galectin 3	0.0520403	Novel	U	1925	0
79800	CARF	calcium responsive transcription factor	0.0517652	Novel	N	1934	0
4435	CITED1	Cbp/p300 interacting transactivator with Glu/Asp rich carboxy-terminal domain 1	0.0515707	Novel	U	1941	0
159371	SLC35G1	solute carrier family 35 member G1	0.0512493	Novel	U	1958	0
5922	RASA2	RAS p21 protein activator 2	0.0510695	Novel	U	1965	0
8190	MIA	MIA SH3 domain containing	0.0510069	Novel	U	1968	0
93650	ACP4	acid phosphatase 4	0.0506725	Novel	U	1982	0
1411	CRYBA1	crystallin beta A1	0.0502923	Novel	U	1994	0
57228	SMAGP	small cell adhesion glycoprotein	0.0502423	Novel	U	1997	0
9536	PTGES	prostaglandin E synthase	0.0500832	Novel	N	2004	0
8419	BFSP2	beaded filament structural protein 2	0.0499779	Novel	U	2007	0
389558	FAM180A	family with sequence similarity 180 member A	0.0498125	Novel	U	2013	0
84432	PROK1	prokineticin 1	0.04978	Novel	U	2015	0
5364	PLXNB1	plexin B1	0.0493992	Novel	N	2031	0
8648	NCOA1	nuclear receptor coactivator 1	0.0492741	Novel	N	2038	0
400673	VMAC	vimentin type intermediate filament associated coiled-coil protein	0.0492724	Novel	U	2039	0
59277	NTN4	netrin 4	0.0479742	Novel	N	2078	0
1082	CGB3	chorionic gonadotropin subunit beta 3	0.0479671	Novel	N	2079	0
23082	PPRC1	PPARG related coactivator 1	0.0478478	Novel	U	2085	0
795	S100G	S100 calcium binding protein G	0.047791	Novel	U	2089	0
219770	GJD4	gap junction protein delta 4	0.0476678	Novel	U	2096	0
4908	NTF3	neurotrophin 3	0.0472743	Novel	U	2119	0
284422	SMIM24	small integral membrane protein 24	0.0472377	Novel	U	2120	0
11259	FILIP1L	filamin A interacting protein 1 like	0.0470702	Novel	U	2128	0
5913	RAPSN	receptor associated protein of the synapse	0.0466866	Novel	N	2151	0
6497	SKI	SKI proto-oncogene	0.0459131	Novel	U	2188	0
8034	SLC25A16	solute carrier family 25 member 16	0.04557	Novel	U	2209	0
181	AGRP	agouti related neuropeptide	0.0455098	Novel	N	2213	0
1448	CSN3	casein kappa	0.0454463	Novel	U	2217	0
1201	CLN3	CLN3 lysosomal/endosomal transmembrane protein, battenin	0.0454257	Novel	U	2219	0
408187	SPINK14	serine peptidase inhibitor Kazal type 14 (putative)	0.0454181	Novel	U	2221	0
152831	KLB	klotho beta	0.0453917	Novel	U	2224	0
6715	SRD5A1	steroid 5 alpha-reductase 1	0.0451365	Novel	U	2237	0
10370	CITED2	Cbp/p300 interacting transactivator with Glu/Asp rich carboxy-terminal domain 2	0.0449648	Novel	U	2247	0
387715	ARMS2	age-related maculopathy susceptibility 2	0.0446612	Novel	U	2265	0
7075	TIE1	tyrosine kinase with immunoglobulin like and EGF like domains 1	0.0437819	Novel	N	2301	0
5627	PROS1	protein S	0.0435565	Novel	U	2313	0
6898	TAT	tyrosine aminotransferase	0.0432856	Novel	N	2327	0
245806	VGLL2	vestigial like family member 2	0.0431375	Novel	U	2333	0
2157	F8	coagulation factor VIII	0.0430821	Novel	U	2337	0
64853	AIDA	axin interactor, dorsalization associated	0.0426325	Novel	N	2364	0
4495	MT1G	metallothionein 1G	0.0425955	Novel	N	2367	0
1446	CSN1S1	casein alpha s1	0.0424909	Novel	U	2373	0
3694	ITGB6	integrin subunit beta 6	0.0421496	Novel	U	2399	0
145407	ARMH4	armadillo like helical domain containing 4	0.0413976	Novel	U	2450	0
285362	SUMF1	sulfatase modifying factor 1	0.0409675	Novel	N	2485	0
100526694	MSANTD3-TMEFF1	MSANTD3-TMEFF1 readthrough	0.0399077	Novel	U	2547	0
391365	SULT6B1	sulfotransferase family 6B member 1	0.0395389	Novel	N	2571	0
728464	METTL24	methyltransferase like 24	0.0393951	Novel	U	2588	0
646962	HRCT1	histidine rich carboxyl terminus 1	0.0392991	Novel	U	2593	0
131149	OTOL1	otolin 1	0.0392515	Novel	U	2597	0
79805	VASH2	vasohibin 2	0.0384355	Novel	U	2646	0
7369	UMOD	uromodulin	0.037975	Novel	N	2686	0
283953	TMEM114	transmembrane protein 114	0.0377605	Novel	U	2696	0
285489	DOK7	docking protein 7	0.0375785	Novel	U	2710	0
7851	MALL	mal, T cell differentiation protein like	0.0375721	Novel	U	2714	0
219623	TMEM26	transmembrane protein 26	0.0367705	Novel	U	2764	0
148738	HJV	hemojuvelin BMP co-receptor	0.0363732	Novel	U	2795	0
110117499	P3R3URF-PIK3R3	P3R3URF-PIK3R3 readthrough	0.036234	Novel	U	2807	0
92400	RBM18	RNA binding motif protein 18	0.0355436	Novel	U	2862	0
153571	C5orf38	chromosome 5 open reading frame 38	0.0354709	Novel	U	2874	0
10630	PDPN	podoplanin	0.0352102	Novel	U	2895	0
7349	UCN	urocortin	0.0351472	Novel	U	2902	0
57143	ADCK1	aarF domain containing kinase 1	0.0348329	Novel	N	2923	0
144448	TSPAN19	tetraspanin 19	0.0346125	Novel	U	2936	0
4902	NRTN	neurturin	0.0333883	Novel	U	3038	0
5900	RALGDS	ral guanine nucleotide dissociation stimulator	0.0329679	Novel	N	3084	0
79656	BEND5	BEN domain containing 5	0.0316118	Novel	U	3221	0
387804	VSTM5	V-set and transmembrane domain containing 5	0.0315527	Novel	U	3227	0
390992	HES3	hes family bHLH transcription factor 3	0.0315527	Novel	U	3228	0
3386	ICAM4	intercellular adhesion molecule 4 (Landsteiner-Wiener blood group)	0.0306204	Novel	U	3343	0
4494	MT1F	metallothionein 1F	0.0294077	Novel	U	3492	0
54863	TOR4A	torsin family 4 member A	0.0288231	Novel	U	3556	0
169693	TMEM252	transmembrane protein 252	0.0281488	Novel	U	3640	0
9049	AIP	aryl hydrocarbon receptor interacting protein	0.0277229	Novel	N	3703	0
122046	TEX26	testis expressed 26	0.027509	Novel	U	3733	0
140576	S100A16	S100 calcium binding protein A16	0.0262894	Novel	U	3915	0
3589	IL11	interleukin 11	0.0239475	Novel	U	4324	0
5806	PTX3	pentraxin 3	0.0227098	Novel	N	4567	0
3265	HRAS	HRas proto-oncogene, GTPase	0.701486	Novel	U	62	0.001
5530	PPP3CA	protein phosphatase 3 catalytic subunit alpha	0.568152	Novel	U	117	0.001
23012	STK38L	serine/threonine kinase 38 like	0.462243	Novel	U	165	0.001
50810	HDGFL3	HDGF like 3	0.251229	Novel	U	368	0.001
4882	NPR2	natriuretic peptide receptor 2	0.246711	Novel	N	376	0.001
10769	PLK2	polo like kinase 2	0.213681	Novel	U	438	0.001
4794	NFKBIE	NFKB inhibitor epsilon	0.212545	Novel	N	441	0.001
4624	MYH6	myosin heavy chain 6	0.210669	Novel	U	446	0.001
51684	SUFU	SUFU negative regulator of hedgehog signaling	0.197923	Novel	U	483	0.001
5156	PDGFRA	platelet derived growth factor receptor alpha	0.190861	Novel	U	503	0.001
598	BCL2L1	BCL2 like 1	0.18458	Novel	U	517	0.001
4160	MC4R	melanocortin 4 receptor	0.18378	Novel	N	522	0.001
462	SERPINC1	serpin family C member 1	0.175167	Novel	U	542	0.001
1191	CLU	clusterin	0.168743	Novel	U	562	0.001
26121	PRPF31	pre-mRNA processing factor 31	0.168347	Novel	N	563	0.001
7025	NR2F1	nuclear receptor subfamily 2 group F member 1	0.165435	Novel	N	572	0.001
5138	PDE2A	phosphodiesterase 2A	0.165192	Novel	U	574	0.001
7546	ZIC2	Zic family member 2	0.165073	Novel	N	575	0.001
8822	FGF17	fibroblast growth factor 17	0.161958	Novel	U	583	0.001
5144	PDE4D	phosphodiesterase 4D	0.154384	Novel	N	610	0.001
5592	PRKG1	protein kinase cGMP-dependent 1	0.146549	Novel	U	646	0.001
894	CCND2	cyclin D2	0.143922	Novel	U	664	0.001
116039	OSR2	odd-skipped related transciption factor 2	0.143325	Novel	U	667	0.001
6586	SLIT3	slit guidance ligand 3	0.138655	Novel	U	695	0.001
1592	CYP26A1	cytochrome P450 family 26 subfamily A member 1	0.134982	Novel	U	712	0.001
27115	PDE7B	phosphodiesterase 7B	0.13249	Novel	N	718	0.001
3791	KDR	kinase insert domain receptor	0.1301	Novel	U	729	0.001
781	CACNA2D1	calcium voltage-gated channel auxiliary subunit alpha2delta 1	0.128397	Novel	U	741	0.001
7475	WNT6	Wnt family member 6	0.127582	Novel	U	745	0.001
285313	IGSF10	immunoglobulin superfamily member 10	0.122766	Novel	U	762	0.001
857	CAV1	caveolin 1	0.12246	Novel	U	765	0.001
316	AOX1	aldehyde oxidase 1	0.120147	Novel	N	776	0.001
9095	TBX19	T-box transcription factor 19	0.119676	Novel	U	779	0.001
5447	POR	cytochrome p450 oxidoreductase	0.118938	Novel	N	785	0.001
495	ATP4A	ATPase H+/K+ transporting subunit alpha	0.117822	Novel	U	794	0.001
2246	FGF1	fibroblast growth factor 1	0.117615	Novel	U	795	0.001
1636	ACE	angiotensin I converting enzyme	0.114977	Novel	N	815	0.001
6656	SOX1	SRY-box transcription factor 1	0.114352	Novel	U	820	0.001
284086	NEK8	NIMA related kinase 8	0.113075	Novel	U	827	0.001
7067	THRA	thyroid hormone receptor alpha	0.11236	Novel	N	829	0.001
2294	FOXF1	forkhead box F1	0.110639	Novel	U	847	0.001
53353	LRP1B	LDL receptor related protein 1B	0.110309	Novel	N	851	0.001
3235	HOXD9	homeobox D9	0.109106	Novel	U	862	0.001
2767	GNA11	G protein subunit alpha 11	0.105915	Novel	N	890	0.001
59352	LGR6	leucine rich repeat containing G protein-coupled receptor 6	0.104709	Novel	N	901	0.001
2020	EN2	engrailed homeobox 2	0.103191	Novel	U	921	0.001
7026	NR2F2	nuclear receptor subfamily 2 group F member 2	0.101345	Novel	U	941	0.001
9348	NDST3	N-deacetylase and N-sulfotransferase 3	0.10126	Novel	N	943	0.001
7484	WNT9B	Wnt family member 9B	0.100188	Novel	N	955	0.001
23543	RBFOX2	RNA binding fox-1 homolog 2	0.0976187	Novel	U	973	0.001
1583	CYP11A1	cytochrome P450 family 11 subfamily A member 1	0.0975804	Novel	U	975	0.001
6785	ELOVL4	ELOVL fatty acid elongase 4	0.0974774	Novel	N	976	0.001
64321	SOX17	SRY-box transcription factor 17	0.0967673	Novel	U	980	0.001
6444	SGCD	sarcoglycan delta	0.0951622	Novel	N	995	0.001
7472	WNT2	Wnt family member 2	0.0937541	Novel	N	1013	0.001
1630	DCC	DCC netrin 1 receptor	0.0926449	Novel	U	1024	0.001
6665	SOX15	SRY-box transcription factor 15	0.0910695	Novel	N	1043	0.001
26002	MOXD1	monooxygenase DBH like 1	0.0901529	Novel	U	1052	0.001
7068	THRB	thyroid hormone receptor beta	0.0895038	Novel	N	1059	0.001
490	ATP2B1	ATPase plasma membrane Ca2+ transporting 1	0.089349	Novel	U	1064	0.001
3293	HSD17B3	hydroxysteroid 17-beta dehydrogenase 3	0.0883034	Novel	U	1072	0.001
9254	CACNA2D2	calcium voltage-gated channel auxiliary subunit alpha2delta 2	0.0877748	Novel	N	1083	0.001
90199	WFDC8	WAP four-disulfide core domain 8	0.0874977	Novel	U	1086	0.001
1003	CDH5	cadherin 5	0.0873243	Novel	U	1087	0.001
6869	TACR1	tachykinin receptor 1	0.0865414	Novel	U	1092	0.001
10266	RAMP2	receptor activity modifying protein 2	0.0845516	Novel	N	1117	0.001
590	BCHE	butyrylcholinesterase	0.0840495	Novel	N	1125	0.001
2249	FGF4	fibroblast growth factor 4	0.0839608	Novel	U	1128	0.001
1593	CYP27A1	cytochrome P450 family 27 subfamily A member 1	0.0836606	Novel	U	1131	0.001
2104	ESRRG	estrogen related receptor gamma	0.0825964	Novel	N	1148	0.001
1004	CDH6	cadherin 6	0.0824302	Novel	N	1152	0.001
254251	LCORL	ligand dependent nuclear receptor corepressor like	0.0821054	Novel	U	1156	0.001
10718	NRG3	neuregulin 3	0.0815179	Novel	N	1163	0.001
9742	IFT140	intraflagellar transport 140	0.0790778	Novel	N	1195	0.001
1816	DRD5	dopamine receptor D5	0.0779027	Novel	N	1213	0.001
388419	BTBD17	BTB domain containing 17	0.0776091	Novel	U	1221	0.001
55799	CACNA2D3	calcium voltage-gated channel auxiliary subunit alpha2delta 3	0.0762891	Novel	N	1240	0.001
147372	CCBE1	collagen and calcium binding EGF domains 1	0.075345	Novel	N	1252	0.001
846	CASR	calcium sensing receptor	0.074968	Novel	U	1260	0.001
6401	SELE	selectin E	0.0741234	Novel	N	1267	0.001
7005	TEAD3	TEA domain transcription factor 3	0.07407	Novel	N	1268	0.001
153	ADRB1	adrenoceptor beta 1	0.0739094	Novel	N	1271	0.001
7376	NR1H2	nuclear receptor subfamily 1 group H member 2	0.0712622	Novel	N	1326	0.001
6344	SCTR	secretin receptor	0.0712022	Novel	U	1327	0.001
3697	ITIH1	inter-alpha-trypsin inhibitor heavy chain 1	0.0711972	Novel	U	1328	0.001
3062	HCRTR2	hypocretin receptor 2	0.0710636	Novel	N	1333	0.001
128408	BHLHE23	basic helix-loop-helix family member e23	0.0702767	Novel	U	1350	0.001
2990	GUSB	glucuronidase beta	0.0701191	Novel	U	1353	0.001
83595	SOX7	SRY-box transcription factor 7	0.0700812	Novel	U	1355	0.001
251	ALPG	alkaline phosphatase, germ cell	0.0696995	Novel	U	1366	0.001
11280	SCN11A	sodium voltage-gated channel alpha subunit 11	0.0696521	Novel	N	1368	0.001
2980	GUCA2A	guanylate cyclase activator 2A	0.0694011	Novel	N	1373	0.001
84667	HES7	hes family bHLH transcription factor 7	0.0690537	Novel	U	1385	0.001
152573	SHISA3	shisa family member 3	0.0680295	Novel	U	1410	0.001
6909	TBX2	T-box transcription factor 2	0.0675758	Novel	N	1418	0.001
54852	PAQR5	progestin and adipoQ receptor family member 5	0.0673444	Novel	U	1425	0.001
2334	AFF2	AF4/FMR2 family member 2	0.0669746	Novel	N	1434	0.001
93035	PKHD1L1	PKHD1 like 1	0.0665451	Novel	U	1445	0.001
26025	PCDHGA12	protocadherin gamma subfamily A, 12	0.0661396	Novel	U	1457	0.001
148113	CILP2	cartilage intermediate layer protein 2	0.0659807	Novel	U	1462	0.001
9256	TSPOAP1	TSPO associated protein 1	0.0659736	Novel	U	1463	0.001
3270	HRC	histidine rich calcium binding protein	0.0653472	Novel	N	1473	0.001
57419	SLC24A3	solute carrier family 24 member 3	0.0649714	Novel	U	1485	0.001
4018	LPA	lipoprotein(a)	0.0647306	Novel	N	1493	0.001
10888	GPR83	G protein-coupled receptor 83	0.0641988	Novel	U	1506	0.001
760	CA2	carbonic anhydrase 2	0.0632558	Novel	U	1523	0.001
10887	PROKR1	prokineticin receptor 1	0.0630696	Novel	U	1529	0.001
359	AQP2	aquaporin 2	0.0626703	Novel	N	1539	0.001
347365	ITIH6	inter-alpha-trypsin inhibitor heavy chain family member 6	0.0625204	Novel	U	1544	0.001
222663	SCUBE3	signal peptide, CUB domain and EGF like domain containing 3	0.0621064	Novel	U	1554	0.001
10855	HPSE	heparanase	0.061029	Novel	U	1595	0.001
1953	MEGF6	multiple EGF like domains 6	0.0610227	Novel	U	1596	0.001
79006	METRN	meteorin, glial cell differentiation regulator	0.0609783	Novel	U	1600	0.001
4035	LRP1	LDL receptor related protein 1	0.0606875	Novel	U	1612	0.001
10220	GDF11	growth differentiation factor 11	0.0605801	Novel	U	1617	0.001
6530	SLC6A2	solute carrier family 6 member 2	0.0603954	Novel	N	1626	0.001
114897	C1QTNF1	C1q and TNF related 1	0.0603452	Novel	U	1629	0.001
646019	CBY3	chibby family member 3	0.059857	Novel	U	1638	0.001
8644	AKR1C3	aldo-keto reductase family 1 member C3	0.059294	Novel	U	1652	0.001
57047	PLSCR2	phospholipid scramblase 2	0.0577739	Novel	U	1702	0.001
54567	DLL4	delta like canonical Notch ligand 4	0.0577301	Novel	U	1706	0.001
116337	PANX3	pannexin 3	0.0575747	Novel	U	1713	0.001
4917	NTN3	netrin 3	0.0566043	Novel	U	1745	0.001
285888	CNPY1	canopy FGF signaling regulator 1	0.05652	Novel	U	1748	0.001
2014	EMP3	epithelial membrane protein 3	0.0562582	Novel	U	1756	0.001
2689	GH2	growth hormone 2	0.0556914	Novel	U	1778	0.001
4756	NEO1	neogenin 1	0.0555747	Novel	N	1779	0.001
80763	SPX	spexin hormone	0.0550399	Novel	N	1801	0.001
54910	SEMA4C	semaphorin 4C	0.052936	Novel	N	1878	0.001
4316	MMP7	matrix metallopeptidase 7	0.0521899	Novel	U	1915	0.001
1013	CDH15	cadherin 15	0.0520697	Novel	N	1920	0.001
59341	TRPV4	transient receptor potential cation channel subfamily V member 4	0.0520631	Novel	U	1922	0.001
23373	CRTC1	CREB regulated transcription coactivator 1	0.0520076	Novel	U	1927	0.001
222545	GPRC6A	G protein-coupled receptor class C group 6 member A	0.0517755	Novel	N	1933	0.001
6817	SULT1A1	sulfotransferase family 1A member 1	0.0513605	Novel	U	1949	0.001
65989	DLK2	delta like non-canonical Notch ligand 2	0.0512875	Novel	N	1956	0.001
116362	RBP7	retinol binding protein 7	0.0502266	Novel	U	1999	0.001
1791	DNTT	DNA nucleotidylexotransferase	0.050214	Novel	U	2000	0.001
1187	CLCNKA	chloride voltage-gated channel Ka	0.0497164	Novel	N	2020	0.001
6238	RRBP1	ribosome binding protein 1	0.0487641	Novel	U	2052	0.001
4772	NFATC1	nuclear factor of activated T cells 1	0.0484841	Novel	N	2058	0.001
84892	POMGNT2	protein O-linked mannose N-acetylglucosaminyltransferase 2 (beta 1,4-)	0.046743	Novel	N	2145	0.001
4140	MARK3	microtubule affinity regulating kinase 3	0.0457043	Novel	U	2201	0.001
49861	CLDN20	claudin 20	0.045552	Novel	U	2211	0.001
283229	CRACR2B	calcium release activated channel regulator 2B	0.045484	Novel	N	2214	0.001
6442	SGCA	sarcoglycan alpha	0.0451765	Novel	N	2234	0.001
252983	STXBP4	syntaxin binding protein 4	0.0450656	Novel	U	2241	0.001
357	SHROOM2	shroom family member 2	0.0450233	Novel	N	2243	0.001
2324	FLT4	fms related receptor tyrosine kinase 4	0.044536	Novel	U	2273	0.001
2852	GPER1	G protein-coupled estrogen receptor 1	0.0434329	Novel	U	2320	0.001
5066	PAM	peptidylglycine alpha-amidating monooxygenase	0.0431704	Novel	N	2331	0.001
5734	PTGER4	prostaglandin E receptor 4	0.0427655	Novel	U	2356	0.001
642658	SCX	scleraxis bHLH transcription factor	0.0424212	Novel	U	2376	0.001
90226	UCN2	urocortin 2	0.0423467	Novel	N	2379	0.001
161198	CLEC14A	C-type lectin domain containing 14A	0.0416232	Novel	N	2432	0.001
10089	KCNK7	potassium two pore domain channel subfamily K member 7	0.0413948	Novel	N	2451	0.001
56650	CLDND1	claudin domain containing 1	0.0413914	Novel	U	2452	0.001
9001	HAP1	huntingtin associated protein 1	0.0407224	Novel	N	2493	0.001
1014	CDH16	cadherin 16	0.0399271	Novel	U	2546	0.001
160419	C12orf50	chromosome 12 open reading frame 50	0.0394155	Novel	U	2584	0.001
6690	SPINK1	serine peptidase inhibitor Kazal type 1	0.038533	Novel	U	2644	0.001
3672	ITGA1	integrin subunit alpha 1	0.0360262	Novel	U	2828	0.001
161145	TMEM229B	transmembrane protein 229B	0.0357798	Novel	U	2847	0.001
9048	ARTN	artemin	0.0338807	Novel	N	3001	0.001
6554	SLC10A1	solute carrier family 10 member 1	0.0337798	Novel	N	3010	0.001
259239	WFDC11	WAP four-disulfide core domain 11	0.0320996	Novel	U	3159	0.001
6439	SFTPB	surfactant protein B	0.0316373	Novel	U	3218	0.001
4534	MTM1	myotubularin 1	0.0310849	Novel	N	3293	0.001
5047	PAEP	progestagen associated endometrial protein	0.0306762	Novel	U	3332	0.001
94115	CGB8	chorionic gonadotropin subunit beta 8	0.0304669	Novel	U	3362	0.001
6050	RNH1	ribonuclease/angiogenin inhibitor 1	0.0269884	Novel	N	3811	0.001
404552	SCGB1D4	secretoglobin family 1D member 4	0.0253052	Novel	U	4089	0.001
152185	SPICE1	spindle and centriole associated protein 1	0.0205281	Novel	N	5029	0.001
55811	ADCY10	adenylate cyclase 10	0.244236	Novel	N	383	0.002
1432	MAPK14	mitogen-activated protein kinase 14	0.230027	Novel	U	417	0.002
506	ATP5F1B	ATP synthase F1 subunit beta	0.218599	Novel	U	433	0.002
4088	SMAD3	SMAD family member 3	0.205593	Novel	U	455	0.002
7431	VIM	vimentin	0.195259	Novel	U	491	0.002
5604	MAP2K1	mitogen-activated protein kinase kinase 1	0.176868	Novel	U	535	0.002
109	ADCY3	adenylate cyclase 3	0.159351	Novel	U	592	0.002
7481	WNT11	Wnt family member 11	0.152869	Novel	U	618	0.002
27130	INVS	inversin	0.152055	Novel	U	623	0.002
166647	ADGRA3	adhesion G protein-coupled receptor A3	0.150615	Novel	U	629	0.002
5159	PDGFRB	platelet derived growth factor receptor beta	0.145845	Novel	U	650	0.002
2771	GNAI2	G protein subunit alpha i2	0.140039	Novel	N	691	0.002
2843	GPR20	G protein-coupled receptor 20	0.122862	Novel	U	761	0.002
216	ALDH1A1	aldehyde dehydrogenase 1 family member A1	0.121726	Novel	U	768	0.002
6092	ROBO2	roundabout guidance receptor 2	0.120151	Novel	U	775	0.002
7162	TPBG	trophoblast glycoprotein	0.120024	Novel	U	777	0.002
107282092	BOLA2-SMG1P6	BOLA2-SMG1P6 readthrough	0.111676	Novel	U	839	0.002
2983	GUCY1B1	guanylate cyclase 1 soluble subunit beta 1	0.104603	Novel	N	903	0.002
9287	TAAR2	trace amine associated receptor 2	0.104013	Novel	U	909	0.002
5241	PGR	progesterone receptor	0.103673	Novel	N	914	0.002
220001	VWCE	von Willebrand factor C and EGF domains	0.103224	Novel	U	920	0.002
54806	AHI1	Abelson helper integration site 1	0.10301	Novel	N	923	0.002
4223	MEOX2	mesenchyme homeobox 2	0.102906	Novel	U	924	0.002
56141	PCDHA7	protocadherin alpha 7	0.101693	Novel	U	935	0.002
1969	EPHA2	EPH receptor A2	0.101309	Novel	U	942	0.002
358	AQP1	aquaporin 1 (Colton blood group)	0.0981692	Novel	U	971	0.002
9037	SEMA5A	semaphorin 5A	0.0962587	Novel	U	985	0.002
190	NR0B1	nuclear receptor subfamily 0 group B member 1	0.0918456	Novel	N	1033	0.002
579	NKX3-2	NK3 homeobox 2	0.0889323	Novel	U	1067	0.002
4935	GPR143	G protein-coupled receptor 143	0.0884085	Novel	U	1071	0.002
157855	KCNU1	potassium calcium-activated channel subfamily U member 1	0.088059	Novel	N	1077	0.002
1621	DBH	dopamine beta-hydroxylase	0.0859711	Novel	N	1097	0.002
1576	CYP3A4	cytochrome P450 family 3 subfamily A member 4	0.0858509	Novel	U	1098	0.002
126755	LRRC38	leucine rich repeat containing 38	0.0848915	Novel	N	1112	0.002
5609	MAP2K7	mitogen-activated protein kinase kinase 7	0.0848692	Novel	U	1113	0.002
3238	HOXD12	homeobox D12	0.0843517	Novel	U	1121	0.002
148	ADRA1A	adrenoceptor alpha 1A	0.0833748	Novel	N	1135	0.002
11247	NXPH4	neurexophilin 4	0.081952	Novel	U	1158	0.002
255743	NPNT	nephronectin	0.0808779	Novel	U	1172	0.002
185	AGTR1	angiotensin II receptor type 1	0.0798972	Novel	U	1182	0.002
6326	SCN2A	sodium voltage-gated channel alpha subunit 2	0.079428	Novel	U	1190	0.002
2660	MSTN	myostatin	0.0789712	Novel	U	1198	0.002
100861540	CYP3A7-CYP3A51P	CYP3A7-CYP3A51P readthrough	0.0785896	Novel	U	1202	0.002
2702	GJA5	gap junction protein alpha 5	0.0738248	Novel	U	1274	0.002
4072	EPCAM	epithelial cell adhesion molecule	0.0732072	Novel	N	1286	0.002
54549	SDK2	sidekick cell adhesion molecule 2	0.072744	Novel	N	1299	0.002
2348	FOLR1	folate receptor alpha	0.0720417	Novel	N	1312	0.002
3691	ITGB4	integrin subunit beta 4	0.0707159	Novel	U	1342	0.002
3206	HOXA10	homeobox A10	0.0692548	Novel	U	1380	0.002
9955	HS3ST3A1	heparan sulfate-glucosamine 3-sulfotransferase 3A1	0.0691821	Novel	U	1381	0.002
3777	KCNK3	potassium two pore domain channel subfamily K member 3	0.0689759	Novel	N	1389	0.002
221391	OPN5	opsin 5	0.0674602	Novel	U	1419	0.002
284	ANGPT1	angiopoietin 1	0.0661388	Novel	U	1458	0.002
2555	GABRA2	gamma-aminobutyric acid type A receptor subunit alpha2	0.0652084	Novel	N	1479	0.002
27201	GPR78	G protein-coupled receptor 78	0.0647917	Novel	N	1490	0.002
161003	STOML3	stomatin like 3	0.0615827	Novel	U	1574	0.002
26032	SUSD5	sushi domain containing 5	0.0614957	Novel	U	1580	0.002
126393	HSPB6	heat shock protein family B (small) member 6	0.0611896	Novel	N	1590	0.002
219654	ZCCHC24	zinc finger CCHC-type containing 24	0.0596632	Novel	U	1644	0.002
389421	LIN28B	lin-28 homolog B	0.0593747	Novel	U	1650	0.002
8061	FOSL1	FOS like 1, AP-1 transcription factor subunit	0.0588415	Novel	U	1666	0.002
57113	TRPC7	transient receptor potential cation channel subfamily C member 7	0.0587336	Novel	U	1670	0.002
6567	SLC16A2	solute carrier family 16 member 2	0.0573376	Novel	N	1719	0.002
26035	GLCE	glucuronic acid epimerase	0.0573132	Novel	N	1720	0.002
744	MPPED2	metallophosphoesterase domain containing 2	0.0566904	Novel	U	1740	0.002
4194	MDM4	MDM4 regulator of p53	0.0566531	Novel	U	1741	0.002
3767	KCNJ11	potassium inwardly rectifying channel subfamily J member 11	0.0555574	Novel	N	1781	0.002
5737	PTGFR	prostaglandin F receptor	0.0548585	Novel	N	1804	0.002
7222	TRPC3	transient receptor potential cation channel subfamily C member 3	0.054689	Novel	U	1812	0.002
2078	ERG	ETS transcription factor ERG	0.0540908	Novel	U	1833	0.002
412	STS	steroid sulfatase	0.0535	Novel	U	1857	0.002
5587	PRKD1	protein kinase D1	0.0531847	Novel	U	1869	0.002
164091	PAQR7	progestin and adipoQ receptor family member 7	0.052631	Novel	U	1897	0.002
64116	SLC39A8	solute carrier family 39 member 8	0.0524908	Novel	U	1903	0.002
2056	EPO	erythropoietin	0.0524793	Novel	U	1907	0.002
7003	TEAD1	TEA domain transcription factor 1	0.0512062	Novel	U	1960	0.002
3397	ID1	inhibitor of DNA binding 1, HLH protein	0.0507886	Novel	U	1978	0.002
3641	INSL4	insulin like 4	0.0505929	Novel	U	1987	0.002
4071	TM4SF1	transmembrane 4 L six family member 1	0.0503253	Novel	U	1993	0.002
22917	ZP1	zona pellucida glycoprotein 1	0.0499095	Novel	N	2009	0.002
115072896	SLCO1B3-SLCO1B7	SLCO1B3-SLCO1B7 readthrough	0.0492806	Novel	U	2036	0.002
8532	CPZ	carboxypeptidase Z	0.0480684	Novel	U	2072	0.002
51363	CHST15	carbohydrate sulfotransferase 15	0.0478655	Novel	U	2082	0.002
22987	SV2C	synaptic vesicle glycoprotein 2C	0.0476659	Novel	U	2097	0.002
642938	INSYN2A	inhibitory synaptic factor 2A	0.0473852	Novel	U	2113	0.002
169714	QSOX2	quiescin sulfhydryl oxidase 2	0.0467558	Novel	U	2144	0.002
6521	SLC4A1	solute carrier family 4 member 1 (Diego blood group)	0.0464324	Novel	N	2161	0.002
89796	NAV1	neuron navigator 1	0.0462987	Novel	U	2173	0.002
93649	MYOCD	myocardin	0.0430848	Novel	U	2336	0.002
57045	TWSG1	twisted gastrulation BMP signaling modulator 1	0.0425401	Novel	U	2369	0.002
114335	CGB1	chorionic gonadotropin subunit beta 1	0.0415688	Novel	U	2436	0.002
1945	EFNA4	ephrin A4	0.0415406	Novel	N	2438	0.002
10507	SEMA4D	semaphorin 4D	0.0404633	Novel	U	2506	0.002
51293	CD320	CD320 molecule	0.0394763	Novel	N	2577	0.002
8031	NCOA4	nuclear receptor coactivator 4	0.039226	Novel	N	2600	0.002
3552	IL1A	interleukin 1 alpha	0.0389223	Novel	U	2620	0.002
768	CA9	carbonic anhydrase 9	0.0381487	Novel	N	2667	0.002
214	ALCAM	activated leukocyte cell adhesion molecule	0.0374599	Novel	N	2725	0.002
286205	SCAI	suppressor of cancer cell invasion	0.0367978	Novel	U	2763	0.002
389763	SPATA31D1	SPATA31 subfamily D member 1	0.0364893	Novel	U	2784	0.002
374	AREG	amphiregulin	0.036222	Novel	U	2810	0.002
118472	ZNF511	zinc finger protein 511	0.035123	Novel	U	2905	0.002
8482	SEMA7A	semaphorin 7A (John Milton Hagen blood group)	0.034532	Novel	U	2942	0.002
4166	CHST6	carbohydrate sulfotransferase 6	0.0342389	Novel	U	2965	0.002
5445	PON2	paraoxonase 2	0.0331894	Novel	N	3064	0.002
7364	UGT2B7	UDP glucuronosyltransferase family 2 member B7	0.0323705	Novel	U	3142	0.002
64768	IPPK	inositol-pentakisphosphate 2-kinase	0.0309062	Novel	N	3309	0.002
4499	MT1M	metallothionein 1M	0.0301329	Novel	U	3405	0.002
6783	SULT1E1	sulfotransferase family 1E member 1	0.0296349	Novel	U	3471	0.002
6007	RHD	Rh blood group D antigen	0.0273091	Novel	U	3765	0.002
2688	GH1	growth hormone 1	0.0265232	Novel	U	3877	0.002
58189	WFDC1	WAP four-disulfide core domain 1	0.0262561	Novel	U	3922	0.002
1646	AKR1C2	aldo-keto reductase family 1 member C2	0.0251957	Novel	U	4103	0.002
54101	RIPK4	receptor interacting serine/threonine kinase 4	0.2781	Novel	N	338	0.003
56980	PRDM10	PR/SET domain 10	0.2445	Novel	U	380	0.003
9611	NCOR1	nuclear receptor corepressor 1	0.221319	Novel	U	431	0.003
5468	PPARG	peroxisome proliferator activated receptor gamma	0.199198	Novel	U	478	0.003
89780	WNT3A	Wnt family member 3A	0.188673	Novel	U	507	0.003
7547	ZIC3	Zic family member 3	0.15337	Novel	U	614	0.003
55632	G2E3	G2/M-phase specific E3 ubiquitin protein ligase	0.152505	Novel	U	619	0.003
116966	WDR17	WD repeat domain 17	0.149253	Novel	U	638	0.003
28999	KLF15	Kruppel like factor 15	0.141358	Novel	N	684	0.003
8745	ADAM23	ADAM metallopeptidase domain 23	0.131038	Novel	N	725	0.003
7477	WNT7B	Wnt family member 7B	0.128848	Novel	N	738	0.003
10846	PDE10A	phosphodiesterase 10A	0.121523	Novel	U	770	0.003
7145	TNS1	tensin 1	0.118369	Novel	U	791	0.003
479	ATP12A	ATPase H+/K+ transporting non-gastric alpha2 subunit	0.10631	Novel	U	888	0.003
7476	WNT7A	Wnt family member 7A	0.10086	Novel	U	946	0.003
3952	LEP	leptin	0.0999706	Novel	U	958	0.003
2984	GUCY2C	guanylate cyclase 2C	0.0946829	Novel	N	1000	0.003
3359	HTR3A	5-hydroxytryptamine receptor 3A	0.0945639	Novel	N	1002	0.003
2742	GLRA2	glycine receptor alpha 2	0.0916226	Novel	N	1035	0.003
28954	REM1	RRAD and GEM like GTPase 1	0.0890964	Novel	U	1066	0.003
4524	MTHFR	methylenetetrahydrofolate reductase	0.085196	Novel	U	1109	0.003
4990	SIX6	SIX homeobox 6	0.0840929	Novel	U	1124	0.003
9495	AKAP5	A-kinase anchoring protein 5	0.0839367	Novel	N	1129	0.003
23136	EPB41L3	erythrocyte membrane protein band 4.1 like 3	0.0834676	Novel	N	1133	0.003
7681	MKRN3	makorin ring finger protein 3	0.0806506	Novel	U	1174	0.003
94233	OPN4	opsin 4	0.0804277	Novel	U	1177	0.003
10418	SPON1	spondin 1	0.079707	Novel	U	1188	0.003
4633	MYL2	myosin light chain 2	0.0790613	Novel	U	1197	0.003
1846	DUSP4	dual specificity phosphatase 4	0.0784545	Novel	U	1205	0.003
130106	CIB4	calcium and integrin binding family member 4	0.0774019	Novel	U	1224	0.003
6574	SLC20A1	solute carrier family 20 member 1	0.077312	Novel	U	1226	0.003
3053	SERPIND1	serpin family D member 1	0.0720718	Novel	U	1311	0.003
960	CD44	CD44 molecule (Indian blood group)	0.0711361	Novel	U	1330	0.003
150356	CHADL	chondroadherin like	0.0696077	Novel	N	1369	0.003
2822	GPLD1	glycosylphosphatidylinositol specific phospholipase D1	0.0689373	Novel	U	1391	0.003
319100	TAAR6	trace amine associated receptor 6	0.0688661	Novel	U	1393	0.003
23432	GPR161	G protein-coupled receptor 161	0.0669148	Novel	U	1436	0.003
7070	THY1	Thy-1 cell surface antigen	0.0663255	Novel	N	1451	0.003
57545	CC2D2A	coiled-coil and C2 domain containing 2A	0.0660456	Novel	N	1461	0.003
269	AMHR2	anti-Mullerian hormone receptor type 2	0.065335	Novel	U	1474	0.003
27151	CPAMD8	C3 and PZP like alpha-2-macroglobulin domain containing 8	0.0619934	Novel	U	1558	0.003
7402	UTRN	utrophin	0.0617748	Novel	N	1564	0.003
23022	PALLD	palladin, cytoskeletal associated protein	0.061544	Novel	U	1576	0.003
2674	GFRA1	GDNF family receptor alpha 1	0.0601503	Novel	N	1632	0.003
6943	TCF21	transcription factor 21	0.058996	Novel	U	1661	0.003
1409	CRYAA	crystallin alpha A	0.0588732	Novel	U	1665	0.003
129787	TMEM18	transmembrane protein 18	0.0578684	Novel	U	1698	0.003
1401	CRP	C-reactive protein	0.0575083	Novel	N	1716	0.003
6374	CXCL5	C-X-C motif chemokine ligand 5	0.0547811	Novel	U	1807	0.003
55997	CFC1	cripto, FRL-1, cryptic family 1	0.0540242	Novel	U	1836	0.003
6751	SSTR1	somatostatin receptor 1	0.0539581	Novel	N	1838	0.003
3763	KCNJ6	potassium inwardly rectifying channel subfamily J member 6	0.0538777	Novel	N	1839	0.003
23630	KCNE5	potassium voltage-gated channel subfamily E regulatory subunit 5	0.0534565	Novel	N	1858	0.003
121278	TPH2	tryptophan hydroxylase 2	0.0531087	Novel	N	1874	0.003
391253	SPINT4	serine peptidase inhibitor, Kunitz type 4	0.0513682	Novel	U	1948	0.003
84976	DISP1	dispatched RND transporter family member 1	0.0508048	Novel	N	1976	0.003
90525	SHF	Src homology 2 domain containing F	0.0505661	Novel	U	1989	0.003
202915	TMEM184A	transmembrane protein 184A	0.0503893	Novel	U	1992	0.003
162282	ANKFN1	ankyrin repeat and fibronectin type III domain containing 1	0.0494776	Novel	U	2028	0.003
51738	GHRL	ghrelin and obestatin prepropeptide	0.0494132	Novel	U	2030	0.003
8001	GLRA3	glycine receptor alpha 3	0.0493641	Novel	N	2034	0.003
285203	EOGT	EGF domain specific O-linked N-acetylglucosamine transferase	0.0489984	Novel	U	2044	0.003
7035	TFPI	tissue factor pathway inhibitor	0.0471486	Novel	N	2125	0.003
1045	CDX2	caudal type homeobox 2	0.0467932	Novel	U	2142	0.003
5140	PDE3B	phosphodiesterase 3B	0.0464383	Novel	N	2160	0.003
66000	TMEM108	transmembrane protein 108	0.0454577	Novel	U	2216	0.003
3363	HTR7	5-hydroxytryptamine receptor 7	0.0451172	Novel	N	2238	0.003
3651	PDX1	pancreatic and duodenal homeobox 1	0.0447317	Novel	U	2256	0.003
10280	SIGMAR1	sigma non-opioid intracellular receptor 1	0.0446027	Novel	N	2269	0.003
3263	HPX	hemopexin	0.0444151	Novel	N	2277	0.003
348174	CLEC18A	C-type lectin domain family 18 member A	0.0436589	Novel	U	2308	0.003
5019	OXCT1	3-oxoacid CoA-transferase 1	0.0433367	Novel	N	2325	0.003
5020	OXT	oxytocin/neurophysin I prepropeptide	0.0429663	Novel	U	2343	0.003
57088	PLSCR4	phospholipid scramblase 4	0.042874	Novel	U	2350	0.003
2191	FAP	fibroblast activation protein alpha	0.0419957	Novel	N	2406	0.003
3375	IAPP	islet amyloid polypeptide	0.0412885	Novel	N	2460	0.003
51162	EGFL7	EGF like domain multiple 7	0.0410407	Novel	U	2479	0.003
387601	SLC22A25	solute carrier family 22 member 25	0.0404628	Novel	U	2507	0.003
8660	IRS2	insulin receptor substrate 2	0.0389626	Novel	U	2618	0.003
6372	CXCL6	C-X-C motif chemokine ligand 6	0.0384029	Novel	N	2648	0.003
78987	CRELD1	cysteine rich with EGF like domains 1	0.0362574	Novel	U	2804	0.003
4594	MMUT	methylmalonyl-CoA mutase	0.0360462	Novel	N	2827	0.003
400746	NCMAP	non-compact myelin associated protein	0.0359427	Novel	U	2838	0.003
445329	SULT1A4	sulfotransferase family 1A member 4	0.0340701	Novel	U	2977	0.003
56892	TCIM	transcriptional and immune response regulator	0.0339659	Novel	N	2990	0.003
54982	CLN6	CLN6 transmembrane ER protein	0.031325	Novel	U	3260	0.003
246744	STH	saitohin	0.0299791	Novel	N	3431	0.003
9215	LARGE1	LARGE xylosyl- and glucuronyltransferase 1	0.0262632	Novel	N	3920	0.003
4493	MT1E	metallothionein 1E	0.0250806	Novel	U	4123	0.003
752014	CEMP1	cementum protein 1	0.0202556	Novel	U	5086	0.003
23576	DDAH1	dimethylarginine dimethylaminohydrolase 1	0.0194975	Novel	N	5251	0.003
5613	PRKX	protein kinase X-linked	0.244411	Novel	U	382	0.004
3097	HIVEP2	HIVEP zinc finger 2	0.198795	Novel	U	479	0.004
23639	LRRC6	leucine rich repeat containing 6	0.187323	Novel	N	509	0.004
1029	CDKN2A	cyclin dependent kinase inhibitor 2A	0.170312	Novel	N	553	0.004
4647	MYO7A	myosin VIIA	0.163315	Novel	U	580	0.004
6774	STAT3	signal transducer and activator of transcription 3	0.150062	Novel	U	634	0.004
4803	NGF	nerve growth factor	0.141222	Novel	U	685	0.004
3251	HPRT1	hypoxanthine phosphoribosyltransferase 1	0.133668	Novel	U	714	0.004
6390	SDHB	succinate dehydrogenase complex iron sulfur subunit B	0.108872	Novel	N	864	0.004
2791	GNG11	G protein subunit gamma 11	0.103444	Novel	U	916	0.004
4626	MYH8	myosin heavy chain 8	0.0987397	Novel	N	968	0.004
1843	DUSP1	dual specificity phosphatase 1	0.0944673	Novel	U	1004	0.004
7783	ZP2	zona pellucida glycoprotein 2	0.091228	Novel	N	1041	0.004
947	CD34	CD34 molecule	0.0833664	Novel	N	1136	0.004
6331	SCN5A	sodium voltage-gated channel alpha subunit 5	0.0821412	Novel	N	1155	0.004
3640	INSL3	insulin like 3	0.0810541	Novel	U	1170	0.004
283078	MKX	mohawk homeobox	0.0785879	Novel	U	1203	0.004
6536	SLC6A9	solute carrier family 6 member 9	0.0763124	Novel	N	1239	0.004
7301	TYRO3	TYRO3 protein tyrosine kinase	0.0761779	Novel	N	1243	0.004
169026	SLC30A8	solute carrier family 30 member 8	0.0745107	Novel	N	1264	0.004
55553	SOX6	SRY-box transcription factor 6	0.072566	Novel	U	1303	0.004
6809	STX3	syntaxin 3	0.0716374	Novel	N	1320	0.004
23007	PLCH1	phospholipase C eta 1	0.0697263	Novel	U	1365	0.004
6376	CX3CL1	C-X3-C motif chemokine ligand 1	0.0686575	Novel	U	1399	0.004
134957	STXBP5	syntaxin binding protein 5	0.0674152	Novel	N	1422	0.004
27132	CPNE7	copine 7	0.0670823	Novel	N	1430	0.004
374946	DRAXIN	dorsal inhibitory axon guidance protein	0.0662575	Novel	U	1453	0.004
4117	MAK	male germ cell associated kinase	0.0646353	Novel	N	1499	0.004
3707	ITPKB	inositol-trisphosphate 3-kinase B	0.0633263	Novel	N	1521	0.004
2911	GRM1	glutamate metabotropic receptor 1	0.0630928	Novel	U	1527	0.004
2052	EPHX1	epoxide hydrolase 1	0.0627817	Novel	N	1537	0.004
339488	TFAP2E	transcription factor AP-2 epsilon	0.061127	Novel	U	1591	0.004
147381	CBLN2	cerebellin 2 precursor	0.0605096	Novel	U	1620	0.004
55742	PARVA	parvin alpha	0.0591821	Novel	N	1654	0.004
4808	NHLH2	nescient helix-loop-helix 2	0.0586971	Novel	N	1671	0.004
7031	TFF1	trefoil factor 1	0.0585419	Novel	U	1675	0.004
5270	SERPINE2	serpin family E member 2	0.0576392	Novel	N	1710	0.004
343035	RD3	retinal degeneration 3, GUCY2D regulator	0.0566085	Novel	N	1744	0.004
4535	ND1	NADH dehydrogenase subunit 1	0.0564141	Novel	N	1751	0.004
6329	SCN4A	sodium voltage-gated channel alpha subunit 4	0.0560142	Novel	N	1769	0.004
150	ADRA2A	adrenoceptor alpha 2A	0.0552764	Novel	U	1789	0.004
166012	CHST13	carbohydrate sulfotransferase 13	0.0537633	Novel	U	1843	0.004
8600	TNFSF11	TNF superfamily member 11	0.0529189	Novel	U	1879	0.004
8751	ADAM15	ADAM metallopeptidase domain 15	0.0522845	Novel	U	1912	0.004
5337	PLD1	phospholipase D1	0.051006	Novel	N	1969	0.004
4985	OPRD1	opioid receptor delta 1	0.0506061	Novel	N	1985	0.004
64840	PORCN	porcupine O-acyltransferase	0.0499081	Novel	U	2010	0.004
110599583	EEF1AKMT4-ECE2	EEF1AKMT4-ECE2 readthrough	0.0484409	Novel	U	2062	0.004
116444	GRIN3B	glutamate ionotropic receptor NMDA type subunit 3B	0.0463804	Novel	U	2165	0.004
55558	PLXNA3	plexin A3	0.0463393	Novel	U	2171	0.004
5739	PTGIR	prostaglandin I2 receptor	0.0461073	Novel	U	2181	0.004
51715	RAB23	RAB23, member RAS oncogene family	0.0437448	Novel	U	2304	0.004
117145	THEM4	thioesterase superfamily member 4	0.042151	Novel	U	2398	0.004
84747	UNC119B	unc-119 lipid binding chaperone B	0.0417168	Novel	U	2423	0.004
1728	NQO1	NAD(P)H quinone dehydrogenase 1	0.040366	Novel	N	2512	0.004
285704	RGMB	repulsive guidance molecule BMP co-receptor b	0.0401777	Novel	U	2529	0.004
128338	DRAM2	DNA damage regulated autophagy modulator 2	0.0398017	Novel	U	2554	0.004
160777	CCDC60	coiled-coil domain containing 60	0.0395701	Novel	U	2565	0.004
1180	CLCN1	chloride voltage-gated channel 1	0.0370124	Novel	N	2752	0.004
220047	CCDC83	coiled-coil domain containing 83	0.0360128	Novel	U	2829	0.004
22993	HMGXB3	HMG-box containing 3	0.0351479	Novel	U	2901	0.004
85458	DIXDC1	DIX domain containing 1	0.0344672	Novel	N	2946	0.004
431704	RGS21	regulator of G protein signaling 21	0.033035	Novel	U	3074	0.004
1889	ECE1	endothelin converting enzyme 1	0.0317271	Novel	U	3209	0.004
5673	PSG5	pregnancy specific beta-1-glycoprotein 5	0.0307606	Novel	N	3322	0.004
8829	NRP1	neuropilin 1	0.0297847	Novel	U	3457	0.004
1270	CNTF	ciliary neurotrophic factor	0.0286498	Novel	U	3580	0.004
51256	TBC1D7	TBC1 domain family member 7	0.0266636	Novel	N	3860	0.004
374872	PEAK3	PEAK family member 3	0.0265089	Novel	N	3879	0.004
390443	RNASE9	ribonuclease A family member 9 (inactive)	0.0224652	Novel	U	4604	0.004
10894	LYVE1	lymphatic vessel endothelial hyaluronan receptor 1	0.0210982	Novel	U	4893	0.004
57493	HEG1	heart development protein with EGF like domains 1	0.0206449	Novel	U	4996	0.004
2782	GNB1	G protein subunit beta 1	0.206167	Novel	U	454	0.005
25960	ADGRA2	adhesion G protein-coupled receptor A2	0.185143	Novel	U	515	0.005
627	BDNF	brain derived neurotrophic factor	0.181727	Novel	U	528	0.005
8989	TRPA1	transient receptor potential cation channel subfamily A member 1	0.174745	Novel	U	543	0.005
3698	ITIH2	inter-alpha-trypsin inhibitor heavy chain 2	0.12445	Novel	U	756	0.005
5479	PPIB	peptidylprolyl isomerase B	0.119823	Novel	U	778	0.005
9038	TAAR5	trace amine associated receptor 5	0.112324	Novel	U	831	0.005
55764	IFT122	intraflagellar transport 122	0.102718	Novel	N	928	0.005
5934	RBL2	RB transcriptional corepressor like 2	0.10141	Novel	U	939	0.005
4975	OMP	olfactory marker protein	0.0986122	Novel	N	970	0.005
10919	EHMT2	euchromatic histone lysine methyltransferase 2	0.0954216	Novel	N	993	0.005
474	ATOH1	atonal bHLH transcription factor 1	0.0944593	Novel	N	1006	0.005
256764	WDR72	WD repeat domain 72	0.083104	Novel	U	1140	0.005
375775	PNPLA7	patatin like phospholipase domain containing 7	0.0813519	Novel	U	1166	0.005
390205	LRRC10B	leucine rich repeat containing 10B	0.0756915	Novel	U	1248	0.005
23101	MCF2L2	MCF.2 cell line derived transforming sequence-like 2	0.072007	Novel	U	1313	0.005
90853	SPOCD1	SPOC domain containing 1	0.0718344	Novel	N	1315	0.005
2253	FGF8	fibroblast growth factor 8	0.0714424	Novel	U	1323	0.005
6096	RORB	RAR related orphan receptor B	0.0693023	Novel	N	1377	0.005
25992	SNED1	sushi, nidogen and EGF like domains 1	0.0676946	Novel	U	1416	0.005
334	APLP2	amyloid beta precursor like protein 2	0.0672946	Novel	U	1426	0.005
9033	PKD2L1	polycystin 2 like 1, transient receptor potential cation channel	0.0668948	Novel	U	1437	0.005
5649	RELN	reelin	0.0661739	Novel	N	1455	0.005
3753	KCNE1	potassium voltage-gated channel subfamily E regulatory subunit 1	0.0657346	Novel	U	1468	0.005
56103	PCDHGB2	protocadherin gamma subfamily B, 2	0.062087	Novel	U	1557	0.005
6794	STK11	serine/threonine kinase 11	0.0619514	Novel	U	1560	0.005
3358	HTR2C	5-hydroxytryptamine receptor 2C	0.0615482	Novel	U	1575	0.005
2570	GABRR2	gamma-aminobutyric acid type A receptor subunit rho2	0.0612302	Novel	U	1588	0.005
9177	HTR3B	5-hydroxytryptamine receptor 3B	0.0604621	Novel	N	1623	0.005
135152	B3GAT2	beta-1,3-glucuronyltransferase 2	0.0592908	Novel	U	1653	0.005
127255	LRRIQ3	leucine rich repeats and IQ motif containing 3	0.057545	Novel	U	1715	0.005
4833	NME4	NME/NM23 nucleoside diphosphate kinase 4	0.0567394	Novel	N	1738	0.005
6926	TBX3	T-box transcription factor 3	0.0562277	Novel	U	1761	0.005
4255	MGMT	O-6-methylguanine-DNA methyltransferase	0.0561346	Novel	U	1764	0.005
29942	PURG	purine rich element binding protein G	0.0551646	Novel	U	1795	0.005
842	CASP9	caspase 9	0.0532588	Novel	U	1865	0.005
2741	GLRA1	glycine receptor alpha 1	0.0517154	Novel	N	1937	0.005
1140	CHRNB1	cholinergic receptor nicotinic beta 1 subunit	0.051229	Novel	N	1959	0.005
5454	POU3F2	POU class 3 homeobox 2	0.0473726	Novel	U	2115	0.005
3357	HTR2B	5-hydroxytryptamine receptor 2B	0.0467423	Novel	U	2146	0.005
823	CAPN1	calpain 1	0.0460299	Novel	U	2184	0.005
266675	BEST4	bestrophin 4	0.0450849	Novel	U	2240	0.005
56139	PCDHA10	protocadherin alpha 10	0.0448922	Novel	U	2249	0.005
222643	UNC5CL	unc-5 family C-terminal like	0.0423623	Novel	N	2378	0.005
5098	PCDHGC3	protocadherin gamma subfamily C, 3	0.0423046	Novel	U	2384	0.005
766	CA7	carbonic anhydrase 7	0.0420487	Novel	N	2405	0.005
5589	PRKCSH	protein kinase C substrate 80K-H	0.0413148	Novel	N	2459	0.005
284004	HEXD	hexosaminidase D	0.0407861	Novel	U	2489	0.005
56246	MRAP	melanocortin 2 receptor accessory protein	0.038323	Novel	U	2652	0.005
6443	SGCB	sarcoglycan beta	0.0375921	Novel	U	2706	0.005
8091	HMGA2	high mobility group AT-hook 2	0.036337	Novel	U	2797	0.005
389084	SNORC	secondary ossification center associated regulator of chondrocyte maturation	0.0355045	Novel	U	2869	0.005
55897	MESP1	mesoderm posterior bHLH transcription factor 1	0.035209	Novel	U	2896	0.005
987	LRBA	LPS responsive beige-like anchor protein	0.0306538	Novel	U	3336	0.005
9448	MAP4K4	mitogen-activated protein kinase kinase kinase kinase 4	0.0301024	Novel	N	3414	0.005
3373	HYAL1	hyaluronidase 1	0.0298416	Novel	U	3449	0.005
2941	GSTA4	glutathione S-transferase alpha 4	0.0270471	Novel	U	3804	0.005
51150	SDF4	stromal cell derived factor 4	0.0232052	Novel	U	4471	0.005
375057	STUM	stum, mechanosensory transduction mediator homolog	0.0226633	Novel	U	4577	0.005
5325	PLAGL1	PLAG1 like zinc finger 1	0.171571	Novel	U	551	0.006
51129	ANGPTL4	angiopoietin like 4	0.162212	Novel	N	582	0.006
63976	PRDM16	PR/SET domain 16	0.153412	Novel	N	613	0.006
6649	SOD3	superoxide dismutase 3	0.112215	Novel	N	833	0.006
23284	ADGRL3	adhesion G protein-coupled receptor L3	0.103357	Novel	N	918	0.006
7490	WT1	WT1 transcription factor	0.094332	Novel	U	1010	0.006
57498	KIDINS220	kinase D interacting substrate 220	0.0905099	Novel	N	1049	0.006
56603	CYP26B1	cytochrome P450 family 26 subfamily B member 1	0.0893835	Novel	U	1062	0.006
57216	VANGL2	VANGL planar cell polarity protein 2	0.0844986	Novel	U	1118	0.006
54361	WNT4	Wnt family member 4	0.0841208	Novel	U	1123	0.006
9573	GDF3	growth differentiation factor 3	0.0781897	Novel	U	1208	0.006
338811	TAFA2	TAFA chemokine like family member 2	0.075164	Novel	U	1258	0.006
1135	CHRNA2	cholinergic receptor nicotinic alpha 2 subunit	0.0692708	Novel	U	1379	0.006
2812	GP1BB	glycoprotein Ib platelet subunit beta	0.0683377	Novel	N	1401	0.006
10653	SPINT2	serine peptidase inhibitor, Kunitz type 2	0.0667643	Novel	U	1442	0.006
3741	KCNA5	potassium voltage-gated channel subfamily A member 5	0.0646596	Novel	N	1497	0.006
1392	CRH	corticotropin releasing hormone	0.0630069	Novel	U	1530	0.006
23237	ARC	activity regulated cytoskeleton associated protein	0.0629123	Novel	N	1532	0.006
57158	JPH2	junctophilin 2	0.0623992	Novel	N	1546	0.006
80131	LRRC8E	leucine rich repeat containing 8 VRAC subunit E	0.0600495	Novel	U	1635	0.006
341019	DCDC1	doublecortin domain containing 1	0.0594208	Novel	N	1649	0.006
92129	RIPPLY1	ripply transcriptional repressor 1	0.0571205	Novel	U	1724	0.006
5507	PPP1R3C	protein phosphatase 1 regulatory subunit 3C	0.0550804	Novel	N	1798	0.006
285877	POM121L12	POM121 transmembrane nucleoporin like 12	0.0524305	Novel	U	1908	0.006
389692	MAFA	MAF bZIP transcription factor A	0.051935	Novel	N	1931	0.006
22798	LAMB4	laminin subunit beta 4	0.0511514	Novel	U	1963	0.006
4037	LRP3	LDL receptor related protein 3	0.0494696	Novel	U	2029	0.006
9472	AKAP6	A-kinase anchoring protein 6	0.0483032	Novel	N	2068	0.006
1548	CYP2A6	cytochrome P450 family 2 subfamily A member 6	0.0481294	Novel	U	2071	0.006
646625	URAD	ureidoimidazoline (2-oxo-4-hydroxy-4-carboxy-5-) decarboxylase	0.046857	Novel	U	2136	0.006
8326	FZD9	frizzled class receptor 9	0.0456063	Novel	N	2207	0.006
152002	XXYLT1	xyloside xylosyltransferase 1	0.0448664	Novel	N	2252	0.006
8325	FZD8	frizzled class receptor 8	0.0433724	Novel	N	2323	0.006
221223	CES5A	carboxylesterase 5A	0.0430926	Novel	U	2335	0.006
8574	AKR7A2	aldo-keto reductase family 7 member A2	0.0417169	Novel	U	2422	0.006
64106	NPFFR1	neuropeptide FF receptor 1	0.0395142	Novel	U	2574	0.006
79140	CCDC28B	coiled-coil domain containing 28B	0.0393851	Novel	U	2589	0.006
771	CA12	carbonic anhydrase 12	0.0374938	Novel	N	2718	0.006
55017	C14orf119	chromosome 14 open reading frame 119	0.0374612	Novel	U	2724	0.006
2909	ARHGAP35	Rho GTPase activating protein 35	0.0373303	Novel	N	2730	0.006
388581	C1QTNF12	C1q and TNF related 12	0.0362357	Novel	U	2806	0.006
142680	SLC34A3	solute carrier family 34 member 3	0.0352198	Novel	N	2894	0.006
6320	CLEC11A	C-type lectin domain containing 11A	0.0329347	Novel	U	3086	0.006
59272	ACE2	angiotensin I converting enzyme 2	0.0320613	Novel	N	3165	0.006
85409	NKD2	NKD inhibitor of WNT signaling pathway 2	0.030148	Novel	U	3402	0.006
51339	DACT1	dishevelled binding antagonist of beta catenin 1	0.0299114	Novel	U	3439	0.006
10818	FRS2	fibroblast growth factor receptor substrate 2	0.0296069	Novel	U	3472	0.006
10755	GIPC1	GIPC PDZ domain containing family member 1	0.0295128	Novel	U	3480	0.006
92086	GGTLC1	gamma-glutamyltransferase light chain 1	0.024215	Novel	U	4272	0.006
3717	JAK2	Janus kinase 2	0.212837	Novel	U	440	0.007
367	AR	androgen receptor	0.20149	Novel	U	471	0.007
348	APOE	apolipoprotein E	0.181986	Novel	U	527	0.007
55636	CHD7	chromodomain helicase DNA binding protein 7	0.162586	Novel	U	581	0.007
10322	SMYD5	SMYD family member 5	0.161137	Novel	U	586	0.007
54904	NSD3	nuclear receptor binding SET domain protein 3	0.139901	Novel	N	692	0.007
29072	SETD2	SET domain containing 2, histone lysine methyltransferase	0.137524	Novel	N	699	0.007
10681	GNB5	G protein subunit beta 5	0.108492	Novel	N	869	0.007
1960	EGR3	early growth response 3	0.106315	Novel	U	887	0.007
4636	MYL5	myosin light chain 5	0.0785263	Novel	N	1204	0.007
7224	TRPC5	transient receptor potential cation channel subfamily C member 5	0.0766645	Novel	U	1234	0.007
3645	INSRR	insulin receptor related receptor	0.0736027	Novel	U	1277	0.007
775	CACNA1C	calcium voltage-gated channel subunit alpha1 C	0.0734767	Novel	U	1281	0.007
2847	MCHR1	melanin concentrating hormone receptor 1	0.0734222	Novel	N	1282	0.007
4621	MYH3	myosin heavy chain 3	0.0717872	Novel	U	1316	0.007
4923	NTSR1	neurotensin receptor 1	0.0708866	Novel	N	1337	0.007
261734	NPHP4	nephrocystin 4	0.0705296	Novel	U	1345	0.007
266743	NPAS4	neuronal PAS domain protein 4	0.0702594	Novel	U	1351	0.007
10518	CIB2	calcium and integrin binding family member 2	0.0674559	Novel	N	1420	0.007
5307	PITX1	paired like homeodomain 1	0.0621803	Novel	U	1552	0.007
26509	MYOF	myoferlin	0.0620921	Novel	N	1556	0.007
221935	SDK1	sidekick cell adhesion molecule 1	0.0609702	Novel	N	1601	0.007
9314	KLF4	Kruppel like factor 4	0.060611	Novel	U	1616	0.007
221981	THSD7A	thrombospondin type 1 domain containing 7A	0.0591069	Novel	U	1657	0.007
4821	NKX2-2	NK2 homeobox 2	0.0583854	Novel	N	1681	0.007
392617	ELFN1	extracellular leucine rich repeat and fibronectin type III domain containing 1	0.0560859	Novel	N	1766	0.007
2642	GCGR	glucagon receptor	0.055948	Novel	U	1771	0.007
389125	MUSTN1	musculoskeletal, embryonic nuclear protein 1	0.0555468	Novel	U	1782	0.007
1186	CLCN7	chloride voltage-gated channel 7	0.0554153	Novel	U	1784	0.007
5502	PPP1R1A	protein phosphatase 1 regulatory inhibitor subunit 1A	0.0549327	Novel	U	1802	0.007
283310	OTOGL	otogelin like	0.0522573	Novel	U	1913	0.007
6336	SCN10A	sodium voltage-gated channel alpha subunit 10	0.0517175	Novel	U	1936	0.007
51226	COPZ2	COPI coat complex subunit zeta 2	0.051155	Novel	N	1962	0.007
9780	PIEZO1	piezo type mechanosensitive ion channel component 1	0.0510366	Novel	N	1966	0.007
1750	DLX6	distal-less homeobox 6	0.0507206	Novel	U	1980	0.007
6338	SCNN1B	sodium channel epithelial 1 subunit beta	0.0500618	Novel	U	2005	0.007
3780	KCNN1	potassium calcium-activated channel subfamily N member 1	0.047455	Novel	N	2111	0.007
9353	SLIT2	slit guidance ligand 2	0.0467255	Novel	U	2148	0.007
9060	PAPSS2	3'-phosphoadenosine 5'-phosphosulfate synthase 2	0.0453685	Novel	U	2225	0.007
51302	CYP39A1	cytochrome P450 family 39 subfamily A member 1	0.0446451	Novel	U	2266	0.007
517	ATP5MC2	ATP synthase membrane subunit c locus 2	0.044337	Novel	U	2278	0.007
6855	SYP	synaptophysin	0.0434485	Novel	U	2318	0.007
81621	KAZALD1	Kazal type serine peptidase inhibitor domain 1	0.0430508	Novel	U	2339	0.007
54207	KCNK10	potassium two pore domain channel subfamily K member 10	0.041895	Novel	U	2412	0.007
162514	TRPV3	transient receptor potential cation channel subfamily V member 3	0.0409948	Novel	U	2483	0.007
1325	CORT	cortistatin	0.0394848	Novel	N	2576	0.007
767	CA8	carbonic anhydrase 8	0.0384634	Novel	U	2645	0.007
81025	GJA9	gap junction protein alpha 9	0.0383519	Novel	U	2649	0.007
7038	TG	thyroglobulin	0.0361178	Novel	N	2818	0.007
1746	DLX2	distal-less homeobox 2	0.0345087	Novel	N	2944	0.007
57224	NHSL1	NHS like 1	0.0327272	Novel	U	3111	0.007
474384	F8A3	coagulation factor VIII associated 3	0.0315245	Novel	N	3233	0.007
79001	VKORC1	vitamin K epoxide reductase complex subunit 1	0.0294894	Novel	N	3482	0.007
306	ANXA3	annexin A3	0.0284241	Novel	U	3609	0.007
6342	SCP2	sterol carrier protein 2	0.0283611	Novel	U	3619	0.007
1442	CSH1	chorionic somatomammotropin hormone 1	0.0276497	Novel	U	3716	0.007
572	BAD	BCL2 associated agonist of cell death	0.0152294	Novel	U	6540	0.007
6668	SP2	Sp2 transcription factor	0.191812	Novel	U	500	0.008
30812	SOX8	SRY-box transcription factor 8	0.158905	Novel	U	595	0.008
5179	PENK	proenkephalin	0.12901	Novel	U	735	0.008
6300	MAPK12	mitogen-activated protein kinase 12	0.101439	Novel	N	938	0.008
84873	ADGRG7	adhesion G protein-coupled receptor G7	0.100768	Novel	U	947	0.008
2355	FOSL2	FOS like 2, AP-1 transcription factor subunit	0.095424	Novel	U	992	0.008
4644	MYO5A	myosin VA	0.0933319	Novel	N	1017	0.008
10076	PTPRU	protein tyrosine phosphatase receptor type U	0.0863432	Novel	U	1094	0.008
3558	IL2	interleukin 2	0.083128	Novel	U	1139	0.008
25861	WHRN	whirlin	0.0829638	Novel	U	1144	0.008
1528	CYB5A	cytochrome b5 type A	0.0804077	Novel	N	1178	0.008
6496	SIX3	SIX homeobox 3	0.0778645	Novel	U	1215	0.008
8481	OFD1	OFD1 centriole and centriolar satellite protein	0.0755442	Novel	N	1251	0.008
5573	PRKAR1A	protein kinase cAMP-dependent type I regulatory subunit alpha	0.0752565	Novel	U	1256	0.008
220	ALDH1A3	aldehyde dehydrogenase 1 family member A3	0.0740062	Novel	U	1269	0.008
91461	PKDCC	protein kinase domain containing, cytoplasmic	0.073855	Novel	N	1273	0.008
25927	CNRIP1	cannabinoid receptor interacting protein 1	0.0720771	Novel	U	1310	0.008
80045	GPR157	G protein-coupled receptor 157	0.0648469	Novel	U	1487	0.008
5457	POU4F1	POU class 4 homeobox 1	0.062156	Novel	N	1553	0.008
501	ALDH7A1	aldehyde dehydrogenase 7 family member A1	0.0619447	Novel	U	1561	0.008
150677	OTOS	otospiralin	0.0617228	Novel	U	1566	0.008
114990	VASN	vasorin	0.0609875	Novel	U	1599	0.008
26095	PTPN20	protein tyrosine phosphatase non-receptor type 20	0.0594425	Novel	U	1648	0.008
10203	CALCRL	calcitonin receptor like receptor	0.0566464	Novel	N	1742	0.008
399664	MEX3D	mex-3 RNA binding family member D	0.0564099	Novel	U	1752	0.008
5733	PTGER3	prostaglandin E receptor 3	0.0548326	Novel	U	1805	0.008
51232	CRIM1	cysteine rich transmembrane BMP regulator 1	0.0540993	Novel	U	1832	0.008
6997	TDGF1	teratocarcinoma-derived growth factor 1	0.0536346	Novel	U	1851	0.008
9603	NFE2L3	nuclear factor, erythroid 2 like 3	0.051742	Novel	U	1935	0.008
6752	SSTR2	somatostatin receptor 2	0.0505755	Novel	N	1988	0.008
3710	ITPR3	inositol 1,4,5-trisphosphate receptor type 3	0.0489229	Novel	N	2047	0.008
3420	IDH3B	isocitrate dehydrogenase (NAD(+)) 3 non-catalytic subunit beta	0.0472226	Novel	N	2121	0.008
1907	EDN2	endothelin 2	0.0460196	Novel	N	2185	0.008
170572	HTR3C	5-hydroxytryptamine receptor 3C	0.0459346	Novel	N	2186	0.008
6335	SCN9A	sodium voltage-gated channel alpha subunit 9	0.0454606	Novel	U	2215	0.008
8082	SSPN	sarcospan	0.0436057	Novel	N	2311	0.008
64816	CYP3A43	cytochrome P450 family 3 subfamily A member 43	0.0419556	Novel	U	2408	0.008
29940	DSE	dermatan sulfate epimerase	0.0414973	Novel	U	2442	0.008
5365	PLXNB3	plexin B3	0.0414869	Novel	U	2445	0.008
2001	ELF5	E74 like ETS transcription factor 5	0.0406376	Novel	U	2496	0.008
23632	CA14	carbonic anhydrase 14	0.0398226	Novel	N	2552	0.008
1584	CYP11B1	cytochrome P450 family 11 subfamily B member 1	0.0395826	Novel	U	2564	0.008
745	MYRF	myelin regulatory factor	0.0387585	Novel	U	2632	0.008
2327	FMO2	flavin containing dimethylaniline monoxygenase 2	0.0382111	Novel	N	2655	0.008
5768	QSOX1	quiescin sulfhydryl oxidase 1	0.0372779	Novel	U	2733	0.008
4784	NFIX	nuclear factor I X	0.0370217	Novel	U	2751	0.008
824	CAPN2	calpain 2	0.0364241	Novel	U	2790	0.008
5021	OXTR	oxytocin receptor	0.0357382	Novel	U	2850	0.008
157285	PRAG1	PEAK1 related, kinase-activating pseudokinase 1	0.0328102	Novel	U	3099	0.008
2900	GRIK4	glutamate ionotropic receptor kainate type subunit 4	0.0319627	Novel	U	3177	0.008
10287	RGS19	regulator of G protein signaling 19	0.0287125	Novel	N	3566	0.008
5314	PKHD1	PKHD1 ciliary IPT domain containing fibrocystin/polyductin	0.0286146	Novel	U	3585	0.008
83999	KREMEN1	kringle containing transmembrane protein 1	0.0280726	Novel	U	3656	0.008
3075	CFH	complement factor H	0.0266521	Novel	N	3862	0.008
9547	CXCL14	C-X-C motif chemokine ligand 14	0.0264188	Novel	U	3892	0.008
440400	RNASEK	ribonuclease K	0.0263957	Novel	U	3900	0.008
200186	CRTC2	CREB regulated transcription coactivator 2	0.0261732	Novel	U	3942	0.008
11135	CDC42EP1	CDC42 effector protein 1	0.0259137	Novel	N	3984	0.008
80271	ITPKC	inositol-trisphosphate 3-kinase C	0.0258595	Novel	N	3993	0.008
57393	CLTRN	collectrin, amino acid transport regulator	0.0246968	Novel	U	4185	0.008
9032	TM4SF5	transmembrane 4 L six family member 5	0.0210881	Novel	N	4898	0.008
1443	CSH2	chorionic somatomammotropin hormone 2	0.0183468	Novel	U	5566	0.008
22983	MAST1	microtubule associated serine/threonine kinase 1	0.251024	Novel	N	369	0.009
2982	GUCY1A1	guanylate cyclase 1 soluble subunit alpha 1	0.0995485	Novel	N	961	0.009
1499	CTNNB1	catenin beta 1	0.0944143	Novel	U	1008	0.009
677	ZFP36L1	ZFP36 ring finger protein like 1	0.0842955	Novel	U	1122	0.009
6648	SOD2	superoxide dismutase 2	0.0834129	Novel	U	1134	0.009
1138	CHRNA5	cholinergic receptor nicotinic alpha 5 subunit	0.082974	Novel	N	1143	0.009
23335	WDR7	WD repeat domain 7	0.0825502	Novel	U	1149	0.009
2850	GPR27	G protein-coupled receptor 27	0.0809326	Novel	U	1171	0.009
293	SLC25A6	solute carrier family 25 member 6	0.0760858	Novel	N	1244	0.009
5046	PCSK6	proprotein convertase subtilisin/kexin type 6	0.0731065	Novel	N	1290	0.009
27094	KCNMB3	potassium calcium-activated channel subfamily M regulatory beta subunit 3	0.0727131	Novel	U	1300	0.009
2596	GAP43	growth associated protein 43	0.0726701	Novel	N	1301	0.009
11211	FZD10	frizzled class receptor 10	0.0703946	Novel	U	1347	0.009
3038	HAS3	hyaluronan synthase 3	0.069025	Novel	U	1387	0.009
3083	HGFAC	HGF activator	0.0690143	Novel	U	1388	0.009
26229	B3GAT3	beta-1,3-glucuronyltransferase 3	0.0681647	Novel	U	1407	0.009
157506	RDH10	retinol dehydrogenase 10	0.0667397	Novel	U	1443	0.009
4193	MDM2	MDM2 proto-oncogene	0.0622336	Novel	U	1551	0.009
6677	SPAM1	sperm adhesion molecule 1	0.0604227	Novel	N	1624	0.009
7015	TERT	telomerase reverse transcriptase	0.057061	Novel	U	1726	0.009
9496	TBX4	T-box transcription factor 4	0.0561831	Novel	U	1763	0.009
6692	SPINT1	serine peptidase inhibitor, Kunitz type 1	0.0553724	Novel	U	1786	0.009
5617	PRL	prolactin	0.0545196	Novel	U	1819	0.009
284467	TAFA3	TAFA chemokine like family member 3	0.0544801	Novel	U	1822	0.009
8321	FZD1	frizzled class receptor 1	0.0520688	Novel	U	1921	0.009
55790	CSGALNACT1	chondroitin sulfate N-acetylgalactosaminyltransferase 1	0.0493942	Novel	U	2032	0.009
143282	FGFBP3	fibroblast growth factor binding protein 3	0.0493648	Novel	N	2033	0.009
2019	EN1	engrailed homeobox 1	0.0492801	Novel	U	2037	0.009
55212	BBS7	Bardet-Biedl syndrome 7	0.0479283	Novel	N	2080	0.009
60495	HPSE2	heparanase 2 (inactive)	0.0467082	Novel	U	2149	0.009
57580	PREX1	phosphatidylinositol-3,4,5-trisphosphate dependent Rac exchange factor 1	0.0454204	Novel	N	2220	0.009
51294	PCDH12	protocadherin 12	0.0453476	Novel	N	2226	0.009
23013	SPEN	spen family transcriptional repressor	0.0446371	Novel	N	2267	0.009
4780	NFE2L2	nuclear factor, erythroid 2 like 2	0.0445563	Novel	U	2272	0.009
59285	CACNG6	calcium voltage-gated channel auxiliary subunit gamma 6	0.0444541	Novel	N	2276	0.009
6251	RSU1	Ras suppressor protein 1	0.0438303	Novel	N	2297	0.009
147	ADRA1B	adrenoceptor alpha 1B	0.0427125	Novel	N	2359	0.009
51246	SHISA5	shisa family member 5	0.0423103	Novel	U	2382	0.009
122876	GPHB5	glycoprotein hormone subunit beta 5	0.0418996	Novel	N	2411	0.009
1514	CTSL	cathepsin L	0.0414	Novel	U	2449	0.009
2740	GLP1R	glucagon like peptide 1 receptor	0.0397054	Novel	N	2558	0.009
6382	SDC1	syndecan 1	0.0395029	Novel	U	2575	0.009
84190	METTL25	methyltransferase like 25	0.0381342	Novel	U	2670	0.009
2017	CTTN	cortactin	0.036449	Novel	N	2788	0.009
2346	FOLH1	folate hydrolase 1	0.0360849	Novel	N	2822	0.009
10469	TIMM44	translocase of inner mitochondrial membrane 44	0.0341644	Novel	N	2972	0.009
374875	HSD11B1L	hydroxysteroid 11-beta dehydrogenase 1 like	0.0339352	Novel	U	2996	0.009
5196	PF4	platelet factor 4	0.0335026	Novel	U	3032	0.009
2703	GJA8	gap junction protein alpha 8	0.0320839	Novel	U	3162	0.009
149466	C1orf210	chromosome 1 open reading frame 210	0.0301577	Novel	U	3399	0.009
7356	SCGB1A1	secretoglobin family 1A member 1	0.0292458	Novel	N	3512	0.009
706	TSPO	translocator protein	0.0281106	Novel	U	3645	0.009
6416	MAP2K4	mitogen-activated protein kinase kinase 4	0.0280435	Novel	N	3658	0.009
8436	CAVIN2	caveolae associated protein 2	0.0276254	Novel	N	3722	0.009
53630	BCO1	beta-carotene oxygenase 1	0.0269201	Novel	U	3823	0.009
57710	KIAA1614	KIAA1614	0.0244729	Novel	U	4226	0.009
4835	NQO2	N-ribosyldihydronicotinamide:quinone reductase 2	0.0138772	Novel	N	7046	0.009
92	ACVR2A	activin A receptor type 2A	0.0988424	Novel	U	967	0.01
6540	SLC6A13	solute carrier family 6 member 13	0.0759672	Novel	N	1245	0.01
55662	HIF1AN	hypoxia inducible factor 1 subunit alpha inhibitor	0.0752064	Novel	U	1257	0.01
54331	GNG2	G protein subunit gamma 2	0.073385	Novel	N	1283	0.01
57593	EBF4	EBF family member 4	0.0726149	Novel	U	1302	0.01
64374	SIL1	SIL1 nucleotide exchange factor	0.0687108	Novel	U	1397	0.01
18	ABAT	4-aminobutyrate aminotransferase	0.0631166	Novel	U	1526	0.01
2863	GPR39	G protein-coupled receptor 39	0.0602526	Novel	U	1631	0.01
7123	CLEC3B	C-type lectin domain family 3 member B	0.0587547	Novel	U	1669	0.01
7288	TULP2	TUB like protein 2	0.0583305	Novel	U	1684	0.01
5742	PTGS1	prostaglandin-endoperoxide synthase 1	0.055211	Novel	N	1791	0.01
4907	NT5E	5'-nucleotidase ecto	0.0547301	Novel	U	1810	0.01
716	C1S	complement C1s	0.0546444	Novel	N	1814	0.01
4354	MPP1	membrane palmitoylated protein 1	0.0534493	Novel	U	1859	0.01
2131	EXT1	exostosin glycosyltransferase 1	0.0487087	Novel	U	2053	0.01
79923	NANOG	Nanog homeobox	0.0485864	Novel	U	2057	0.01
83871	RAB34	RAB34, member RAS oncogene family	0.0462444	Novel	U	2177	0.01
6334	SCN8A	sodium voltage-gated channel alpha subunit 8	0.0454326	Novel	U	2218	0.01
2798	GNRHR	gonadotropin releasing hormone receptor	0.045187	Novel	U	2232	0.01
1182	CLCN3	chloride voltage-gated channel 3	0.0429982	Novel	U	2341	0.01
56127	PCDHB9	protocadherin beta 9	0.0410807	Novel	N	2474	0.01
1734	DIO2	iodothyronine deiodinase 2	0.0405855	Novel	N	2497	0.01
9429	ABCG2	ATP binding cassette subfamily G member 2 (Junior blood group)	0.0404654	Novel	N	2505	0.01
80243	PREX2	phosphatidylinositol-3,4,5-trisphosphate dependent Rac exchange factor 2	0.0393983	Novel	U	2587	0.01
6531	SLC6A3	solute carrier family 6 member 3	0.0392469	Novel	N	2598	0.01
130827	TMEM182	transmembrane protein 182	0.0391267	Novel	U	2607	0.01
56901	NDUFA4L2	NDUFA4 mitochondrial complex associated like 2	0.0381712	Novel	U	2662	0.01
9424	KCNK6	potassium two pore domain channel subfamily K member 6	0.0376121	Novel	N	2703	0.01
5731	PTGER1	prostaglandin E receptor 1	0.0368424	Novel	U	2760	0.01
9170	LPAR2	lysophosphatidic acid receptor 2	0.0357386	Novel	N	2849	0.01
2218	FKTN	fukutin	0.0343111	Novel	N	2959	0.01
83989	FAM172A	family with sequence similarity 172 member A	0.0318478	Novel	U	3190	0.01
440163	RNASE13	ribonuclease A family member 13 (inactive)	0.0273606	Novel	U	3754	0.01
80213	TM2D3	TM2 domain containing 3	0.0210835	Novel	U	4899	0.01
889	KRIT1	KRIT1 ankyrin repeat containing	0.0196628	Novel	U	5209	0.01
64866	CDCP1	CUB domain containing protein 1	0.0194559	Novel	U	5258	0.01
22846	VASH1	vasohibin 1	0.0190784	Novel	U	5353	0.01
6132	RPL8	ribosomal protein L8	0.15322	Novel	N	616	0.011
1385	CREB1	cAMP responsive element binding protein 1	0.111862	Novel	U	836	0.011
11317	RBPJL	recombination signal binding protein for immunoglobulin kappa J region like	0.0933497	Novel	U	1016	0.011
491	ATP2B2	ATPase plasma membrane Ca2+ transporting 2	0.0881001	Novel	U	1076	0.011
54492	NEURL1B	neuralized E3 ubiquitin protein ligase 1B	0.0879838	Novel	U	1078	0.011
5520	PPP2R2A	protein phosphatase 2 regulatory subunit Balpha	0.0857323	Novel	N	1104	0.011
2018	EMX2	empty spiracles homeobox 2	0.0794497	Novel	U	1189	0.011
58	ACTA1	actin alpha 1, skeletal muscle	0.0774132	Novel	N	1223	0.011
1141	CHRNB2	cholinergic receptor nicotinic beta 2 subunit	0.073559	Novel	U	1280	0.011
55679	LIMS2	LIM zinc finger domain containing 2	0.0657736	Novel	N	1467	0.011
3225	HOXC9	homeobox C9	0.0641444	Novel	U	1507	0.011
285601	GPR150	G protein-coupled receptor 150	0.0626823	Novel	U	1538	0.011
64218	SEMA4A	semaphorin 4A	0.0623854	Novel	U	1547	0.011
285242	HTR3E	5-hydroxytryptamine receptor 3E	0.0606554	Novel	N	1614	0.011
9543	IGDCC3	immunoglobulin superfamily DCC subclass member 3	0.0604007	Novel	U	1625	0.011
4885	NPTX2	neuronal pentraxin 2	0.0595414	Novel	N	1646	0.011
123041	SLC24A4	solute carrier family 24 member 4	0.0589317	Novel	U	1663	0.011
140870	WFDC6	WAP four-disulfide core domain 6	0.0583662	Novel	U	1683	0.011
3623	INHA	inhibin subunit alpha	0.0520426	Novel	U	1924	0.011
125	ADH1B	alcohol dehydrogenase 1B (class I), beta polypeptide	0.0468457	Novel	U	2138	0.011
144453	BEST3	bestrophin 3	0.0441492	Novel	U	2282	0.011
7425	VGF	VGF nerve growth factor inducible	0.0436389	Novel	U	2309	0.011
9260	PDLIM7	PDZ and LIM domain 7	0.0401453	Novel	N	2531	0.011
3814	KISS1	KiSS-1 metastasis suppressor	0.0391718	Novel	U	2603	0.011
613	BCR	BCR activator of RhoGEF and GTPase	0.037083	Novel	U	2747	0.011
3175	ONECUT1	one cut homeobox 1	0.0326055	Novel	U	3125	0.011
131566	DCBLD2	discoidin, CUB and LCCL domain containing 2	0.0318772	Novel	N	3186	0.011
10411	RAPGEF3	Rap guanine nucleotide exchange factor 3	0.0313868	Novel	N	3250	0.011
4868	NPHS1	NPHS1 adhesion molecule, nephrin	0.0301547	Novel	N	3400	0.011
5175	PECAM1	platelet and endothelial cell adhesion molecule 1	0.0278979	Novel	U	3677	0.011
284612	SYPL2	synaptophysin like 2	0.0273905	Novel	U	3749	0.011
1594	CYP27B1	cytochrome P450 family 27 subfamily B member 1	0.0242072	Novel	U	4273	0.011
374969	SVBP	small vasohibin binding protein	0.0240909	Novel	U	4295	0.011
1489	CTF1	cardiotrophin 1	0.022525	Novel	U	4594	0.011
5618	PRLR	prolactin receptor	0.0196351	Novel	U	5218	0.011
56950	SMYD2	SET and MYND domain containing 2	0.100274	Novel	N	954	0.012
6647	SOD1	superoxide dismutase 1	0.0958628	Novel	U	988	0.012
4150	MAZ	MYC associated zinc finger protein	0.0878254	Novel	U	1082	0.012
7857	SCG2	secretogranin II	0.0752878	Novel	U	1255	0.012
7474	WNT5A	Wnt family member 5A	0.0698245	Novel	U	1362	0.012
56104	PCDHGB1	protocadherin gamma subfamily B, 1	0.0678933	Novel	U	1412	0.012
1756	DMD	dystrophin	0.0677794	Novel	N	1413	0.012
90	ACVR1	activin A receptor type 1	0.0663066	Novel	U	1452	0.012
6258	RXRG	retinoid X receptor gamma	0.0634445	Novel	N	1517	0.012
27345	KCNMB4	potassium calcium-activated channel subfamily M regulatory beta subunit 4	0.0620965	Novel	U	1555	0.012
2783	GNB2	G protein subunit beta 2	0.0614377	Novel	N	1581	0.012
26047	CNTNAP2	contactin associated protein 2	0.0614093	Novel	N	1583	0.012
222662	LHFPL5	LHFPL tetraspan subfamily member 5	0.0608503	Novel	U	1609	0.012
57699	CPNE5	copine 5	0.0596092	Novel	U	1645	0.012
8786	RGS11	regulator of G protein signaling 11	0.0589319	Novel	U	1662	0.012
8629	JRK	Jrk helix-turn-helix protein	0.0574999	Novel	U	1717	0.012
79145	CHCHD7	coiled-coil-helix-coiled-coil-helix domain containing 7	0.051899	Novel	U	1932	0.012
4157	MC1R	melanocortin 1 receptor	0.0507163	Novel	U	1981	0.012
486	FXYD2	FXYD domain containing ion transport regulator 2	0.0467367	Novel	N	2147	0.012
10021	HCN4	hyperpolarization activated cyclic nucleotide gated potassium channel 4	0.0447206	Novel	N	2258	0.012
7094	TLN1	talin 1	0.0446683	Novel	U	2264	0.012
3236	HOXD10	homeobox D10	0.0429038	Novel	U	2346	0.012
2919	CXCL1	C-X-C motif chemokine ligand 1	0.0423411	Novel	N	2380	0.012
25970	SH2B1	SH2B adaptor protein 1	0.0418554	Novel	N	2419	0.012
57057	TBX20	T-box transcription factor 20	0.0394094	Novel	U	2585	0.012
7166	TPH1	tryptophan hydroxylase 1	0.0381084	Novel	N	2673	0.012
85320	ABCC11	ATP binding cassette subfamily C member 11	0.033989	Novel	N	2988	0.012
55654	TMEM127	transmembrane protein 127	0.033705	Novel	N	3017	0.012
377677	CA13	carbonic anhydrase 13	0.0311593	Novel	N	3280	0.012
6548	SLC9A1	solute carrier family 9 member A1	0.030894	Novel	U	3312	0.012
1942	EFNA1	ephrin A1	0.0304483	Novel	U	3366	0.012
3779	KCNMB1	potassium calcium-activated channel subfamily M regulatory beta subunit 1	0.0301202	Novel	N	3409	0.012
7122	CLDN5	claudin 5	0.0293737	Novel	U	3495	0.012
5738	PTGFRN	prostaglandin F2 receptor inhibitor	0.0276526	Novel	U	3715	0.012
405	ARNT	aryl hydrocarbon receptor nuclear translocator	0.0230273	Novel	U	4507	0.012
7173	TPO	thyroid peroxidase	0.0200177	Novel	U	5142	0.012
836	CASP3	caspase 3	0.16153	Novel	N	584	0.013
5599	MAPK8	mitogen-activated protein kinase 8	0.15869	Novel	U	596	0.013
5326	PLAGL2	PLAG1 like zinc finger 2	0.157156	Novel	U	603	0.013
654483	BOLA2B	bolA family member 2B	0.100718	Novel	N	948	0.013
10131	TRAP1	TNF receptor associated protein 1	0.0861688	Novel	N	1096	0.013
108	ADCY2	adenylate cyclase 2	0.0731489	Novel	U	1289	0.013
26505	CNNM3	cyclin and CBS domain divalent metal cation transport mediator 3	0.0706184	Novel	U	1343	0.013
64579	NDST4	N-deacetylase and N-sulfotransferase 4	0.0696574	Novel	U	1367	0.013
9244	CRLF1	cytokine receptor like factor 1	0.0681258	Novel	U	1409	0.013
1136	CHRNA3	cholinergic receptor nicotinic alpha 3 subunit	0.0672878	Novel	N	1427	0.013
89795	NAV3	neuron navigator 3	0.060938	Novel	U	1602	0.013
1717	DHCR7	7-dehydrocholesterol reductase	0.0527387	Novel	U	1891	0.013
7351	UCP2	uncoupling protein 2	0.042217	Novel	N	2392	0.013
4232	MEST	mesoderm specific transcript	0.0396934	Novel	N	2559	0.013
1849	DUSP7	dual specificity phosphatase 7	0.0359287	Novel	U	2840	0.013
3163	HMOX2	heme oxygenase 2	0.035853	Novel	N	2843	0.013
3284	HSD3B2	hydroxy-delta-5-steroid dehydrogenase, 3 beta- and steroid delta-isomerase 2	0.0349009	Novel	U	2919	0.013
83692	CD99L2	CD99 molecule like 2	0.0347747	Novel	U	2927	0.013
91584	PLXNA4	plexin A4	0.0329476	Novel	U	3085	0.013
26499	PLEK2	pleckstrin 2	0.0325726	Novel	U	3129	0.013
389203	SMIM20	small integral membrane protein 20	0.0305431	Novel	N	3352	0.013
10252	SPRY1	sprouty RTK signaling antagonist 1	0.0305424	Novel	N	3353	0.013
6818	SULT1A3	sulfotransferase family 1A member 3	0.0268055	Novel	U	3842	0.013
9610	RIN1	Ras and Rab interactor 1	0.0235905	Novel	U	4394	0.013
118	ADD1	adducin 1	0.0232301	Novel	U	4466	0.013
54577	UGT1A7	UDP glucuronosyltransferase family 1 member A7	0.0224659	Novel	U	4603	0.013
3553	IL1B	interleukin 1 beta	0.119076	Novel	U	783	0.014
4915	NTRK2	neurotrophic receptor tyrosine kinase 2	0.0978644	Novel	U	972	0.014
28513	CDH19	cadherin 19	0.096657	Novel	U	981	0.014
64324	NSD1	nuclear receptor binding SET domain protein 1	0.0879156	Novel	U	1080	0.014
4215	MAP3K3	mitogen-activated protein kinase kinase kinase 3	0.0818235	Novel	U	1160	0.014
7478	WNT8A	Wnt family member 8A	0.0776632	Novel	N	1219	0.014
5136	PDE1A	phosphodiesterase 1A	0.0611022	Novel	U	1594	0.014
23020	SNRNP200	small nuclear ribonucleoprotein U5 subunit 200	0.0582342	Novel	N	1689	0.014
285588	EFCAB9	EF-hand calcium binding domain 9	0.0559629	Novel	U	1770	0.014
2862	MLNR	motilin receptor	0.0556977	Novel	U	1777	0.014
2825	GPR1	G protein-coupled receptor 1	0.0547196	Novel	U	1811	0.014
29974	A1CF	APOBEC1 complementation factor	0.0512778	Novel	N	1957	0.014
10723	SLC12A7	solute carrier family 12 member 7	0.0507619	Novel	U	1979	0.014
80332	ADAM33	ADAM metallopeptidase domain 33	0.0488969	Novel	U	2049	0.014
201181	ZNF385C	zinc finger protein 385C	0.0484798	Novel	U	2059	0.014
55001	TTC22	tetratricopeptide repeat domain 22	0.0480398	Novel	U	2074	0.014
9823	ARMCX2	armadillo repeat containing X-linked 2	0.0473082	Novel	U	2117	0.014
2113	ETS1	ETS proto-oncogene 1, transcription factor	0.0470725	Novel	U	2127	0.014
80319	CXXC4	CXXC finger protein 4	0.0451653	Novel	N	2236	0.014
51701	NLK	nemo like kinase	0.0440801	Novel	U	2287	0.014
6337	SCNN1A	sodium channel epithelial 1 subunit alpha	0.0422278	Novel	U	2390	0.014
6557	SLC12A1	solute carrier family 12 member 1	0.0413702	Novel	U	2453	0.014
51052	PRLH	prolactin releasing hormone	0.0411948	Novel	U	2467	0.014
83882	TSPAN10	tetraspanin 10	0.0408848	Novel	U	2487	0.014
6522	SLC4A2	solute carrier family 4 member 2	0.0405798	Novel	N	2498	0.014
3772	KCNJ15	potassium inwardly rectifying channel subfamily J member 15	0.0395191	Novel	N	2573	0.014
6865	TACR2	tachykinin receptor 2	0.0377923	Novel	N	2692	0.014
10720	UGT2B11	UDP glucuronosyltransferase family 2 member B11	0.0376035	Novel	U	2705	0.014
11183	MAP4K5	mitogen-activated protein kinase kinase kinase kinase 5	0.0353948	Novel	U	2880	0.014
84918	LRP11	LDL receptor related protein 11	0.0353818	Novel	U	2881	0.014
9499	MYOT	myotilin	0.0352262	Novel	N	2891	0.014
1557	CYP2C19	cytochrome P450 family 2 subfamily C member 19	0.034072	Novel	U	2976	0.014
51151	SLC45A2	solute carrier family 45 member 2	0.0337996	Novel	U	3008	0.014
1558	CYP2C8	cytochrome P450 family 2 subfamily C member 8	0.033389	Novel	U	3037	0.014
3280	HES1	hes family bHLH transcription factor 1	0.0305653	Novel	N	3351	0.014
1544	CYP1A2	cytochrome P450 family 1 subfamily A member 2	0.0296677	Novel	U	3467	0.014
23523	CABIN1	calcineurin binding protein 1	0.027909	Novel	N	3675	0.014
7130	TNFAIP6	TNF alpha induced protein 6	0.0277138	Novel	N	3707	0.014
645104	CLRN2	clarin 2	0.0219408	Novel	U	4703	0.014
4240	MFGE8	milk fat globule EGF and factor V/VIII domain containing	0.0196449	Novel	U	5215	0.014
5229	PGGT1B	protein geranylgeranyltransferase type I subunit beta	0.0171501	Novel	U	5900	0.014
164832	LONRF2	LON peptidase N-terminal domain and ring finger 2	0.290931	Novel	U	327	0.015
213	ALB	albumin	0.169814	Novel	U	557	0.015
687	KLF9	Kruppel like factor 9	0.145258	Novel	U	653	0.015
6391	SDHC	succinate dehydrogenase complex subunit C	0.0652102	Novel	N	1478	0.015
2671	GFER	growth factor, augmenter of liver regeneration	0.0634307	Novel	U	1518	0.015
51804	SIX4	SIX homeobox 4	0.0577128	Novel	U	1708	0.015
1142	CHRNB3	cholinergic receptor nicotinic beta 3 subunit	0.0571089	Novel	U	1725	0.015
3565	IL4	interleukin 4	0.0562423	Novel	U	1758	0.015
4760	NEUROD1	neuronal differentiation 1	0.0536939	Novel	U	1848	0.015
11069	RAPGEF4	Rap guanine nucleotide exchange factor 4	0.0514215	Novel	N	1943	0.015
2224	FDPS	farnesyl diphosphate synthase	0.0473241	Novel	U	2116	0.015
220164	DOK6	docking protein 6	0.0467947	Novel	N	2141	0.015
1482	NKX2-5	NK2 homeobox 5	0.0467787	Novel	U	2143	0.015
776	CACNA1D	calcium voltage-gated channel subunit alpha1 D	0.046266	Novel	U	2174	0.015
79751	SLC25A22	solute carrier family 25 member 22	0.0449885	Novel	N	2246	0.015
8170	SLC14A2	solute carrier family 14 member 2	0.0447239	Novel	U	2257	0.015
115825	WDFY2	WD repeat and FYVE domain containing 2	0.0441227	Novel	U	2285	0.015
5954	RCN1	reticulocalbin 1	0.0415566	Novel	U	2437	0.015
57669	EPB41L5	erythrocyte membrane protein band 4.1 like 5	0.0393413	Novel	U	2590	0.015
1103	CHAT	choline O-acetyltransferase	0.0381995	Novel	N	2660	0.015
283652	SLC24A5	solute carrier family 24 member 5	0.0370512	Novel	U	2750	0.015
368	ABCC6	ATP binding cassette subfamily C member 6	0.0349063	Novel	N	2918	0.015
3269	HRH1	histamine receptor H1	0.0326317	Novel	N	3121	0.015
2330	FMO5	flavin containing dimethylaniline monoxygenase 5	0.0325141	Novel	N	3133	0.015
54	ACP5	acid phosphatase 5, tartrate resistant	0.0320668	Novel	N	3164	0.015
79109	MAPKAP1	MAPK associated protein 1	0.0298704	Novel	U	3444	0.015
6988	TCTA	T cell leukemia translocation altered	0.0287925	Novel	N	3561	0.015
2152	F3	coagulation factor III, tissue factor	0.0271701	Novel	U	3784	0.015
100532731	COMMD3-BMI1	COMMD3-BMI1 readthrough	0.0267869	Novel	U	3844	0.015
647286	RD3L	retinal degeneration 3 like	0.0263014	Novel	U	3912	0.015
114899	C1QTNF3	C1q and TNF related 3	0.0260971	Novel	U	3957	0.015
164633	CABP7	calcium binding protein 7	0.118714	Novel	U	786	0.016
552900	BOLA2	bolA family member 2	0.093	Novel	N	1021	0.016
117155	CATSPER2	cation channel sperm associated 2	0.0854966	Novel	U	1107	0.016
54221	SNTG2	syntrophin gamma 2	0.0723323	Novel	N	1306	0.016
79955	PDZD7	PDZ domain containing 7	0.0708048	Novel	U	1338	0.016
23670	CEMIP2	cell migration inducing hyaluronidase 2	0.0671425	Novel	U	1429	0.016
55084	SOBP	sine oculis binding protein homolog	0.061104	Novel	N	1593	0.016
85445	CNTNAP4	contactin associated protein family member 4	0.0529935	Novel	U	1876	0.016
27031	NPHP3	nephrocystin 3	0.0501525	Novel	U	2003	0.016
203859	ANO5	anoctamin 5	0.0485944	Novel	N	2055	0.016
63950	DMRTA2	DMRT like family A2	0.0484157	Novel	U	2064	0.016
3398	ID2	inhibitor of DNA binding 2	0.0479838	Novel	N	2077	0.016
342125	TMC3	transmembrane channel like 3	0.0478806	Novel	U	2081	0.016
100506013	APELA	apelin receptor early endogenous ligand	0.0455903	Novel	U	2208	0.016
5743	PTGS2	prostaglandin-endoperoxide synthase 2	0.0435187	Novel	N	2314	0.016
9129	PRPF3	pre-mRNA processing factor 3	0.0427224	Novel	N	2358	0.016
65268	WNK2	WNK lysine deficient protein kinase 2	0.0422079	Novel	U	2393	0.016
4853	NOTCH2	notch receptor 2	0.0400229	Novel	U	2539	0.016
60677	CELF6	CUGBP Elav-like family member 6	0.0400156	Novel	N	2540	0.016
574537	UGT2A2	UDP glucuronosyltransferase family 2 member A2	0.0352579	Novel	U	2888	0.016
11041	B4GAT1	beta-1,4-glucuronyltransferase 1	0.035012	Novel	U	2912	0.016
1601	DAB2	DAB adaptor protein 2	0.0347653	Novel	U	2929	0.016
3316	HSPB2	heat shock protein family B (small) member 2	0.0337757	Novel	U	3011	0.016
9970	NR1I3	nuclear receptor subfamily 1 group I member 3	0.0318731	Novel	N	3187	0.016
8811	GALR2	galanin receptor 2	0.0317131	Novel	N	3211	0.016
27145	FILIP1	filamin A interacting protein 1	0.0301171	Novel	U	3410	0.016
57186	RALGAPA2	Ral GTPase activating protein catalytic subunit alpha 2	0.0300816	Novel	U	3418	0.016
4814	NINJ1	ninjurin 1	0.0293249	Novel	U	3504	0.016
5016	OVGP1	oviductal glycoprotein 1	0.0280953	Novel	N	3649	0.016
54578	UGT1A6	UDP glucuronosyltransferase family 1 member A6	0.0278831	Novel	N	3682	0.016
10008	KCNE3	potassium voltage-gated channel subfamily E regulatory subunit 3	0.0275411	Novel	N	3730	0.016
1944	EFNA3	ephrin A3	0.0213921	Novel	N	4821	0.016
4082	MARCKS	myristoylated alanine rich protein kinase C substrate	0.0197869	Novel	U	5188	0.016
2064	ERBB2	erb-b2 receptor tyrosine kinase 2	0.159472	Novel	U	591	0.017
23143	LRCH1	leucine rich repeats and calponin homology domain containing 1	0.0750134	Novel	U	1259	0.017
7071	KLF10	Kruppel like factor 10	0.0730901	Novel	U	1292	0.017
221303	FAM162B	family with sequence similarity 162 member B	0.0695752	Novel	U	1371	0.017
123355	LRRC28	leucine rich repeat containing 28	0.0660589	Novel	U	1460	0.017
1016	CDH18	cadherin 18	0.0599724	Novel	N	1637	0.017
845	CASQ2	calsequestrin 2	0.0580114	Novel	U	1696	0.017
710	SERPING1	serpin family G member 1	0.0551867	Novel	U	1794	0.017
23452	ANGPTL2	angiopoietin like 2	0.0550621	Novel	U	1800	0.017
3709	ITPR2	inositol 1,4,5-trisphosphate receptor type 2	0.0525349	Novel	N	1901	0.017
167691	LCA5	lebercilin LCA5	0.0509899	Novel	U	1970	0.017
7138	TNNT1	troponin T1, slow skeletal type	0.0476771	Novel	N	2095	0.017
343450	KCNT2	potassium sodium-activated channel subfamily T member 2	0.0467999	Novel	N	2140	0.017
10268	RAMP3	receptor activity modifying protein 3	0.0464478	Novel	U	2158	0.017
6833	ABCC8	ATP binding cassette subfamily C member 8	0.0463943	Novel	N	2164	0.017
57491	AHRR	aryl-hydrocarbon receptor repressor	0.0436862	Novel	N	2307	0.017
11153	FICD	FIC domain protein adenylyltransferase	0.0418816	Novel	N	2417	0.017
10154	PLXNC1	plexin C1	0.0411088	Novel	U	2473	0.017
5306	PITPNA	phosphatidylinositol transfer protein alpha	0.0407245	Novel	U	2492	0.017
23139	MAST2	microtubule associated serine/threonine kinase 2	0.0403535	Novel	U	2513	0.017
283685	GOLGA6L2	golgin A6 family like 2	0.0393075	Novel	U	2592	0.017
54843	SYTL2	synaptotagmin like 2	0.038575	Novel	N	2643	0.017
91614	DEPDC7	DEP domain containing 7	0.0347386	Novel	N	2931	0.017
2272	FHIT	fragile histidine triad diadenosine triphosphatase	0.0336483	Novel	N	3020	0.017
5342	PLGLB2	plasminogen like B2	0.033388	Novel	U	3039	0.017
84701	COX4I2	cytochrome c oxidase subunit 4I2	0.0317589	Novel	U	3205	0.017
29967	LRP12	LDL receptor related protein 12	0.0312175	Novel	N	3273	0.017
4224	MEP1A	meprin A subunit alpha	0.0307916	Novel	U	3319	0.017
10636	RGS14	regulator of G protein signaling 14	0.0286839	Novel	U	3573	0.017
54575	UGT1A10	UDP glucuronosyltransferase family 1 member A10	0.0274171	Novel	N	3747	0.017
1605	DAG1	dystroglycan 1	0.0268753	Novel	U	3832	0.017
[truncated: 16,422 more rows]

## Sheet: p-value <= 0.05
Entrez	Symbol	Name	Probability	Known/Novel	Class-Label	Rank	pvalue	Maximum interaction score
3294	HSD17B2	hydroxysteroid 17-beta dehydrogenase 2	0.0305898	Novel	U	3348	0.049	0.962
779	CACNA1S	calcium voltage-gated channel subunit alpha1 S	0.0404685	Novel	N	2504	0.049	0.959
387129	NPSR1	neuropeptide S receptor 1	0.0540244	Novel	N	1835	0.049	0.951
57007	ACKR3	atypical chemokine receptor 3	0.0224572	Novel	U	4607	0.049	0.917
7299	TYR	tyrosinase	0.0447502	Novel	U	2255	0.049	0.737
8777	MPDZ	multiple PDZ domain crumbs cell polarity complex component	0.0554586	Novel	U	1783	0.049	0.711
3977	LIFR	LIF receptor subunit alpha	0.0126431	Novel	N	7564	0.049	0.675
83875	BCO2	beta-carotene oxygenase 2	0.0197673	Novel	U	5192	0.049	0.55
1447	CSN2	casein beta	0.0158688	Novel	U	6325	0.049	0.532
1852	DUSP9	dual specificity phosphatase 9	0.0488646	Novel	U	2050	0.049	0.494
54514	DDX4	DEAD-box helicase 4	0.0781364	Novel	N	1210	0.049	0.482
55716	LMBR1L	limb development membrane protein 1 like	0.0575955	Novel	N	1712	0.049	0.434
5092	PCBD1	pterin-4 alpha-carbinolamine dehydratase 1	0.0254796	Novel	N	4053	0.049	0.396
7957	EPM2A	EPM2A glucan phosphatase, laforin	0.0306704	Novel	N	3335	0.049	0.341
11272	PRR4	proline rich 4	0.0171922	Novel	U	5889	0.049	0.286
390598	SKOR1	SKI family transcriptional corepressor 1	0.0335732	Novel	N	3025	0.049	0.229
3091	HIF1A	hypoxia inducible factor 1 subunit alpha	0.0277107	Novel	U	3708	0.048	0.97
7403	KDM6A	lysine demethylase 6A	0.0730716	Novel	U	1293	0.048	0.918
23235	SIK2	salt inducible kinase 2	0.0426191	Novel	N	2365	0.048	0.906
7021	TFAP2B	transcription factor AP-2 beta	0.038267	Novel	N	2654	0.048	0.9
11162	NUDT6	nudix hydrolase 6	0.0292995	Novel	U	3509	0.048	0.72
64111	NPVF	neuropeptide VF precursor	0.0349592	Novel	N	2916	0.048	0.704
10457	GPNMB	glycoprotein nmb	0.031906	Novel	U	3183	0.048	0.647
25998	IBTK	inhibitor of Bruton tyrosine kinase	0.0359296	Novel	U	2839	0.048	0.572
404734	ANKHD1-EIF4EBP3	ANKHD1-EIF4EBP3 readthrough	0.052667	Novel	U	1896	0.048	0.54
5074	PAWR	pro-apoptotic WT1 regulator	0.0218844	Novel	U	4713	0.048	0.51
5428	POLG	DNA polymerase gamma, catalytic subunit	0.0229051	Novel	N	4523	0.048	0.455
57622	LRFN1	leucine rich repeat and fibronectin type III domain containing 1	0.0607701	Novel	U	1611	0.048	0.372
257629	ANKS4B	ankyrin repeat and sterile alpha motif domain containing 4B	0.106917	Novel	U	878	0.048	0.338
2297	FOXD1	forkhead box D1	0.0527929	Novel	U	1887	0.048	0.308
255057	CBARP	CACN subunit beta associated regulatory protein	0.0345796	Novel	U	2939	0.048	0.209
23603	CORO1C	coronin 1C	0.0381678	Novel	U	2663	0.048	0.177
146057	TTBK2	tau tubulin kinase 2	0.0276872	Novel	N	3709	0.047	0.936
2051	EPHB6	EPH receptor B6	0.0333078	Novel	N	3050	0.047	0.907
4804	NGFR	nerve growth factor receptor	0.0210156	Novel	U	4922	0.047	0.806
5793	PTPRG	protein tyrosine phosphatase receptor type G	0.0390681	Novel	U	2611	0.047	0.609
10149	ADGRG2	adhesion G protein-coupled receptor G2	0.0652789	Novel	N	1476	0.047	0.549
8864	PER2	period circadian regulator 2	0.0261352	Novel	N	3951	0.047	0.511
153572	IRX2	iroquois homeobox 2	0.0514004	Novel	U	1946	0.047	0.484
250	ALPP	alkaline phosphatase, placental	0.0318141	Novel	U	3195	0.047	0.434
2063	NR2F6	nuclear receptor subfamily 2 group F member 6	0.0415266	Novel	N	2440	0.047	0.412
140578	CHODL	chondrolectin	0.0414339	Novel	U	2448	0.047	0.39
10234	LRRC17	leucine rich repeat containing 17	0.0562328	Novel	U	1760	0.047	0.292
93663	ARHGAP18	Rho GTPase activating protein 18	0.0327729	Novel	N	3105	0.047	0.224
55638	SYBU	syntabulin	0.0255075	Novel	U	4048	0.047	0.176
6844	VAMP2	vesicle associated membrane protein 2	0.0228248	Novel	U	4547	0.046	0.938
9372	ZFYVE9	zinc finger FYVE-type containing 9	0.0294569	Novel	U	3488	0.046	0.922
51319	RSRC1	arginine and serine rich coiled-coil 1	0.0440885	Novel	U	2286	0.046	0.916
5924	RASGRF2	Ras protein specific guanine nucleotide releasing factor 2	0.0505177	Novel	N	1990	0.046	0.907
83931	STK40	serine/threonine kinase 40	0.0395246	Novel	U	2572	0.046	0.827
4519	CYTB	cytochrome b	0.0400023	Novel	N	2542	0.046	0.566
9971	NR1H4	nuclear receptor subfamily 1 group H member 4	0.0344594	Novel	N	2949	0.046	0.501
4216	MAP3K4	mitogen-activated protein kinase kinase kinase 4	0.0239881	Novel	U	4315	0.046	0.439
7113	TMPRSS2	transmembrane serine protease 2	0.0323394	Novel	N	3143	0.046	0.428
132625	ZFP42	ZFP42 zinc finger protein	0.0922231	Novel	U	1030	0.046	0.408
1071	CETP	cholesteryl ester transfer protein	0.0322271	Novel	U	3152	0.046	0.393
137902	PXDNL	peroxidasin like	0.0274384	Novel	U	3742	0.046	0.36
25932	CLIC4	chloride intracellular channel 4	0.0235844	Novel	U	4398	0.046	0.347
57716	PRX	periaxin	0.0177612	Novel	U	5718	0.046	0.292
6908	TBP	TATA-box binding protein	0.0337874	Novel	N	3009	0.045	0.963
1655	DDX5	DEAD-box helicase 5	0.0535624	Novel	U	1853	0.045	0.957
22859	ADGRL1	adhesion G protein-coupled receptor L1	0.0586183	Novel	U	1674	0.045	0.713
339291	LRRC30	leucine rich repeat containing 30	0.0508637	Novel	U	1974	0.045	0.561
2894	GRID1	glutamate ionotropic receptor delta type subunit 1	0.0402282	Novel	U	2523	0.045	0.56
496	ATP4B	ATPase H+/K+ transporting subunit beta	0.0422276	Novel	U	2391	0.045	0.375
2878	GPX3	glutathione peroxidase 3	0.0386365	Novel	N	2639	0.045	0.343
4627	MYH9	myosin heavy chain 9	0.0395403	Novel	N	2570	0.045	0.338
84465	MEGF11	multiple EGF like domains 11	0.0319855	Novel	U	3173	0.045	0.306
83660	TLN2	talin 2	0.0267389	Novel	N	3851	0.045	0.23
8491	MAP4K3	mitogen-activated protein kinase kinase kinase kinase 3	0.0285048	Novel	U	3600	0.045	0.217
6524	SLC5A2	solute carrier family 5 member 2	0.017358	Novel	N	5838	0.045	0.213
116512	MRGPRD	MAS related GPR family member D	0.0292265	Novel	U	3513	0.045	0.186
1814	DRD3	dopamine receptor D3	0.0252489	Novel	U	4098	0.044	0.93
7538	ZFP36	ZFP36 ring finger protein	0.0474887	Novel	U	2108	0.044	0.887
10505	SEMA4F	ssemaphorin 4F	0.0158651	Novel	U	6326	0.044	0.879
2938	GSTA1	glutathione S-transferase alpha 1	0.0166945	Novel	U	6038	0.044	0.851
9058	SLC13A2	solute carrier family 13 member 2	0.0256585	Novel	N	4027	0.044	0.652
79054	TRPM8	transient receptor potential cation channel subfamily M member 8	0.0261971	Novel	U	3936	0.044	0.585
2026	ENO2	enolase 2	0.0532623	Novel	N	1864	0.044	0.54
6098	ROS1	ROS proto-oncogene 1, receptor tyrosine kinase	0.0258923	Novel	N	3986	0.044	0.508
102724488	LOC102724488	synaptotagmin-15	0.0250839	Novel	U	4122	0.044	0.485
23671	TMEFF2	transmembrane protein with EGF like and two follistatin like domains 2	0.0663564	Novel	U	1450	0.044	0.443
387496	RASL11A	RAS like family 11 member A	0.0513808	Novel	U	1947	0.044	0.442
166336	PRICKLE2	prickle planar cell polarity protein 2	0.0384334	Novel	U	2647	0.044	0.418
10715	CERS1	ceramide synthase 1	0.0426857	Novel	U	2362	0.044	0.305
167410	LIX1	limb and CNS expressed 1	0.0340231	Novel	U	2982	0.044	0.253
83606	GUCD1	guanylyl cyclase domain containing 1	0.0300684	Novel	U	3419	0.044	0.214
782	CACNB1	calcium voltage-gated channel auxiliary subunit beta 1	0.0319754	Novel	U	3174	0.043	0.986
8503	PIK3R3	phosphoinositide-3-kinase regulatory subunit 3	0.0288092	Novel	U	3560	0.043	0.98
887	CCKBR	cholecystokinin B receptor	0.0457727	Novel	N	2197	0.043	0.918
7534	YWHAZ	tyrosine 3-monooxygenase/tryptophan 5-monooxygenase activation protein zeta	0.0534407	Novel	U	1860	0.043	0.911
6572	SLC18A3	solute carrier family 18 member A3	0.0229011	Novel	N	4526	0.043	0.578
25959	KANK2	KN motif and ankyrin repeat domains 2	0.0560747	Novel	U	1767	0.043	0.571
1831	TSC22D3	TSC22 domain family member 3	0.0415301	Novel	U	2439	0.043	0.54
26297	SERGEF	secretion regulating guanine nucleotide exchange factor	0.0380035	Novel	N	2679	0.043	0.507
3750	KCND1	potassium voltage-gated channel subfamily D member 1	0.0401577	Novel	N	2530	0.043	0.483
7498	XDH	xanthine dehydrogenase	0.0232805	Novel	U	4456	0.043	0.401
27253	PCDH17	protocadherin 17	0.0686875	Novel	U	1398	0.043	0.397
10808	HSPH1	heat shock protein family H (Hsp110) member 1	0.0551996	Novel	N	1793	0.043	0.386
2657	GDF1	growth differentiation factor 1	0.0342058	Novel	U	2968	0.043	0.31
85315	PAQR8	progestin and adipoQ receptor family member 8	0.0519679	Novel	U	1929	0.043	0.247
100505591	LRRC3C	leucine rich repeat containing 3C	0.0381272	Novel	U	2671	0.043	0.226
93082	NEURL3	neuralized E3 ubiquitin protein ligase 3	0.0567664	Novel	U	1737	0.043	0.163
255275	MYADML2	myeloid associated differentiation marker like 2	0.0353239	Novel	U	2887	0.043	0.151
8323	FZD6	frizzled class receptor 6	0.0338632	Novel	U	3003	0.042	0.959
9630	GNA14	G protein subunit alpha 14	0.0576963	Novel	N	1709	0.042	0.957
83939	EIF2A	eukaryotic translation initiation factor 2A	0.0273522	Novel	N	3758	0.042	0.9
4296	MAP3K11	mitogen-activated protein kinase kinase kinase 11	0.024037	Novel	U	4306	0.042	0.755
1012	CDH13	cadherin 13	0.0339653	Novel	U	2991	0.042	0.65
2876	GPX1	glutathione peroxidase 1	0.0285289	Novel	U	3596	0.042	0.588
10857	PGRMC1	progesterone receptor membrane component 1	0.0456094	Novel	N	2205	0.042	0.557
7436	VLDLR	very low density lipoprotein receptor	0.0193173	Novel	U	5287	0.042	0.486
844	CASQ1	calsequestrin 1	0.0258682	Novel	N	3991	0.042	0.417
5288	PIK3C2G	phosphatidylinositol-4-phosphate 3-kinase catalytic subunit type 2 gamma	0.0470757	Novel	N	2126	0.042	0.261
27152	INTU	inturned planar cell polarity protein	0.058665	Novel	U	1672	0.042	0.254
23507	LRRC8B	leucine rich repeat containing 8 VRAC subunit B	0.0493358	Novel	N	2035	0.042	0.203
83756	TAS1R3	taste 1 receptor member 3	0.031911	Novel	U	3182	0.041	0.913
10675	CSPG5	chondroitin sulfate proteoglycan 5	0.0398233	Novel	U	2551	0.041	0.912
10765	KDM5B	lysine demethylase 5B	0.0593375	Novel	N	1651	0.041	0.764
10941	UGT2A1	UDP glucuronosyltransferase family 2 member A1 complex locus	0.0312711	Novel	U	3266	0.041	0.736
10544	PROCR	protein C receptor	0.0220033	Novel	N	4683	0.041	0.473
27328	PCDH11X	protocadherin 11 X-linked	0.0643823	Novel	N	1504	0.041	0.466
78989	COLEC11	collectin subfamily member 11	0.0264929	Novel	N	3883	0.041	0.439
257202	GPX6	glutathione peroxidase 6	0.0265368	Novel	U	3876	0.041	0.356
286753	TRARG1	trafficking regulator of GLUT4 (SLC2A4) 1	0.0245299	Novel	U	4215	0.041	0.256
56123	PCDHB13	protocadherin beta 13	0.0364791	Novel	N	2785	0.041	0.199
10413	YAP1	Yes1 associated transcriptional regulator	0.045416	Novel	U	2222	0.04	0.988
3066	HDAC2	histone deacetylase 2	0.0922245	Novel	N	1029	0.04	0.958
145173	B3GLCT	beta 3-glucosyltransferase	0.0373714	Novel	N	2727	0.04	0.954
146	ADRA1D	adrenoceptor alpha 1D	0.0293487	Novel	N	3498	0.04	0.946
1260	CNGA2	cyclic nucleotide gated channel subunit alpha 2	0.0665555	Novel	U	1444	0.04	0.93
797	CALCB	calcitonin related polypeptide beta	0.0353255	Novel	N	2886	0.04	0.925
1400	CRMP1	collapsin response mediator protein 1	0.0324974	Novel	N	3134	0.04	0.92
1241	LTB4R	leukotriene B4 receptor	0.0228698	Novel	N	4537	0.04	0.915
4512	COX1	cytochrome c oxidase subunit I	0.0448906	Novel	N	2250	0.04	0.776
688	KLF5	Kruppel like factor 5	0.066803	Novel	U	1440	0.04	0.773
79269	DCAF10	DDB1 and CUL4 associated factor 10	0.120249	Novel	U	774	0.04	0.531
79412	KREMEN2	kringle containing transmembrane protein 2	0.0285452	Novel	U	3592	0.04	0.42
5635	PRPSAP1	phosphoribosyl pyrophosphate synthetase associated protein 1	0.0247159	Novel	U	4181	0.04	0.379
4188	MDFI	MyoD family inhibitor	0.0444738	Novel	N	2274	0.04	0.36
1044	CDX1	caudal type homeobox 1	0.0531251	Novel	U	1871	0.04	0.338
8748	ADAM20	ADAM metallopeptidase domain 20	0.052737	Novel	N	1892	0.04	0.259
23530	NNT	nicotinamide nucleotide transhydrogenase	0.0144884	Novel	N	6809	0.04	0.226
63910	SLC17A9	solute carrier family 17 member 9	0.028321	Novel	U	3622	0.04	0.22
55146	ZDHHC4	zinc finger DHHC-type palmitoyltransferase 4	0.0220274	Novel	U	4677	0.04	0.202
405754	ERVFRD-1	endogenous retrovirus group FRD member 1, envelope	0.0459054	Novel	N	2191	0.04	0.159
6352	CCL5	C-C motif chemokine ligand 5	0.0210649	Novel	U	4908	0.039	0.993
1312	COMT	catechol-O-methyltransferase	0.0421907	Novel	N	2397	0.039	0.97
1395	CRHR2	corticotropin releasing hormone receptor 2	0.0351849	Novel	U	2897	0.039	0.939
5170	PDPK1	3-phosphoinositide dependent protein kinase 1	0.0140789	Novel	U	6969	0.039	0.937
3773	KCNJ16	potassium inwardly rectifying channel subfamily J member 16	0.0342185	Novel	U	2966	0.039	0.929
9416	DDX23	DEAD-box helicase 23	0.0371256	Novel	N	2745	0.039	0.925
64754	SMYD3	SET and MYND domain containing 3	0.0864794	Novel	U	1093	0.039	0.723
4691	NCL	nucleolin	0.0379778	Novel	N	2685	0.039	0.676
137735	ABRA	actin binding Rho activating protein	0.033094	Novel	U	3069	0.039	0.633
158046	NXNL2	nucleoredoxin like 2	0.016988	Novel	U	5942	0.039	0.577
9806	SPOCK2	SPARC (osteonectin), cwcv and kazal like domains proteoglycan 2	0.0559218	Novel	N	1772	0.039	0.541
8856	NR1I2	nuclear receptor subfamily 1 group I member 2	0.0329108	Novel	U	3092	0.039	0.535
57475	PLEKHH1	pleckstrin homology, MyTH4 and FERM domain containing H1	0.0250471	Novel	U	4129	0.039	0.524
4501	MT1X	metallothionein 1X	0.0159404	Novel	N	6306	0.039	0.479
64208	POPDC3	popeye domain containing 3	0.0513527	Novel	U	1950	0.039	0.422
139065	SLITRK4	SLIT and NTRK like family member 4	0.0609375	Novel	N	1603	0.039	0.382
1562	CYP2C18	cytochrome P450 family 2 subfamily C member 18	0.0318206	Novel	U	3194	0.039	0.341
1183	CLCN4	chloride voltage-gated channel 4	0.0496356	Novel	N	2024	0.039	0.318
51285	RASL12	RAS like family 12	0.0577561	Novel	U	1703	0.039	0.317
79785	RERGL	RERG like	0.0662049	Novel	U	1454	0.039	0.314
6539	SLC6A12	solute carrier family 6 member 12	0.0514087	Novel	N	1945	0.039	0.311
9452	ITM2A	integral membrane protein 2A	0.0452383	Novel	U	2228	0.039	0.306
54674	LRRN3	leucine rich repeat neuronal 3	0.0736867	Novel	U	1275	0.039	0.203
1437	CSF2	colony stimulating factor 2	0.0255071	Novel	U	4049	0.038	0.993
10133	OPTN	optineurin	0.0228101	Novel	N	4548	0.038	0.985
4988	OPRM1	opioid receptor mu 1	0.039064	Novel	N	2612	0.038	0.936
5584	PRKCI	protein kinase C iota	0.0142475	Novel	N	6904	0.038	0.908
4924	NUCB1	nucleobindin 1	0.0260249	Novel	U	3970	0.038	0.907
1727	CYB5R3	cytochrome b5 reductase 3	0.023959	Novel	N	4322	0.038	0.907
546	ATRX	ATRX chromatin remodeler	0.0612063	Novel	N	1589	0.038	0.897
57192	MCOLN1	mucolipin 1	0.0196647	Novel	U	5207	0.038	0.77
7483	WNT9A	Wnt family member 9A	0.0429001	Novel	N	2347	0.038	0.662
57633	LRRN1	leucine rich repeat neuronal 1	0.0597757	Novel	U	1640	0.038	0.606
84985	FAM83A	family with sequence similarity 83 member A	0.0394044	Novel	N	2586	0.038	0.586
79628	SH3TC2	SH3 domain and tetratricopeptide repeats 2	0.0374772	Novel	U	2720	0.038	0.527
8826	IQGAP1	IQ motif containing GTPase activating protein 1	0.0259821	Novel	U	3976	0.038	0.434
482	ATP1B2	ATPase Na+/K+ transporting subunit beta 2	0.0563549	Novel	U	1754	0.038	0.427
40	ASIC2	acid sensing ion channel subunit 2	0.0536497	Novel	U	1849	0.038	0.409
221895	JAZF1	JAZF zinc finger 1	0.0600684	Novel	U	1633	0.038	0.382
56977	STOX2	storkhead box 2	0.03665	Novel	U	2771	0.038	0.367
66002	CYP4F12	cytochrome P450 family 4 subfamily F member 12	0.0220939	Novel	U	4663	0.038	0.331
646	BNC1	basonuclin 1	0.0392971	Novel	N	2594	0.038	0.305
25824	PRDX5	peroxiredoxin 5	0.0197874	Novel	U	5187	0.038	0.261
56132	PCDHB3	protocadherin beta 3	0.0389997	Novel	N	2614	0.038	0.242
84065	TMEM222	transmembrane protein 222	0.0175795	Novel	U	5776	0.038	0.232
112942	CFAP36	cilia and flagella associated protein 36	0.0281481	Novel	U	3641	0.038	0.212
113201	GOLM2	golgi membrane protein 2	0.0381509	Novel	U	2665	0.038	0.176
22844	FRMPD1	FERM and PDZ domain containing 1	0.0456595	Novel	U	2203	0.038	0.175
3065	HDAC1	histone deacetylase 1	0.0656661	Novel	U	1469	0.037	0.973
5582	PRKCG	protein kinase C gamma	0.034344	Novel	U	2956	0.037	0.911
3676	ITGA4	integrin subunit alpha 4	0.0316002	Novel	U	3222	0.037	0.831
4170	MCL1	MCL1 apoptosis regulator, BCL2 family member	0.029818	Novel	N	3455	0.037	0.796
23266	ADGRL2	adhesion G protein-coupled receptor L2	0.0555685	Novel	U	1780	0.037	0.752
51422	PRKAG2	protein kinase AMP-activated non-catalytic subunit gamma 2	0.0456063	Novel	U	2206	0.037	0.608
4854	NOTCH3	notch receptor 3	0.0251359	Novel	N	4113	0.037	0.512
2637	GBX2	gastrulation brain homeobox 2	0.0439705	Novel	U	2292	0.037	0.408
131920	TMEM207	transmembrane protein 207	0.0291998	Novel	U	3515	0.037	0.362
4920	ROR2	receptor tyrosine kinase like orphan receptor 2	0.0212128	Novel	N	4871	0.037	0.347
25891	PAMR1	peptidase domain containing associated with muscle regeneration 1	0.0523559	Novel	U	1911	0.037	0.237
5602	MAPK10	mitogen-activated protein kinase 10	0.0553962	Novel	N	1785	0.036	0.998
57556	SEMA6A	semaphorin 6A	0.0281665	Novel	U	3637	0.036	0.987
5034	P4HB	prolyl 4-hydroxylase subunit beta	0.120767	Novel	U	773	0.036	0.985
94	ACVRL1	activin A receptor like type 1	0.0462638	Novel	U	2175	0.036	0.969
7011	TEP1	telomerase associated protein 1	0.0468792	Novel	N	2135	0.036	0.938
4904	YBX1	Y-box binding protein 1	0.0233044	Novel	N	4449	0.036	0.905
3060	HCRT	hypocretin neuropeptide precursor	0.018959	Novel	N	5381	0.036	0.905
29106	SCG3	secretogranin III	0.0418111	Novel	U	2420	0.036	0.903
5153	PDE1B	phosphodiesterase 1B	0.0609982	Novel	U	1598	0.036	0.802
94121	SYTL4	synaptotagmin like 4	0.042199	Novel	U	2395	0.036	0.773
2940	GSTA3	glutathione S-transferase alpha 3	0.0150142	Novel	U	6619	0.036	0.729
10599	SLCO1B1	solute carrier organic anion transporter family member 1B1	0.0333653	Novel	N	3040	0.036	0.558
81037	CLPTM1L	CLPTM1 like	0.031846	Novel	U	3191	0.036	0.454
5078	PAX4	paired box 4	0.0616014	Novel	U	1571	0.036	0.448
91754	NEK9	NIMA related kinase 9	0.0496775	Novel	N	2021	0.036	0.447
8802	SUCLG1	succinate-CoA ligase GDP/ADP-forming subunit alpha	0.0473758	Novel	N	2114	0.036	0.38
29930	PCDHB1	protocadherin beta 1	0.0536341	Novel	U	1852	0.036	0.364
291	SLC25A4	solute carrier family 25 member 4	0.0425104	Novel	N	2372	0.036	0.34
79987	SVEP1	sushi, von Willebrand factor type A, EGF and pentraxin domain containing 1	0.0497246	Novel	U	2019	0.036	0.291
148398	SAMD11	sterile alpha motif domain containing 11	0.0420903	Novel	U	2402	0.036	0.256
56998	CTNNBIP1	catenin beta interacting protein 1	0.0266007	Novel	N	3868	0.036	0.245
54857	GDPD2	glycerophosphodiester phosphodiesterase domain containing 2	0.0240604	Novel	U	4300	0.036	0.167
5294	PIK3CG	phosphatidylinositol-4,5-bisphosphate 3-kinase catalytic subunit gamma	0.0724938	Novel	U	1305	0.035	0.926
2301	FOXE3	forkhead box E3	0.0762663	Novel	U	1241	0.035	0.752
1946	EFNA5	ephrin A5	0.0267162	Novel	N	3856	0.035	0.729
481	ATP1B1	ATPase Na+/K+ transporting subunit beta 1	0.0310836	Novel	U	3294	0.035	0.727
7473	WNT3	Wnt family member 3	0.0375723	Novel	U	2713	0.035	0.608
91860	CALML4	calmodulin like 4	0.0884441	Novel	U	1070	0.035	0.607
2137	EXTL3	exostosin like glycosyltransferase 3	0.0322176	Novel	N	3153	0.035	0.583
2752	GLUL	glutamate-ammonia ligase	0.0544947	Novel	U	1821	0.035	0.574
1803	DPP4	dipeptidyl peptidase 4	0.0248056	Novel	U	4171	0.035	0.535
5076	PAX2	paired box 2	0.0463497	Novel	U	2168	0.035	0.498
283659	PRTG	protogenin	0.0318426	Novel	U	3193	0.035	0.365
6328	SCN3A	sodium voltage-gated channel alpha subunit 3	0.0466295	Novel	U	2153	0.035	0.36
2926	GRSF1	G-rich RNA sequence binding factor 1	0.0283459	Novel	N	3620	0.035	0.301
3706	ITPKA	inositol-trisphosphate 3-kinase A	0.0239249	Novel	N	4325	0.035	0.271
26048	ZNF500	zinc finger protein 500	0.142787	Novel	U	671	0.035	0.245
10178	TENM1	teneurin transmembrane protein 1	0.17779	Novel	U	533	0.035	0.227
5139	PDE3A	phosphodiesterase 3A	0.0381785	Novel	N	2661	0.035	0.219
57611	ISLR2	immunoglobulin superfamily containing leucine rich repeat 2	0.074939	Novel	U	1261	0.035	0.203
91977	MYOZ3	myozenin 3	0.0198404	Novel	U	5174	0.035	0.165
647024	C6orf132	chromosome 6 open reading frame 132	0.0229858	Novel	U	4513	0.035	0
5601	MAPK9	mitogen-activated protein kinase 9	0.0230996	Novel	U	4492	0.034	0.999
5914	RARA	retinoic acid receptor alpha	0.0262978	Novel	U	3913	0.034	0.992
3352	HTR1D	5-hydroxytryptamine receptor 1D	0.0285834	Novel	N	3590	0.034	0.919
27231	NMRK2	nicotinamide riboside kinase 2	0.0670797	Novel	N	1431	0.034	0.662
387893	KMT5A	lysine methyltransferase 5A	0.0573699	Novel	N	1718	0.034	0.65
2669	GEM	GTP binding protein overexpressed in skeletal muscle	0.0441277	Novel	N	2284	0.034	0.48
5009	OTC	ornithine carbamoyltransferase	0.02815	Novel	U	3639	0.034	0.469
154810	AMOTL1	angiomotin like 1	0.0293792	Novel	N	3494	0.034	0.448
1580	CYP4B1	cytochrome P450 family 4 subfamily B member 1	0.0293426	Novel	U	3499	0.034	0.421
26960	NBEA	neurobeachin	0.0394466	Novel	U	2583	0.034	0.377
147968	CAPN12	calpain 12	0.016258	Novel	U	6190	0.034	0.377
54810	GIPC2	GIPC PDZ domain containing family member 2	0.034645	Novel	U	2935	0.034	0.349
9148	NEURL1	neuralized E3 ubiquitin protein ligase 1	0.0776684	Novel	N	1218	0.034	0.344
401387	LRRD1	leucine rich repeats and death domain containing 1	0.0408725	Novel	U	2488	0.034	0.335
7069	THRSP	thyroid hormone responsive	0.0254519	Novel	N	4058	0.034	0.33
140894	CNBD2	cyclic nucleotide binding domain containing 2	0.0416812	Novel	U	2426	0.034	0.295
56102	PCDHGB3	protocadherin gamma subfamily B, 3	0.0580745	Novel	U	1694	0.034	0.194
145389	SLC38A6	solute carrier family 38 member 6	0.0210883	Novel	U	4897	0.034	0.175
11200	CHEK2	checkpoint kinase 2	0.0682938	Novel	U	1403	0.033	0.975
2549	GAB1	GRB2 associated binding protein 1	0.0124991	Novel	U	7623	0.033	0.972
3684	ITGAM	integrin subunit alpha M	0.0355091	Novel	U	2866	0.033	0.941
146713	RBFOX3	RNA binding fox-1 homolog 3	0.0429297	Novel	U	2345	0.033	0.69
57214	CEMIP	cell migration inducing hyaluronidase 1	0.0417911	Novel	U	2421	0.033	0.629
23473	CAPN7	calpain 7	0.0132407	Novel	U	7305	0.033	0.596
27185	DISC1	DISC1 scaffold protein	0.0264948	Novel	N	3882	0.033	0.572
55107	ANO1	anoctamin 1	0.0317741	Novel	U	3203	0.033	0.484
8608	RDH16	retinol dehydrogenase 16	0.0338774	Novel	U	3002	0.033	0.404
140469	MYO3B	myosin IIIB	0.132099	Novel	U	721	0.033	0.397
4620	MYH2	myosin heavy chain 2	0.0429945	Novel	N	2342	0.033	0.351
163175	LGI4	leucine rich repeat LGI family member 4	0.0392839	Novel	N	2596	0.033	0.318
9022	CLIC3	chloride intracellular channel 3	0.0334971	Novel	N	3033	0.033	0.261
80146	UXS1	UDP-glucuronate decarboxylase 1	0.0299674	Novel	U	3432	0.033	0.22
11215	AKAP11	A-kinase anchoring protein 11	0.0371669	Novel	U	2742	0.033	0.187
3781	KCNN2	potassium calcium-activated channel subfamily N member 2	0.0515031	Novel	N	1942	0.032	0.947
10733	PLK4	polo like kinase 4	0.059158	Novel	U	1656	0.032	0.936
2869	GRK5	G protein-coupled receptor kinase 5	0.0510336	Novel	U	1967	0.032	0.93
8509	NDST2	N-deacetylase and N-sulfotransferase 2	0.0458426	Novel	U	2194	0.032	0.756
140738	TMEM37	transmembrane protein 37	0.0311192	Novel	U	3287	0.032	0.518
27012	KCNV1	potassium voltage-gated channel modifier subfamily V member 1	0.0478231	Novel	N	2087	0.032	0.483
2743	GLRB	glycine receptor beta	0.028679	Novel	N	3575	0.032	0.461
23564	DDAH2	dimethylarginine dimethylaminohydrolase 2	0.0167371	Novel	N	6020	0.032	0.384
2628	GATM	glycine amidinotransferase	0.0320174	Novel	N	3168	0.032	0.323
8518	ELP1	elongator acetyltransferase complex subunit 1	0.0404586	Novel	U	2508	0.032	0.313
122525	C14orf28	chromosome 14 open reading frame 28	0.024448	Novel	U	4230	0.032	0.266
51454	GULP1	GULP PTB domain containing engulfment adaptor 1	0.0241618	Novel	N	4285	0.032	0.246
121006	FAM186A	family with sequence similarity 186 member A	0.0475699	Novel	U	2101	0.032	0
245973	ATP6V1C2	ATPase H+ transporting V1 subunit C2	0.0625283	Novel	U	1543	0.031	0.999
2773	GNAI3	G protein subunit alpha i3	0.0428441	Novel	U	2353	0.031	0.97
2690	GHR	growth hormone receptor	0.0317057	Novel	U	3212	0.031	0.96
5925	RB1	RB transcriptional corepressor 1	0.0300051	Novel	U	3427	0.031	0.96
7316	UBC	ubiquitin C	0.11717	Novel	U	803	0.031	0.926
2520	GAST	gastrin	0.0191471	Novel	U	5329	0.031	0.916
2649	NR6A1	nuclear receptor subfamily 6 group A member 1	0.0506042	Novel	N	1986	0.031	0.898
4654	MYOD1	myogenic differentiation 1	0.0341944	Novel	N	2969	0.031	0.819
9132	KCNQ4	potassium voltage-gated channel subfamily Q member 4	0.0477002	Novel	N	2092	0.031	0.808
50674	NEUROG3	neurogenin 3	0.0267847	Novel	N	3845	0.031	0.736
1612	DAPK1	death associated protein kinase 1	0.03883	Novel	N	2624	0.031	0.7
10085	EDIL3	EGF like repeats and discoidin domains 3	0.0414357	Novel	U	2447	0.031	0.662
23314	SATB2	SATB homeobox 2	0.0428801	Novel	U	2349	0.031	0.64
116443	GRIN3A	glutamate ionotropic receptor NMDA type subunit 3A	0.0386772	Novel	N	2637	0.031	0.631
5025	P2RX4	purinergic receptor P2X 4	0.0232993	Novel	U	4452	0.031	0.568
79633	FAT4	FAT atypical cadherin 4	0.0516959	Novel	U	1938	0.031	0.534
1459	CSNK2A2	casein kinase 2 alpha 2	0.0540434	Novel	N	1834	0.031	0.503
3742	KCNA6	potassium voltage-gated channel subfamily A member 6	0.0272522	Novel	N	3773	0.031	0.483
113146	AHNAK2	AHNAK nucleoprotein 2	0.0474627	Novel	U	2110	0.031	0.231
100127206	MINAR2	membrane integral NOTCH2 associated receptor 2	0.0315302	Novel	U	3232	0.031	0
5295	PIK3R1	phosphoinositide-3-kinase regulatory subunit 1	0.0298703	Novel	U	3445	0.03	0.992
59345	GNB4	G protein subunit beta 4	0.0475725	Novel	N	2100	0.03	0.972
51478	HSD17B7	hydroxysteroid 17-beta dehydrogenase 7	0.0329944	Novel	U	3080	0.03	0.96
1000	CDH2	cadherin 2	0.024197	Novel	N	4278	0.03	0.95
1356	CP	ceruloplasmin	0.0407831	Novel	N	2490	0.03	0.922
1555	CYP2B6	cytochrome P450 family 2 subfamily B member 6	0.0203677	Novel	U	5063	0.03	0.921
338557	FFAR4	free fatty acid receptor 4	0.0311056	Novel	U	3289	0.03	0.92
4987	OPRL1	opioid related nociceptin receptor 1	0.0296618	Novel	U	3469	0.03	0.92
8100	IFT88	intraflagellar transport 88	0.0881137	Novel	N	1075	0.03	0.857
5788	PTPRC	protein tyrosine phosphatase receptor type C	0.086334	Novel	U	1095	0.03	0.808
346673	STRA8	stimulated by retinoic acid 8	0.0450656	Novel	U	2242	0.03	0.648
6004	RGS16	regulator of G protein signaling 16	0.0254164	Novel	U	4063	0.03	0.614
1604	CD55	CD55 molecule (Cromer blood group)	0.00888027	Novel	N	9574	0.03	0.608
10655	DMRT2	doublesex and mab-3 related transcription factor 2	0.0713256	Novel	U	1325	0.03	0.414
50937	CDON	cell adhesion associated, oncogene regulated	0.0484235	Novel	N	2063	0.03	0.402
123264	SLC51B	solute carrier family 51 subunit beta	0.0245893	Novel	N	4205	0.03	0.265
145853	C15orf61	chromosome 15 open reading frame 61	0.0322112	Novel	U	3154	0.03	0.189
343637	RSPO4	R-spondin 4	0.0372191	Novel	N	2734	0.029	0.982
2920	CXCL2	C-X-C motif chemokine ligand 2	0.0298554	Novel	N	3446	0.029	0.979
6863	TAC1	tachykinin precursor 1	0.0415713	Novel	U	2435	0.029	0.929
5539	PPY	pancreatic polypeptide	0.0410347	Novel	N	2480	0.029	0.9
1351	COX8A	cytochrome c oxidase subunit 8A	0.0217236	Novel	N	4752	0.029	0.756
7350	UCP1	uncoupling protein 1	0.0323216	Novel	N	3144	0.029	0.673
22978	NT5C2	5'-nucleotidase, cytosolic II	0.034329	Novel	N	2958	0.029	0.65
169522	KCNV2	potassium voltage-gated channel modifier subfamily V member 2	0.0738688	Novel	U	1272	0.029	0.566
9371	KIF3B	kinesin family member 3B	0.0403291	Novel	N	2516	0.029	0.527
10023	FRAT1	FRAT regulator of WNT signaling pathway 1	0.0228449	Novel	U	4543	0.029	0.515
3212	HOXB2	homeobox B2	0.0420868	Novel	N	2403	0.029	0.464
6511	SLC1A6	solute carrier family 1 member 6	0.028662	Novel	N	3578	0.029	0.463
55222	LRRC20	leucine rich repeat containing 20	0.0474043	Novel	U	2112	0.029	0.435
6297	SALL2	spalt like transcription factor 2	0.0625457	Novel	U	1542	0.029	0.432
9674	KIAA0040	KIAA0040	0.0465435	Novel	U	2155	0.029	0.423
150248	C22orf15	chromosome 22 open reading frame 15	0.0344328	Novel	U	2951	0.029	0.398
9093	DNAJA3	DnaJ heat shock protein family (Hsp40) member A3	0.0309919	Novel	U	3301	0.029	0.389
168544	ZNF467	zinc finger protein 467	0.213202	Novel	U	439	0.029	0.353
23382	AHCYL2	adenosylhomocysteinase like 2	0.0367445	Novel	U	2767	0.029	0.336
2165	F13B	coagulation factor XIII B chain	0.0304205	Novel	U	3370	0.029	0.322
26103	LRIT1	leucine rich repeat, Ig-like and transmembrane domains 1	0.071015	Novel	U	1334	0.029	0.295
57679	ALS2	alsin Rho guanine nucleotide exchange factor ALS2	0.0381483	Novel	U	2668	0.029	0.287
55088	CCDC186	coiled-coil domain containing 186	0.0368278	Novel	U	2762	0.029	0.281
2834	PRLHR	prolactin releasing hormone receptor	0.0521505	Novel	N	1918	0.029	0.272
84830	ADTRP	androgen dependent TFPI regulating protein	0.0527951	Novel	U	1886	0.029	0.214
140801	RPL10L	ribosomal protein L10 like	0.0386872	Novel	U	2636	0.028	0.999
3292	HSD17B1	hydroxysteroid 17-beta dehydrogenase 1	0.0236963	Novel	U	4368	0.028	0.984
7004	TEAD4	TEA domain transcription factor 4	0.0348074	Novel	U	2924	0.028	0.972
2153	F5	coagulation factor V	0.0290026	Novel	U	3532	0.028	0.929
80834	TAS1R2	taste 1 receptor member 2	0.0442518	Novel	U	2281	0.028	0.916
10316	NMUR1	neuromedin U receptor 1	0.0283103	Novel	N	3626	0.028	0.915
23365	ARHGEF12	Rho guanine nucleotide exchange factor 12	0.0482004	Novel	N	2069	0.028	0.9
9600	PITPNM1	phosphatidylinositol transfer protein membrane associated 1	0.0348484	Novel	U	2922	0.028	0.787
55806	HR	HR lysine demethylase and nuclear receptor corepressor	0.0623601	Novel	U	1548	0.028	0.756
1030	CDKN2B	cyclin dependent kinase inhibitor 2B	0.0836086	Novel	U	1132	0.028	0.59
1408	CRY2	cryptochrome circadian regulator 2	0.046412	Novel	U	2162	0.028	0.504
1595	CYP51A1	cytochrome P450 family 51 subfamily A member 1	0.020121	Novel	U	5119	0.028	0.495
10150	MBNL2	muscleblind like splicing regulator 2	0.0489789	Novel	N	2045	0.028	0.493
341359	SYT10	synaptotagmin 10	0.0317291	Novel	U	3208	0.028	0.482
129684	CNTNAP5	contactin associated protein family member 5	0.0462615	Novel	U	2176	0.028	0.446
27113	BBC3	BCL2 binding component 3	0.0174577	Novel	U	5804	0.028	0.388
100463289	MTRNR2L5	MT-RNR2 like 5	0.0221708	Novel	N	4647	0.028	0.295
344387	CDKL4	cyclin dependent kinase like 4	0.0267521	Novel	U	3847	0.028	0.222
284498	C1orf167	chromosome 1 open reading frame 167	0.0355246	Novel	U	2865	0.028	0.221
114336	CGB2	chorionic gonadotropin subunit beta 2	0.0301259	Novel	U	3408	0.028	0.152
5781	PTPN11	protein tyrosine phosphatase non-receptor type 11	0.0531907	Novel	U	1868	0.027	0.999
11250	GPR45	G protein-coupled receptor 45	0.080131	Novel	U	1179	0.027	0.915
1908	EDN3	endothelin 3	0.056248	Novel	U	1757	0.027	0.907
2944	GSTM1	glutathione S-transferase mu 1	0.0245057	Novel	U	4219	0.027	0.886
6000	RGS7	regulator of G protein signaling 7	0.0497609	Novel	N	2016	0.027	0.707
79645	EFCAB1	EF-hand calcium binding domain 1	0.101111	Novel	U	944	0.027	0.682
2737	GLI3	GLI family zinc finger 3	0.0598489	Novel	U	1639	0.027	0.671
9957	HS3ST1	heparan sulfate-glucosamine 3-sulfotransferase 1	0.0499527	Novel	U	2008	0.027	0.662
5141	PDE4A	phosphodiesterase 4A	0.0363463	Novel	U	2796	0.027	0.601
23539	SLC16A8	solute carrier family 16 member 8	0.0396876	Novel	N	2561	0.027	0.56
6299	SALL1	spalt like transcription factor 1	0.0433428	Novel	U	2324	0.027	0.472
1326	MAP3K8	mitogen-activated protein kinase kinase kinase 8	0.0333392	Novel	N	3046	0.027	0.43
4883	NPR3	natriuretic peptide receptor 3	0.0434674	Novel	U	2317	0.027	0.404
54539	NDUFB11	NADH:ubiquinone oxidoreductase subunit B11	0.0311843	Novel	N	3276	0.027	0.359
10913	EDAR	ectodysplasin A receptor	0.0249724	Novel	N	4143	0.027	0.335
148979	GLIS1	GLIS family zinc finger 1	0.128503	Novel	U	740	0.027	0.268
79825	EFCC1	EF-hand and coiled-coil domain containing 1	0.033899	Novel	U	2999	0.027	0.246
100288413	ERVMER34-1	endogenous retrovirus group MER34 member 1, envelope	0.0224348	Novel	U	4609	0.027	0.217
139804	RBMXL3	RBMX like 3	0.024492	Novel	U	4222	0.027	0
10891	PPARGC1A	PPARG coactivator 1 alpha	0.0375368	Novel	U	2716	0.026	0.983
8841	HDAC3	histone deacetylase 3	0.0700168	Novel	U	1357	0.026	0.963
5328	PLAU	plasminogen activator, urokinase	0.0450074	Novel	N	2244	0.026	0.947
1837	DTNA	dystrobrevin alpha	0.0531925	Novel	N	1867	0.026	0.896
2305	FOXM1	forkhead box M1	0.0940797	Novel	U	1011	0.026	0.823
238	ALK	ALK receptor tyrosine kinase	0.0577512	Novel	U	1704	0.026	0.783
401551	WDR38	WD repeat domain 38	0.111762	Novel	U	838	0.026	0.678
6622	SNCA	synuclein alpha	0.0625783	Novel	U	1541	0.026	0.637
22930	RAB3GAP1	RAB3 GTPase activating protein catalytic subunit 1	0.040998	Novel	U	2482	0.026	0.636
64285	RHBDF1	rhomboid 5 homolog 1	0.0664431	Novel	N	1448	0.026	0.63
4774	NFIA	nuclear factor I A	0.0491729	Novel	U	2040	0.026	0.599
3991	LIPE	lipase E, hormone sensitive type	0.033361	Novel	U	3042	0.026	0.539
4363	ABCC1	ATP binding cassette subfamily C member 1	0.0344792	Novel	N	2945	0.026	0.479
3226	HOXC10	homeobox C10	0.049106	Novel	U	2042	0.026	0.473
170062	FAM47B	family with sequence similarity 47 member B	0.0465329	Novel	U	2156	0.026	0.388
79747	ADGB	androglobin	0.0132802	Novel	U	7287	0.026	0.378
8642	DCHS1	dachsous cadherin-related 1	0.0515839	Novel	U	1940	0.026	0.36
83605	CCM2	CCM2 scaffold protein	0.0208642	Novel	U	4949	0.026	0.295
85444	LRRCC1	leucine rich repeat and coiled-coil centrosomal protein 1	0.0617725	Novel	U	1565	0.026	0.286
283383	ADGRD1	adhesion G protein-coupled receptor D1	0.073352	Novel	N	1284	0.026	0.256
84466	MEGF10	multiple EGF like domains 10	0.0456626	Novel	N	2202	0.026	0.229
353500	BMP8A	bone morphogenetic protein 8a	0.0282501	Novel	N	3631	0.026	0.223
260436	FDCSP	follicular dendritic cell secreted protein	0.0276443	Novel	U	3718	0.026	0.169
2149	F2R	coagulation factor II thrombin receptor	0.0356873	Novel	N	2854	0.025	0.912
6694	SPP2	secreted phosphoprotein 2	0.0265009	Novel	U	3880	0.025	0.907
7054	TH	tyrosine hydroxylase	0.0369283	Novel	N	2756	0.025	0.82
6663	SOX10	SRY-box transcription factor 10	0.0701127	Novel	U	1354	0.025	0.756
7365	UGT2B10	UDP glucuronosyltransferase family 2 member B10	0.0389388	Novel	U	2619	0.025	0.725
6664	SOX11	SRY-box transcription factor 11	0.062909	Novel	N	1533	0.025	0.692
2898	GRIK2	glutamate ionotropic receptor kainate type subunit 2	0.0308237	Novel	U	3317	0.025	0.664
375611	SLC26A5	solute carrier family 26 member 5	0.027609	Novel	U	3723	0.025	0.646
9794	MAML1	mastermind like transcriptional coactivator 1	0.0315231	Novel	U	3234	0.025	0.563
158056	MAMDC4	MAM domain containing 4	0.0273254	Novel	U	3761	0.025	0.388
759	CA1	carbonic anhydrase 1	0.0233798	Novel	N	4441	0.025	0.385
51313	GASK1B	golgi associated kinase 1B	0.0416013	Novel	U	2433	0.025	0.335
203286	ANKS6	ankyrin repeat and sterile alpha motif domain containing 6	0.130767	Novel	U	727	0.025	0.328
9497	SLC4A7	solute carrier family 4 member 7	0.0526205	Novel	N	1898	0.025	0.294
55351	STK32B	serine/threonine kinase 32B	0.06881	Novel	U	1395	0.025	0.286
24147	FJX1	four-jointed box kinase 1	0.0404789	Novel	U	2502	0.025	0.197
2335	FN1	fibronectin 1	0.106782	Novel	U	880	0.024	0.989
5265	SERPINA1	serpin family A member 1	0.0388022	Novel	U	2628	0.024	0.954
87	ACTN1	actinin alpha 1	0.0458423	Novel	U	2195	0.024	0.923
5029	P2RY2	purinergic receptor P2Y2	0.0416251	Novel	N	2431	0.024	0.912
4221	MEN1	menin 1	0.0544469	Novel	U	1824	0.024	0.905
9360	PPIG	peptidylprolyl isomerase G	0.0961863	Novel	N	986	0.024	0.803
2977	GUCY1A2	guanylate cyclase 1 soluble subunit alpha 2	0.105571	Novel	U	894	0.024	0.752
84152	PPP1R1B	protein phosphatase 1 regulatory inhibitor subunit 1B	0.0320746	Novel	N	3163	0.024	0.727
2274	FHL2	four and a half LIM domains 2	0.0464412	Novel	N	2159	0.024	0.7
120114	FAT3	FAT atypical cadherin 3	0.079897	Novel	U	1183	0.024	0.547
27086	FOXP1	forkhead box P1	0.0630766	Novel	U	1528	0.024	0.545
493869	GPX8	glutathione peroxidase 8 (putative)	0.0371907	Novel	N	2739	0.024	0.521
1642	DDB1	damage specific DNA binding protein 1	0.0459073	Novel	U	2189	0.024	0.482
54885	TBC1D8B	TBC1 domain family member 8B	0.059056	Novel	N	1658	0.024	0.445
8973	CHRNA6	cholinergic receptor nicotinic alpha 6 subunit	0.0629924	Novel	U	1531	0.024	0.432
3400	ID4	inhibitor of DNA binding 4, HLH protein	0.0305914	Novel	U	3347	0.024	0.43
29775	CARD10	caspase recruitment domain family member 10	0.0459054	Novel	U	2190	0.024	0.419
51334	PRR16	proline rich 16	0.0247628	Novel	N	4178	0.024	0.414
80122	MAP3K19	mitogen-activated protein kinase kinase kinase 19	0.0640301	Novel	U	1508	0.024	0.354
56252	YLPM1	YLP motif containing 1	0.0262811	Novel	U	3916	0.024	0.34
6525	SMTN	smoothelin	0.0444724	Novel	N	2275	0.024	0.331
7087	ICAM5	intercellular adhesion molecule 5	0.0280917	Novel	U	3650	0.024	0.328
126	ADH1C	alcohol dehydrogenase 1C (class I), gamma polypeptide	0.0411376	Novel	U	2471	0.024	0.309
92737	DNER	delta/notch like EGF repeat containing	0.0566915	Novel	U	1739	0.024	0.259
373863	DND1	DND microRNA-mediated repression inhibitor 1	0.0296855	Novel	U	3465	0.024	0.23
55144	LRRC8D	leucine rich repeat containing 8 VRAC subunit D	0.0605073	Novel	U	1621	0.024	0.203
23567	ZNF346	zinc finger protein 346	0.0415991	Novel	U	2434	0.024	0.169
2775	GNAO1	G protein subunit alpha o1	0.0913041	Novel	N	1040	0.023	0.977
1394	CRHR1	corticotropin releasing hormone receptor 1	0.0806171	Novel	U	1175	0.023	0.954
152	ADRA2C	adrenoceptor alpha 2C	0.027158	Novel	N	3787	0.023	0.948
23450	SF3B3	splicing factor 3b subunit 3	0.0568221	Novel	N	1732	0.023	0.939
255738	PCSK9	proprotein convertase subtilisin/kexin type 9	0.0404212	Novel	U	2510	0.023	0.921
1647	GADD45A	growth arrest and DNA damage inducible alpha	0.0317866	Novel	U	3199	0.023	0.701
56652	TWNK	twinkle mtDNA helicase	0.0288504	Novel	N	3550	0.023	0.672
7479	WNT8B	Wnt family member 8B	0.0634037	Novel	N	1519	0.023	0.655
2259	FGF14	fibroblast growth factor 14	0.0374752	Novel	U	2722	0.023	0.626
8538	BARX2	BARX homeobox 2	0.0501951	Novel	U	2001	0.023	0.509
23095	KIF1B	kinesin family member 1B	0.046234	Novel	U	2178	0.023	0.494
84560	MT4	metallothionein 4	0.0215105	Novel	U	4793	0.023	0.481
57526	PCDH19	protocadherin 19	0.0537376	Novel	U	1845	0.023	0.353
79883	PODNL1	podocan like 1	0.0782202	Novel	U	1207	0.023	0.302
153770	PLAC8L1	PLAC8 like 1	0.0390223	Novel	U	2613	0.023	0.22
338761	C1QL4	complement C1q like 4	0.0378762	Novel	U	2689	0.023	0
285051	STPG4	sperm-tail PG-rich repeat containing 4	0.0290959	Novel	U	3521	0.023	0
682	BSG	basigin (Ok blood group)	0.0200671	Novel	U	5132	0.022	0.984
1959	EGR2	early growth response 2	0.0538338	Novel	N	1841	0.022	0.981
5443	POMC	proopiomelanocortin	0.0513007	Novel	N	1954	0.022	0.966
2781	GNAZ	G protein subunit alpha z	0.067246	Novel	N	1428	0.022	0.956
113	ADCY7	adenylate cyclase 7	0.0825497	Novel	U	1150	0.022	0.926
55501	CHST12	carbohydrate sulfotransferase 12	0.0422719	Novel	U	2387	0.022	0.926
2848	GPR25	G protein-coupled receptor 25	0.0439729	Novel	U	2291	0.022	0.915
23769	FLRT1	fibronectin leucine rich transmembrane protein 1	0.0703574	Novel	N	1349	0.022	0.905
54658	UGT1A1	UDP glucuronosyltransferase family 1 member A1	0.0320869	Novel	U	3161	0.022	0.864
7249	TSC2	TSC complex subunit 2	0.034787	Novel	N	2926	0.022	0.786
4047	LSS	lanosterol synthase	0.0328571	Novel	U	3096	0.022	0.679
9180	OSMR	oncostatin M receptor	0.0270254	Novel	N	3807	0.022	0.642
4782	NFIC	nuclear factor I C	0.0440015	Novel	U	2289	0.022	0.565
1052	CEBPD	CCAAT enhancer binding protein delta	0.0508514	Novel	U	1975	0.022	0.557
8013	NR4A3	nuclear receptor subfamily 4 group A member 3	0.0477359	Novel	U	2090	0.022	0.528
2155	F7	coagulation factor VII	0.0278364	Novel	U	3688	0.022	0.49
6528	SLC5A5	solute carrier family 5 member 5	0.0169868	Novel	N	5944	0.022	0.479
2568	GABRP	gamma-aminobutyric acid type A receptor subunit pi	0.0758548	Novel	U	1246	0.022	0.448
7504	XK	X-linked Kx blood group	0.0246913	Novel	U	4186	0.022	0.272
64123	ADGRL4	adhesion G protein-coupled receptor L4	0.116387	Novel	U	810	0.022	0.252
26507	CNNM1	cyclin and CBS domain divalent metal cation transport mediator 1	0.0673711	Novel	U	1423	0.022	0.25
9498	SLC4A8	solute carrier family 4 member 8	0.0255591	Novel	U	4043	0.022	0.23
4330	MN1	MN1 proto-oncogene, transcriptional regulator	0.0316542	Novel	U	3216	0.022	0.185
133957	CCDC127	coiled-coil domain containing 127	0.0519486	Novel	U	1930	0.022	0
335	APOA1	apolipoprotein A1	0.070017	Novel	U	1356	0.021	0.965
3934	LCN2	lipocalin 2	0.0310677	Novel	N	3296	0.021	0.954
3551	IKBKB	inhibitor of nuclear factor kappa B kinase subunit beta	0.0410588	Novel	N	2476	0.021	0.944
3360	HTR4	5-hydroxytryptamine receptor 4	0.0484509	Novel	U	2061	0.021	0.915
375056	MIA3	MIA SH3 domain ER export factor 3	0.0562043	Novel	U	1762	0.021	0.906
9370	ADIPOQ	adiponectin, C1Q and collagen domain containing	0.0327317	Novel	U	3110	0.021	0.849
6935	ZEB1	zinc finger E-box binding homeobox 1	0.0277197	Novel	N	3704	0.021	0.825
5324	PLAG1	PLAG1 zinc finger	0.132366	Novel	U	720	0.021	0.711
55503	TRPV6	transient receptor potential cation channel subfamily V member 6	0.0496422	Novel	U	2023	0.021	0.686
5606	MAP2K3	mitogen-activated protein kinase kinase 3	0.0139831	Novel	U	7002	0.021	0.677
11318	GPR182	G protein-coupled receptor 182	0.0535551	Novel	U	1855	0.021	0.668
9293	GPR52	G protein-coupled receptor 52	0.0449901	Novel	N	2245	0.021	0.641
389840	MAP3K15	mitogen-activated protein kinase kinase kinase 15	0.0480119	Novel	U	2076	0.021	0.608
9486	CHST10	carbohydrate sulfotransferase 10	0.0437582	Novel	U	2302	0.021	0.588
27098	CLUL1	clusterin like 1	0.0221288	Novel	U	4657	0.021	0.556
196294	IMMP1L	inner mitochondrial membrane peptidase subunit 1	0.0354496	Novel	U	2876	0.021	0.501
248	ALPI	alkaline phosphatase, intestinal	0.0336177	Novel	N	3022	0.021	0.431
6555	SLC10A2	solute carrier family 10 member 2	0.0321792	Novel	N	3157	0.021	0.424
55584	CHRNA9	cholinergic receptor nicotinic alpha 9 subunit	0.0647489	Novel	N	1492	0.021	0.41
5797	PTPRM	protein tyrosine phosphatase receptor type M	0.0615233	Novel	U	1578	0.021	0.282
83447	SLC25A31	solute carrier family 25 member 31	0.0378657	Novel	U	2690	0.021	0.265
105378803	LRRC53	leucine rich repeat containing 53	0.0536364	Novel	U	1850	0.021	0.203
1950	EGF	epidermal growth factor	0.148131	Novel	U	641	0.02	0.992
3383	ICAM1	intercellular adhesion molecule 1	0.0270087	Novel	U	3810	0.02	0.985
2768	GNA12	G protein subunit alpha 12	0.0519835	Novel	N	1928	0.02	0.967
1382	CRABP2	cellular retinoic acid binding protein 2	0.0395669	Novel	U	2566	0.02	0.964
111	ADCY5	adenylate cyclase 5	0.156319	Novel	U	605	0.02	0.924
6915	TBXA2R	thromboxane A2 receptor	0.0315971	Novel	U	3223	0.02	0.922
2587	GALR1	galanin receptor 1	0.0430276	Novel	U	2340	0.02	0.915
5568	PRKACG	protein kinase cAMP-activated catalytic subunit gamma	0.198774	Novel	U	480	0.02	0.877
1028	CDKN1C	cyclin dependent kinase inhibitor 1C	0.0298254	Novel	U	3452	0.02	0.772
4508	ATP6	ATP synthase F0 subunit 6	0.0341314	Novel	U	2974	0.02	0.747
51004	COQ6	coenzyme Q6, monooxygenase	0.0290176	Novel	U	3528	0.02	0.7
222546	RFX6	regulatory factor X6	0.0682216	Novel	U	1405	0.02	0.537
343641	TGM6	transglutaminase 6	0.0249899	Novel	U	4139	0.02	0.485
2103	ESRRB	estrogen related receptor beta	0.0377918	Novel	N	2694	0.02	0.482
1264	CNN1	calponin 1	0.0194693	Novel	U	5255	0.02	0.419
148789	B3GALNT2	beta-1,3-N-acetylgalactosaminyltransferase 2	0.0288125	Novel	N	3559	0.02	0.4
404037	HAPLN4	hyaluronan and proteoglycan link protein 4	0.0584903	Novel	U	1678	0.02	0.395
8459	TPST2	tyrosylprotein sulfotransferase 2	0.0970297	Novel	N	978	0.02	0.362
342035	GLDN	gliomedin	0.0565077	Novel	U	1749	0.02	0.333
125058	TBC1D16	TBC1 domain family member 16	0.0495034	Novel	N	2027	0.02	0.323
28234	SLCO1B3	solute carrier organic anion transporter family member 1B3	0.0325742	Novel	N	3128	0.02	0.321
9122	SLC16A4	solute carrier family 16 member 4	0.0220741	Novel	U	4667	0.02	0.305
116254	GINM1	glycoprotein integral membrane 1	0.0250773	Novel	U	4124	0.02	0.221
54986	ULK4	unc-51 like kinase 4	0.0375782	Novel	N	2711	0.02	0.168
729991	BORCS8	BLOC-1 related complex subunit 8	0.0241219	Novel	U	4292	0.02	0.16
27241	BBS9	Bardet-Biedl syndrome 9	0.0545646	Novel	N	1818	0.019	0.999
51606	ATP6V1H	ATPase H+ transporting V1 subunit H	0.0509469	Novel	U	1971	0.019	0.999
8463	TEAD2	TEA domain transcription factor 2	0.048591	Novel	N	2056	0.019	0.947
24148	PRPF6	pre-mRNA processing factor 6	0.0463551	Novel	N	2167	0.019	0.917
347148	QRFP	pyroglutamylated RFamide peptide	0.0516627	Novel	N	1939	0.019	0.902
5521	PPP2R2B	protein phosphatase 2 regulatory subunit Bbeta	0.128942	Novel	U	736	0.019	0.61
570	BAAT	bile acid-CoA:amino acid N-acyltransferase	0.0192563	Novel	U	5308	0.019	0.587
43	ACHE	acetylcholinesterase (Cartwright blood group)	0.0330288	Novel	U	3076	0.019	0.572
2158	F9	coagulation factor IX	0.0427767	Novel	N	2355	0.019	0.541
6101	RP1	RP1 axonemal microtubule associated	0.0362524	Novel	U	2805	0.019	0.502
9986	RCE1	Ras converting CAAX endopeptidase 1	0.0314324	Novel	N	3246	0.019	0.437
54795	TRPM4	transient receptor potential cation channel subfamily M member 4	0.03373	Novel	U	3014	0.019	0.426
1005	CDH7	cadherin 7	0.0572248	Novel	N	1723	0.019	0.414
10335	IRAG1	inositol 1,4,5-triphosphate receptor associated 1	0.0374756	Novel	U	2721	0.019	0.388
84451	MAP3K21	mitogen-activated protein kinase kinase kinase 21	0.0391237	Novel	U	2608	0.019	0.38
9649	RALGPS1	Ral GEF with PH domain and SH3 binding motif 1	0.0426346	Novel	U	2363	0.019	0.345
2159	F10	coagulation factor X	0.0369164	Novel	U	2757	0.019	0.31
4537	ND3	NADH dehydrogenase subunit 3	0.033517	Novel	N	3029	0.019	0.272
4541	ND6	NADH dehydrogenase subunit 6	0.0205297	Novel	N	5027	0.019	0.254
83450	DRC3	dynein regulatory complex subunit 3	0.0729699	Novel	U	1297	0.019	0.223
53828	FXYD4	FXYD domain containing ion transport regulator 4	0.0413596	Novel	N	2455	0.019	0.187
116441	TM4SF18	transmembrane 4 L six family member 18	0.0366991	Novel	U	2768	0.019	0
6755	SSTR5	somatostatin receptor 5	0.0362286	Novel	U	2808	0.018	0.957
1268	CNR1	cannabinoid receptor 1	0.0271484	Novel	N	3788	0.018	0.933
9196	KCNAB3	potassium voltage-gated channel subfamily A regulatory beta subunit 3	0.0395532	Novel	N	2568	0.018	0.924
113091	PTH2	parathyroid hormone 2	0.0313805	Novel	U	3251	0.018	0.923
1508	CTSB	cathepsin B	0.043379	Novel	U	2322	0.018	0.922
128674	PROKR2	prokineticin receptor 2	0.0489643	Novel	U	2046	0.018	0.916
2925	GRPR	gastrin releasing peptide receptor	0.061121	Novel	U	1592	0.018	0.915
10886	NPFFR2	neuropeptide FF receptor 2	0.0506216	Novel	U	1984	0.018	0.915
6658	SOX3	SRY-box transcription factor 3	0.0670333	Novel	N	1432	0.018	0.904
51571	CYRIB	CYFIP related Rac1 interactor B	0.0416495	Novel	U	2429	0.018	0.902
4306	NR3C2	nuclear receptor subfamily 3 group C member 2	0.0396282	Novel	N	2563	0.018	0.791
8882	ZPR1	ZPR1 zinc finger	0.0528946	Novel	N	1881	0.018	0.637
23493	HEY2	hes related family bHLH transcription factor with YRPW motif 2	0.0390797	Novel	U	2610	0.018	0.617
219527	LRRC55	leucine rich repeat containing 55	0.10863	Novel	N	868	0.018	0.586
6670	SP3	Sp3 transcription factor	0.106679	Novel	U	884	0.018	0.572
51384	WNT16	Wnt family member 16	0.0458832	Novel	U	2192	0.018	0.563
134549	SHROOM1	shroom family member 1	0.0414814	Novel	U	2446	0.018	0.54
79836	LONRF3	LON peptidase N-terminal domain and ring finger 3	0.122143	Novel	U	766	0.018	0.454
10481	HOXB13	homeobox B13	0.0459166	Novel	U	2187	0.018	0.454
2012	EMP1	epithelial membrane protein 1	0.0400422	Novel	U	2536	0.018	0.444
4899	NRF1	nuclear respiratory factor 1	0.0205623	Novel	U	5020	0.018	0.429
11132	CAPN10	calpain 10	0.0138226	Novel	U	7068	0.018	0.398
1046	CDX4	caudal type homeobox 4	0.0575613	Novel	U	1714	0.018	0.366
168507	PKD1L1	polycystin 1 like 1, transient receptor potential channel interacting	0.0731543	Novel	U	1287	0.018	0.316
10912	GADD45G	growth arrest and DNA damage inducible gamma	0.0235994	Novel	U	4390	0.018	0.312
64783	RBM15	RNA binding motif protein 15	0.0524873	Novel	N	1904	0.018	0.274
83742	MARVELD1	MARVEL domain containing 1	0.0328988	Novel	U	3093	0.018	0.265
121227	LRIG3	leucine rich repeats and immunoglobulin like domains 3	0.0647496	Novel	U	1491	0.018	0.258
3681	ITGAD	integrin subunit alpha D	0.0282556	Novel	U	3630	0.018	0.241
1605	DAG1	dystroglycan 1	0.0268753	Novel	U	3832	0.017	0.997
2064	ERBB2	erb-b2 receptor tyrosine kinase 2	0.159472	Novel	U	591	0.017	0.962
10268	RAMP3	receptor activity modifying protein 3	0.0464478	Novel	U	2158	0.017	0.933
710	SERPING1	serpin family G member 1	0.0551867	Novel	U	1794	0.017	0.928
3709	ITPR2	inositol 1,4,5-trisphosphate receptor type 2	0.0525349	Novel	N	1901	0.017	0.912
54575	UGT1A10	UDP glucuronosyltransferase family 1 member A10	0.0274171	Novel	N	3747	0.017	0.782
7442	TRPV1	transient receptor potential cation channel subfamily V member 1	0.0245662	Novel	U	4207	0.017	0.705
10636	RGS14	regulator of G protein signaling 14	0.0286839	Novel	U	3573	0.017	0.686
57491	AHRR	aryl-hydrocarbon receptor repressor	0.0436862	Novel	N	2307	0.017	0.645
2272	FHIT	fragile histidine triad diadenosine triphosphatase	0.0336483	Novel	N	3020	0.017	0.641
7071	KLF10	Kruppel like factor 10	0.0730901	Novel	U	1292	0.017	0.617
1016	CDH18	cadherin 18	0.0599724	Novel	N	1637	0.017	0.547
5306	PITPNA	phosphatidylinositol transfer protein alpha	0.0407245	Novel	U	2492	0.017	0.54
54843	SYTL2	synaptotagmin like 2	0.038575	Novel	N	2643	0.017	0.521
401115	C4orf48	chromosome 4 open reading frame 48	0.0248626	Novel	U	4161	0.017	0.516
167691	LCA5	lebercilin LCA5	0.0509899	Novel	U	1970	0.017	0.505
84701	COX4I2	cytochrome c oxidase subunit 4I2	0.0317589	Novel	U	3205	0.017	0.497
6833	ABCC8	ATP binding cassette subfamily C member 8	0.0463943	Novel	N	2164	0.017	0.457
10154	PLXNC1	plexin C1	0.0411088	Novel	U	2473	0.017	0.451
123355	LRRC28	leucine rich repeat containing 28	0.0660589	Novel	U	1460	0.017	0.431
343450	KCNT2	potassium sodium-activated channel subfamily T member 2	0.0467999	Novel	N	2140	0.017	0.427
23143	LRCH1	leucine rich repeats and calponin homology domain containing 1	0.0750134	Novel	U	1259	0.017	0.396
4224	MEP1A	meprin A subunit alpha	0.0307916	Novel	U	3319	0.017	0.391
845	CASQ2	calsequestrin 2	0.0580114	Novel	U	1696	0.017	0.387
5342	PLGLB2	plasminogen like B2	0.033388	Novel	U	3039	0.017	0.381
91614	DEPDC7	DEP domain containing 7	0.0347386	Novel	N	2931	0.017	0.377
23452	ANGPTL2	angiopoietin like 2	0.0550621	Novel	U	1800	0.017	0.351
23139	MAST2	microtubule associated serine/threonine kinase 2	0.0403535	Novel	U	2513	0.017	0.316
7138	TNNT1	troponin T1, slow skeletal type	0.0476771	Novel	N	2095	0.017	0.301
29967	LRP12	LDL receptor related protein 12	0.0312175	Novel	N	3273	0.017	0.27
11153	FICD	FIC domain protein adenylyltransferase	0.0418816	Novel	N	2417	0.017	0.259
283685	GOLGA6L2	golgin A6 family like 2	0.0393075	Novel	U	2592	0.017	0.179
221303	FAM162B	family with sequence similarity 162 member B	0.0695752	Novel	U	1371	0.017	0
54221	SNTG2	syntrophin gamma 2	0.0723323	Novel	N	1306	0.016	0.963
9129	PRPF3	pre-mRNA processing factor 3	0.0427224	Novel	N	2358	0.016	0.92
8811	GALR2	galanin receptor 2	0.0317131	Novel	N	3211	0.016	0.915
54578	UGT1A6	UDP glucuronosyltransferase family 1 member A6	0.0278831	Novel	N	3682	0.016	0.912
1601	DAB2	DAB adaptor protein 2	0.0347653	Novel	U	2929	0.016	0.907
11041	B4GAT1	beta-1,4-glucuronyltransferase 1	0.035012	Novel	U	2912	0.016	0.9
5743	PTGS2	prostaglandin-endoperoxide synthase 2	0.0435187	Novel	N	2314	0.016	0.836
117155	CATSPER2	cation channel sperm associated 2	0.0854966	Novel	U	1107	0.016	0.772
1944	EFNA3	ephrin A3	0.0213921	Novel	N	4821	0.016	0.733
574537	UGT2A2	UDP glucuronosyltransferase family 2 member A2	0.0352579	Novel	U	2888	0.016	0.732
63950	DMRTA2	DMRT like family A2	0.0484157	Novel	U	2064	0.016	0.685
3316	HSPB2	heat shock protein family B (small) member 2	0.0337757	Novel	U	3011	0.016	0.682
3398	ID2	inhibitor of DNA binding 2	0.0479838	Novel	N	2077	0.016	0.662
10008	KCNE3	potassium voltage-gated channel subfamily E regulatory subunit 3	0.0275411	Novel	N	3730	0.016	0.608
27031	NPHP3	nephrocystin 3	0.0501525	Novel	U	2003	0.016	0.595
57186	RALGAPA2	Ral GTPase activating protein catalytic subunit alpha 2	0.0300816	Novel	U	3418	0.016	0.568
4853	NOTCH2	notch receptor 2	0.0400229	Novel	U	2539	0.016	0.548
23670	CEMIP2	cell migration inducing hyaluronidase 2	0.0671425	Novel	U	1429	0.016	0.52
60677	CELF6	CUGBP Elav-like family member 6	0.0400156	Novel	N	2540	0.016	0.493
203859	ANO5	anoctamin 5	0.0485944	Novel	N	2055	0.016	0.469
9970	NR1I3	nuclear receptor subfamily 1 group I member 3	0.0318731	Novel	N	3187	0.016	0.466
55084	SOBP	sine oculis binding protein homolog	0.061104	Novel	N	1593	0.016	0.433
552900	BOLA2	bolA family member 2	0.093	Novel	N	1021	0.016	0.418
85445	CNTNAP4	contactin associated protein family member 4	0.0529935	Novel	U	1876	0.016	0.406
164633	CABP7	calcium binding protein 7	0.118714	Novel	U	786	0.016	0.394
4082	MARCKS	myristoylated alanine rich protein kinase C substrate	0.0197869	Novel	U	5188	0.016	0.393
27145	FILIP1	filamin A interacting protein 1	0.0301171	Novel	U	3410	0.016	0.309
79955	PDZD7	PDZ domain containing 7	0.0708048	Novel	U	1338	0.016	0.289
100506013	APELA	apelin receptor early endogenous ligand	0.0455903	Novel	U	2208	0.016	0.266
4814	NINJ1	ninjurin 1	0.0293249	Novel	U	3504	0.016	0.261
5016	OVGP1	oviductal glycoprotein 1	0.0280953	Novel	N	3649	0.016	0.257
65268	WNK2	WNK lysine deficient protein kinase 2	0.0422079	Novel	U	2393	0.016	0.237
342125	TMC3	transmembrane channel like 3	0.0478806	Novel	U	2081	0.016	0
213	ALB	albumin	0.169814	Novel	U	557	0.015	0.979
3565	IL4	interleukin 4	0.0562423	Novel	U	1758	0.015	0.972
1482	NKX2-5	NK2 homeobox 5	0.0467787	Novel	U	2143	0.015	0.965
776	CACNA1D	calcium voltage-gated channel subunit alpha1 D	0.046266	Novel	U	2174	0.015	0.956
3269	HRH1	histamine receptor H1	0.0326317	Novel	N	3121	0.015	0.91
5954	RCN1	reticulocalbin 1	0.0415566	Novel	U	2437	0.015	0.907
4760	NEUROD1	neuronal differentiation 1	0.0536939	Novel	U	1848	0.015	0.85
100532731	COMMD3-BMI1	COMMD3-BMI1 readthrough	0.0267869	Novel	U	3844	0.015	0.787
2152	F3	coagulation factor III, tissue factor	0.0271701	Novel	U	3784	0.015	0.723
1103	CHAT	choline O-acetyltransferase	0.0381995	Novel	N	2660	0.015	0.67
54	ACP5	acid phosphatase 5, tartrate resistant	0.0320668	Novel	N	3164	0.015	0.669
57669	EPB41L5	erythrocyte membrane protein band 4.1 like 5	0.0393413	Novel	U	2590	0.015	0.612
687	KLF9	Kruppel like factor 9	0.145258	Novel	U	653	0.015	0.605
164832	LONRF2	LON peptidase N-terminal domain and ring finger 2	0.290931	Novel	U	327	0.015	0.586
220164	DOK6	docking protein 6	0.0467947	Novel	N	2141	0.015	0.584
6391	SDHC	succinate dehydrogenase complex subunit C	0.0652102	Novel	N	1478	0.015	0.581
51804	SIX4	SIX homeobox 4	0.0577128	Novel	U	1708	0.015	0.53
11069	RAPGEF4	Rap guanine nucleotide exchange factor 4	0.0514215	Novel	N	1943	0.015	0.53
115825	WDFY2	WD repeat and FYVE domain containing 2	0.0441227	Novel	U	2285	0.015	0.508
647286	RD3L	retinal degeneration 3 like	0.0263014	Novel	U	3912	0.015	0.508
6988	TCTA	T cell leukemia translocation altered	0.0287925	Novel	N	3561	0.015	0.467
283652	SLC24A5	solute carrier family 24 member 5	0.0370512	Novel	U	2750	0.015	0.457
79109	MAPKAP1	MAPK associated protein 1	0.0298704	Novel	U	3444	0.015	0.455
1142	CHRNB3	cholinergic receptor nicotinic beta 3 subunit	0.0571089	Novel	U	1725	0.015	0.453
8170	SLC14A2	solute carrier family 14 member 2	0.0447239	Novel	U	2257	0.015	0.416
2224	FDPS	farnesyl diphosphate synthase	0.0473241	Novel	U	2116	0.015	0.41
2671	GFER	growth factor, augmenter of liver regeneration	0.0634307	Novel	U	1518	0.015	0.375
2330	FMO5	flavin containing dimethylaniline monoxygenase 5	0.0325141	Novel	N	3133	0.015	0.363
79751	SLC25A22	solute carrier family 25 member 22	0.0449885	Novel	N	2246	0.015	0.323
368	ABCC6	ATP binding cassette subfamily C member 6	0.0349063	Novel	N	2918	0.015	0.299
114899	C1QTNF3	C1q and TNF related 3	0.0260971	Novel	U	3957	0.015	0.211
3553	IL1B	interleukin 1 beta	0.119076	Novel	U	783	0.014	0.996
2113	ETS1	ETS proto-oncogene 1, transcription factor	0.0470725	Novel	U	2127	0.014	0.985
3772	KCNJ15	potassium inwardly rectifying channel subfamily J member 15	0.0395191	Novel	N	2573	0.014	0.932
23020	SNRNP200	small nuclear ribonucleoprotein U5 subunit 200	0.0582342	Novel	N	1689	0.014	0.926
1544	CYP1A2	cytochrome P450 family 1 subfamily A member 2	0.0296677	Novel	U	3467	0.014	0.923
7130	TNFAIP6	TNF alpha induced protein 6	0.0277138	Novel	N	3707	0.014	0.916
2862	MLNR	motilin receptor	0.0556977	Novel	U	1777	0.014	0.915
4240	MFGE8	milk fat globule EGF and factor V/VIII domain containing	0.0196449	Novel	U	5215	0.014	0.908
4915	NTRK2	neurotrophic receptor tyrosine kinase 2	0.0978644	Novel	U	972	0.014	0.907
6865	TACR2	tachykinin receptor 2	0.0377923	Novel	N	2692	0.014	0.905
5136	PDE1A	phosphodiesterase 1A	0.0611022	Novel	U	1594	0.014	0.802
64324	NSD1	nuclear receptor binding SET domain protein 1	0.0879156	Novel	U	1080	0.014	0.781
10720	UGT2B11	UDP glucuronosyltransferase family 2 member B11	0.0376035	Novel	U	2705	0.014	0.721
7478	WNT8A	Wnt family member 8A	0.0776632	Novel	N	1219	0.014	0.702
9499	MYOT	myotilin	0.0352262	Novel	N	2891	0.014	0.687
51052	PRLH	prolactin releasing hormone	0.0411948	Novel	U	2467	0.014	0.671
6337	SCNN1A	sodium channel epithelial 1 subunit alpha	0.0422278	Novel	U	2390	0.014	0.577
51151	SLC45A2	solute carrier family 45 member 2	0.0337996	Novel	U	3008	0.014	0.552
3280	HES1	hes family bHLH transcription factor 1	0.0305653	Novel	N	3351	0.014	0.499
6557	SLC12A1	solute carrier family 12 member 1	0.0413702	Novel	U	2453	0.014	0.483
51701	NLK	nemo like kinase	0.0440801	Novel	U	2287	0.014	0.431
28513	CDH19	cadherin 19	0.096657	Novel	U	981	0.014	0.426
4215	MAP3K3	mitogen-activated protein kinase kinase kinase 3	0.0818235	Novel	U	1160	0.014	0.426
1557	CYP2C19	cytochrome P450 family 2 subfamily C member 19	0.034072	Novel	U	2976	0.014	0.395
23523	CABIN1	calcineurin binding protein 1	0.027909	Novel	N	3675	0.014	0.388
80332	ADAM33	ADAM metallopeptidase domain 33	0.0488969	Novel	U	2049	0.014	0.383
29974	A1CF	APOBEC1 complementation factor	0.0512778	Novel	N	1957	0.014	0.36
1558	CYP2C8	cytochrome P450 family 2 subfamily C member 8	0.033389	Novel	U	3037	0.014	0.346
2825	GPR1	G protein-coupled receptor 1	0.0547196	Novel	U	1811	0.014	0.333
10723	SLC12A7	solute carrier family 12 member 7	0.0507619	Novel	U	1979	0.014	0.33
285588	EFCAB9	EF-hand calcium binding domain 9	0.0559629	Novel	U	1770	0.014	0.307
9823	ARMCX2	armadillo repeat containing X-linked 2	0.0473082	Novel	U	2117	0.014	0.297
55001	TTC22	tetratricopeptide repeat domain 22	0.0480398	Novel	U	2074	0.014	0.296
80319	CXXC4	CXXC finger protein 4	0.0451653	Novel	N	2236	0.014	0.29
83882	TSPAN10	tetraspanin 10	0.0408848	Novel	U	2487	0.014	0.251
84918	LRP11	LDL receptor related protein 11	0.0353818	Novel	U	2881	0.014	0.221
6522	SLC4A2	solute carrier family 4 member 2	0.0405798	Novel	N	2498	0.014	0.22
11183	MAP4K5	mitogen-activated protein kinase kinase kinase kinase 5	0.0353948	Novel	U	2880	0.014	0.217
201181	ZNF385C	zinc finger protein 385C	0.0484798	Novel	U	2059	0.014	0.19
5229	PGGT1B	protein geranylgeranyltransferase type I subunit beta	0.0171501	Novel	U	5900	0.014	0.167
645104	CLRN2	clarin 2	0.0219408	Novel	U	4703	0.014	0
5599	MAPK8	mitogen-activated protein kinase 8	0.15869	Novel	U	596	0.013	0.999
3284	HSD3B2	hydroxy-delta-5-steroid dehydrogenase, 3 beta- and steroid delta-isomerase 2	0.0349009	Novel	U	2919	0.013	0.983
108	ADCY2	adenylate cyclase 2	0.0731489	Novel	U	1289	0.013	0.927
3163	HMOX2	heme oxygenase 2	0.035853	Novel	N	2843	0.013	0.92
91584	PLXNA4	plexin A4	0.0329476	Novel	U	3085	0.013	0.906
836	CASP3	caspase 3	0.16153	Novel	N	584	0.013	0.9
1849	DUSP7	dual specificity phosphatase 7	0.0359287	Novel	U	2840	0.013	0.802
54577	UGT1A7	UDP glucuronosyltransferase family 1 member A7	0.0224659	Novel	U	4603	0.013	0.791
4232	MEST	mesoderm specific transcript	0.0396934	Novel	N	2559	0.013	0.685
118	ADD1	adducin 1	0.0232301	Novel	U	4466	0.013	0.684
1717	DHCR7	7-dehydrocholesterol reductase	0.0527387	Novel	U	1891	0.013	0.669
64579	NDST4	N-deacetylase and N-sulfotransferase 4	0.0696574	Novel	U	1367	0.013	0.655
10252	SPRY1	sprouty RTK signaling antagonist 1	0.0305424	Novel	N	3353	0.013	0.611
5326	PLAGL2	PLAG1 like zinc finger 2	0.157156	Novel	U	603	0.013	0.513
7351	UCP2	uncoupling protein 2	0.042217	Novel	N	2392	0.013	0.481
89795	NAV3	neuron navigator 3	0.060938	Novel	U	1602	0.013	0.42
654483	BOLA2B	bolA family member 2B	0.100718	Novel	N	948	0.013	0.418
10131	TRAP1	TNF receptor associated protein 1	0.0861688	Novel	N	1096	0.013	0.393
1136	CHRNA3	cholinergic receptor nicotinic alpha 3 subunit	0.0672878	Novel	N	1427	0.013	0.361
9610	RIN1	Ras and Rab interactor 1	0.0235905	Novel	U	4394	0.013	0.347
83692	CD99L2	CD99 molecule like 2	0.0347747	Novel	U	2927	0.013	0.333
26505	CNNM3	cyclin and CBS domain divalent metal cation transport mediator 3	0.0706184	Novel	U	1343	0.013	0.25
9244	CRLF1	cytokine receptor like factor 1	0.0681258	Novel	U	1409	0.013	0.24
26499	PLEK2	pleckstrin 2	0.0325726	Novel	U	3129	0.013	0.232
6818	SULT1A3	sulfotransferase family 1A member 3	0.0268055	Novel	U	3842	0.013	0.203
389203	SMIM20	small integral membrane protein 20	0.0305431	Novel	N	3352	0.013	0.187
90	ACVR1	activin A receptor type 1	0.0663066	Novel	U	1452	0.012	0.99
3779	KCNMB1	potassium calcium-activated channel subfamily M regulatory beta subunit 1	0.0301202	Novel	N	3409	0.012	0.989
1756	DMD	dystrophin	0.0677794	Novel	N	1413	0.012	0.987
2919	CXCL1	C-X-C motif chemokine ligand 1	0.0423411	Novel	N	2380	0.012	0.983
6258	RXRG	retinoid X receptor gamma	0.0634445	Novel	N	1517	0.012	0.977
2783	GNB2	G protein subunit beta 2	0.0614377	Novel	N	1581	0.012	0.973
27345	KCNMB4	potassium calcium-activated channel subfamily M regulatory beta subunit 4	0.0620965	Novel	U	1555	0.012	0.966
405	ARNT	aryl hydrocarbon receptor nuclear translocator	0.0230273	Novel	U	4507	0.012	0.95
7857	SCG2	secretogranin II	0.0752878	Novel	U	1255	0.012	0.919
4157	MC1R	melanocortin 1 receptor	0.0507163	Novel	U	1981	0.012	0.919
25970	SH2B1	SH2B adaptor protein 1	0.0418554	Novel	N	2419	0.012	0.913
7094	TLN1	talin 1	0.0446683	Novel	U	2264	0.012	0.907
7122	CLDN5	claudin 5	0.0293737	Novel	U	3495	0.012	0.904
7474	WNT5A	Wnt family member 5A	0.0698245	Novel	U	1362	0.012	0.902
486	FXYD2	FXYD domain containing ion transport regulator 2	0.0467367	Novel	N	2147	0.012	0.9
4150	MAZ	MYC associated zinc finger protein	0.0878254	Novel	U	1082	0.012	0.772
1942	EFNA1	ephrin A1	0.0304483	Novel	U	3366	0.012	0.76
8786	RGS11	regulator of G protein signaling 11	0.0589319	Novel	U	1662	0.012	0.747
79145	CHCHD7	coiled-coil-helix-coiled-coil-helix domain containing 7	0.051899	Novel	U	1932	0.012	0.655
56950	SMYD2	SET and MYND domain containing 2	0.100274	Novel	N	954	0.012	0.6
6647	SOD1	superoxide dismutase 1	0.0958628	Novel	U	988	0.012	0.595
26047	CNTNAP2	contactin associated protein 2	0.0614093	Novel	N	1583	0.012	0.555
222662	LHFPL5	LHFPL tetraspan subfamily member 5	0.0608503	Novel	U	1609	0.012	0.551
3236	HOXD10	homeobox D10	0.0429038	Novel	U	2346	0.012	0.5
7166	TPH1	tryptophan hydroxylase 1	0.0381084	Novel	N	2673	0.012	0.491
7173	TPO	thyroid peroxidase	0.0200177	Novel	U	5142	0.012	0.48
57057	TBX20	T-box transcription factor 20	0.0394094	Novel	U	2585	0.012	0.402
10021	HCN4	hyperpolarization activated cyclic nucleotide gated potassium channel 4	0.0447206	Novel	N	2258	0.012	0.315
6548	SLC9A1	solute carrier family 9 member A1	0.030894	Novel	U	3312	0.012	0.314
8629	JRK	Jrk helix-turn-helix protein	0.0574999	Novel	U	1717	0.012	0.282
85320	ABCC11	ATP binding cassette subfamily C member 11	0.033989	Novel	N	2988	0.012	0.221
57699	CPNE5	copine 5	0.0596092	Novel	U	1645	0.012	0.21
5738	PTGFRN	prostaglandin F2 receptor inhibitor	0.0276526	Novel	U	3715	0.012	0.2
377677	CA13	carbonic anhydrase 13	0.0311593	Novel	N	3280	0.012	0.197
56104	PCDHGB1	protocadherin gamma subfamily B, 1	0.0678933	Novel	U	1412	0.012	0.196
55654	TMEM127	transmembrane protein 127	0.033705	Novel	N	3017	0.012	0.159
6132	RPL8	ribosomal protein L8	0.15322	Novel	N	616	0.011	0.999
1385	CREB1	cAMP responsive element binding protein 1	0.111862	Novel	U	836	0.011	0.993
1489	CTF1	cardiotrophin 1	0.022525	Novel	U	4594	0.011	0.933
1594	CYP27B1	cytochrome P450 family 27 subfamily B member 1	0.0242072	Novel	U	4273	0.011	0.927
285601	GPR150	G protein-coupled receptor 150	0.0626823	Novel	U	1538	0.011	0.926
58	ACTA1	actin alpha 1, skeletal muscle	0.0774132	Novel	N	1223	0.011	0.918
5618	PRLR	prolactin receptor	0.0196351	Novel	U	5218	0.011	0.917
3814	KISS1	KiSS-1 metastasis suppressor	0.0391718	Novel	U	2603	0.011	0.908
7425	VGF	VGF nerve growth factor inducible	0.0436389	Novel	U	2309	0.011	0.906
613	BCR	BCR activator of RhoGEF and GTPase	0.037083	Novel	U	2747	0.011	0.905
5520	PPP2R2A	protein phosphatase 2 regulatory subunit Balpha	0.0857323	Novel	N	1104	0.011	0.901
5175	PECAM1	platelet and endothelial cell adhesion molecule 1	0.0278979	Novel	U	3677	0.011	0.794
9260	PDLIM7	PDZ and LIM domain 7	0.0401453	Novel	N	2531	0.011	0.65
3175	ONECUT1	one cut homeobox 1	0.0326055	Novel	U	3125	0.011	0.634
9543	IGDCC3	immunoglobulin superfamily DCC subclass member 3	0.0604007	Novel	U	1625	0.011	0.576
491	ATP2B2	ATPase plasma membrane Ca2+ transporting 2	0.0881001	Novel	U	1076	0.011	0.55
3623	INHA	inhibin subunit alpha	0.0520426	Novel	U	1924	0.011	0.54
1141	CHRNB2	cholinergic receptor nicotinic beta 2 subunit	0.073559	Novel	U	1280	0.011	0.539
10411	RAPGEF3	Rap guanine nucleotide exchange factor 3	0.0313868	Novel	N	3250	0.011	0.539
3225	HOXC9	homeobox C9	0.0641444	Novel	U	1507	0.011	0.529
64218	SEMA4A	semaphorin 4A	0.0623854	Novel	U	1547	0.011	0.513
4868	NPHS1	NPHS1 adhesion molecule, nephrin	0.0301547	Novel	N	3400	0.011	0.459
2018	EMX2	empty spiracles homeobox 2	0.0794497	Novel	U	1189	0.011	0.384
4885	NPTX2	neuronal pentraxin 2	0.0595414	Novel	N	1646	0.011	0.356
54492	NEURL1B	neuralized E3 ubiquitin protein ligase 1B	0.0879838	Novel	U	1078	0.011	0.344
123041	SLC24A4	solute carrier family 24 member 4	0.0589317	Novel	U	1663	0.011	0.334
144453	BEST3	bestrophin 3	0.0441492	Novel	U	2282	0.011	0.323
285242	HTR3E	5-hydroxytryptamine receptor 3E	0.0606554	Novel	N	1614	0.011	0.315
11317	RBPJL	recombination signal binding protein for immunoglobulin kappa J region like	0.0933497	Novel	U	1016	0.011	0.303
125	ADH1B	alcohol dehydrogenase 1B (class I), beta polypeptide	0.0468457	Novel	U	2138	0.011	0.27
55679	LIMS2	LIM zinc finger domain containing 2	0.0657736	Novel	N	1467	0.011	0.263
131566	DCBLD2	discoidin, CUB and LCCL domain containing 2	0.0318772	Novel	N	3186	0.011	0.224
284612	SYPL2	synaptophysin like 2	0.0273905	Novel	U	3749	0.011	0.22
374969	SVBP	small vasohibin binding protein	0.0240909	Novel	U	4295	0.011	0.213
140870	WFDC6	WAP four-disulfide core domain 6	0.0583662	Novel	U	1683	0.011	0.156
54331	GNG2	G protein subunit gamma 2	0.073385	Novel	N	1283	0.01	0.999
92	ACVR2A	activin A receptor type 2A	0.0988424	Novel	U	967	0.01	0.996
79923	NANOG	Nanog homeobox	0.0485864	Novel	U	2057	0.01	0.986
2863	GPR39	G protein-coupled receptor 39	0.0602526	Novel	U	1631	0.01	0.925
83871	RAB34	RAB34, member RAS oncogene family	0.0462444	Novel	U	2177	0.01	0.918
2798	GNRHR	gonadotropin releasing hormone receptor	0.045187	Novel	U	2232	0.01	0.917
9170	LPAR2	lysophosphatidic acid receptor 2	0.0357386	Novel	N	2849	0.01	0.916
5731	PTGER1	prostaglandin E receptor 1	0.0368424	Novel	U	2760	0.01	0.915
7123	CLEC3B	C-type lectin domain family 3 member B	0.0587547	Novel	U	1669	0.01	0.913
1734	DIO2	iodothyronine deiodinase 2	0.0405855	Novel	N	2497	0.01	0.813
9429	ABCG2	ATP binding cassette subfamily G member 2 (Junior blood group)	0.0404654	Novel	N	2505	0.01	0.805
4907	NT5E	5'-nucleotidase ecto	0.0547301	Novel	U	1810	0.01	0.756
2131	EXT1	exostosin glycosyltransferase 1	0.0487087	Novel	U	2053	0.01	0.686
2218	FKTN	fukutin	0.0343111	Novel	N	2959	0.01	0.67
64374	SIL1	SIL1 nucleotide exchange factor	0.0687108	Novel	U	1397	0.01	0.639
9424	KCNK6	potassium two pore domain channel subfamily K member 6	0.0376121	Novel	N	2703	0.01	0.592
55662	HIF1AN	hypoxia inducible factor 1 subunit alpha inhibitor	0.0752064	Novel	U	1257	0.01	0.563
6334	SCN8A	sodium voltage-gated channel alpha subunit 8	0.0454326	Novel	U	2218	0.01	0.529
1182	CLCN3	chloride voltage-gated channel 3	0.0429982	Novel	U	2341	0.01	0.527
6540	SLC6A13	solute carrier family 6 member 13	0.0759672	Novel	N	1245	0.01	0.503
6531	SLC6A3	solute carrier family 6 member 3	0.0392469	Novel	N	2598	0.01	0.48
716	C1S	complement C1s	0.0546444	Novel	N	1814	0.01	0.479
889	KRIT1	KRIT1 ankyrin repeat containing	0.0196628	Novel	U	5209	0.01	0.458
22846	VASH1	vasohibin 1	0.0190784	Novel	U	5353	0.01	0.455
5742	PTGS1	prostaglandin-endoperoxide synthase 1	0.055211	Novel	N	1791	0.01	0.425
80243	PREX2	phosphatidylinositol-3,4,5-trisphosphate dependent Rac exchange factor 2	0.0393983	Novel	U	2587	0.01	0.419
64866	CDCP1	CUB domain containing protein 1	0.0194559	Novel	U	5258	0.01	0.402
7288	TULP2	TUB like protein 2	0.0583305	Novel	U	1684	0.01	0.388
130827	TMEM182	transmembrane protein 182	0.0391267	Novel	U	2607	0.01	0.381
18	ABAT	4-aminobutyrate aminotransferase	0.0631166	Novel	U	1526	0.01	0.369
80213	TM2D3	TM2 domain containing 3	0.0210835	Novel	U	4899	0.01	0.362
57593	EBF4	EBF family member 4	0.0726149	Novel	U	1302	0.01	0.323
4354	MPP1	membrane palmitoylated protein 1	0.0534493	Novel	U	1859	0.01	0.3
56127	PCDHB9	protocadherin beta 9	0.0410807	Novel	N	2474	0.01	0.27
83989	FAM172A	family with sequence similarity 172 member A	0.0318478	Novel	U	3190	0.01	0.218
56901	NDUFA4L2	NDUFA4 mitochondrial complex associated like 2	0.0381712	Novel	U	2662	0.01	0.165
440163	RNASE13	ribonuclease A family member 13 (inactive)	0.0273606	Novel	U	3754	0.01	0.16
55212	BBS7	Bardet-Biedl syndrome 7	0.0479283	Novel	N	2080	0.009	0.998
27094	KCNMB3	potassium calcium-activated channel subfamily M regulatory beta subunit 3	0.0727131	Novel	U	1300	0.009	0.986
1499	CTNNB1	catenin beta 1	0.0944143	Novel	U	1008	0.009	0.981
6382	SDC1	syndecan 1	0.0395029	Novel	U	2575	0.009	0.981
4780	NFE2L2	nuclear factor, erythroid 2 like 2	0.0445563	Novel	U	2272	0.009	0.972
7015	TERT	telomerase reverse transcriptase	0.057061	Novel	U	1726	0.009	0.968
6692	SPINT1	serine peptidase inhibitor, Kunitz type 1	0.0553724	Novel	U	1786	0.009	0.964
1514	CTSL	cathepsin L	0.0414	Novel	U	2449	0.009	0.963
2740	GLP1R	glucagon like peptide 1 receptor	0.0397054	Novel	N	2558	0.009	0.954
3083	HGFAC	HGF activator	0.0690143	Novel	U	1388	0.009	0.952
5196	PF4	platelet factor 4	0.0335026	Novel	U	3032	0.009	0.941
147	ADRA1B	adrenoceptor alpha 1B	0.0427125	Novel	N	2359	0.009	0.937
5617	PRL	prolactin	0.0545196	Novel	U	1819	0.009	0.934
53630	BCO1	beta-carotene oxygenase 1	0.0269201	Novel	U	3823	0.009	0.927
26229	B3GAT3	beta-1,3-glucuronyltransferase 3	0.0681647	Novel	U	1407	0.009	0.923
55790	CSGALNACT1	chondroitin sulfate N-acetylgalactosaminyltransferase 1	0.0493942	Novel	U	2032	0.009	0.92
2850	GPR27	G protein-coupled receptor 27	0.0809326	Novel	U	1171	0.009	0.915
143282	FGFBP3	fibroblast growth factor binding protein 3	0.0493648	Novel	N	2033	0.009	0.91
51246	SHISA5	shisa family member 5	0.0423103	Novel	U	2382	0.009	0.91
2017	CTTN	cortactin	0.036449	Novel	N	2788	0.009	0.904
59285	CACNG6	calcium voltage-gated channel auxiliary subunit gamma 6	0.0444541	Novel	N	2276	0.009	0.902
122876	GPHB5	glycoprotein hormone subunit beta 5	0.0418996	Novel	N	2411	0.009	0.9
6416	MAP2K4	mitogen-activated protein kinase kinase 4	0.0280435	Novel	N	3658	0.009	0.869
10469	TIMM44	translocase of inner mitochondrial membrane 44	0.0341644	Novel	N	2972	0.009	0.825
4193	MDM2	MDM2 proto-oncogene	0.0622336	Novel	U	1551	0.009	0.8
9496	TBX4	T-box transcription factor 4	0.0561831	Novel	U	1763	0.009	0.788
8436	CAVIN2	caveolae associated protein 2	0.0276254	Novel	N	3722	0.009	0.756
7356	SCGB1A1	secretoglobin family 1A member 1	0.0292458	Novel	N	3512	0.009	0.75
2982	GUCY1A1	guanylate cyclase 1 soluble subunit alpha 1	0.0995485	Novel	N	961	0.009	0.743
6648	SOD2	superoxide dismutase 2	0.0834129	Novel	U	1134	0.009	0.714
2703	GJA8	gap junction protein alpha 8	0.0320839	Novel	U	3162	0.009	0.714
57580	PREX1	phosphatidylinositol-3,4,5-trisphosphate dependent Rac exchange factor 1	0.0454204	Novel	N	2220	0.009	0.712
23013	SPEN	spen family transcriptional repressor	0.0446371	Novel	N	2267	0.009	0.663
8321	FZD1	frizzled class receptor 1	0.0520688	Novel	U	1921	0.009	0.63
2346	FOLH1	folate hydrolase 1	0.0360849	Novel	N	2822	0.009	0.622
157506	RDH10	retinol dehydrogenase 10	0.0667397	Novel	U	1443	0.009	0.607
2596	GAP43	growth associated protein 43	0.0726701	Novel	N	1301	0.009	0.586
6251	RSU1	Ras suppressor protein 1	0.0438303	Novel	N	2297	0.009	0.576
6677	SPAM1	sperm adhesion molecule 1	0.0604227	Novel	N	1624	0.009	0.565
2019	EN1	engrailed homeobox 1	0.0492801	Novel	U	2037	0.009	0.562
706	TSPO	translocator protein	0.0281106	Novel	U	3645	0.009	0.525
22983	MAST1	microtubule associated serine/threonine kinase 1	0.251024	Novel	N	369	0.009	0.499
23335	WDR7	WD repeat domain 7	0.0825502	Novel	U	1149	0.009	0.473
1138	CHRNA5	cholinergic receptor nicotinic alpha 5 subunit	0.082974	Novel	N	1143	0.009	0.443
4835	NQO2	N-ribosyldihydronicotinamide:quinone reductase 2	0.0138772	Novel	N	7046	0.009	0.376
5046	PCSK6	proprotein convertase subtilisin/kexin type 6	0.0731065	Novel	N	1290	0.009	0.333
3038	HAS3	hyaluronan synthase 3	0.069025	Novel	U	1387	0.009	0.332
677	ZFP36L1	ZFP36 ring finger protein like 1	0.0842955	Novel	U	1122	0.009	0.31
11211	FZD10	frizzled class receptor 10	0.0703946	Novel	U	1347	0.009	0.297
293	SLC25A6	solute carrier family 25 member 6	0.0760858	Novel	N	1244	0.009	0.278
60495	HPSE2	heparanase 2 (inactive)	0.0467082	Novel	U	2149	0.009	0.249
374875	HSD11B1L	hydroxysteroid 11-beta dehydrogenase 1 like	0.0339352	Novel	U	2996	0.009	0.248
284467	TAFA3	TAFA chemokine like family member 3	0.0544801	Novel	U	1822	0.009	0.245
51294	PCDH12	protocadherin 12	0.0453476	Novel	N	2226	0.009	0.221
84190	METTL25	methyltransferase like 25	0.0381342	Novel	U	2670	0.009	0.214
57710	KIAA1614	KIAA1614	0.0244729	Novel	U	4226	0.009	0.209
149466	C1orf210	chromosome 1 open reading frame 210	0.0301577	Novel	U	3399	0.009	0
2355	FOSL2	FOS like 2, AP-1 transcription factor subunit	0.095424	Novel	U	992	0.008	0.996
4644	MYO5A	myosin VA	0.0933319	Novel	N	1017	0.008	0.975
1584	CYP11B1	cytochrome P450 family 11 subfamily B member 1	0.0395826	Novel	U	2564	0.008	0.974
3558	IL2	interleukin 2	0.083128	Novel	U	1139	0.008	0.971
6496	SIX3	SIX homeobox 3	0.0778645	Novel	U	1215	0.008	0.969
5457	POU4F1	POU class 4 homeobox 1	0.062156	Novel	N	1553	0.008	0.949
6300	MAPK12	mitogen-activated protein kinase 12	0.101439	Novel	N	938	0.008	0.948
10203	CALCRL	calcitonin receptor like receptor	0.0566464	Novel	N	1742	0.008	0.947
29940	DSE	dermatan sulfate epimerase	0.0414973	Novel	U	2442	0.008	0.947
8481	OFD1	OFD1 centriole and centriolar satellite protein	0.0755442	Novel	N	1251	0.008	0.94
5733	PTGER3	prostaglandin E receptor 3	0.0548326	Novel	U	1805	0.008	0.93
5179	PENK	proenkephalin	0.12901	Novel	U	735	0.008	0.917
6752	SSTR2	somatostatin receptor 2	0.0505755	Novel	N	1988	0.008	0.915
5768	QSOX1	quiescin sulfhydryl oxidase 1	0.0372779	Novel	U	2733	0.008	0.915
5021	OXTR	oxytocin receptor	0.0357382	Novel	U	2850	0.008	0.915
3710	ITPR3	inositol 1,4,5-trisphosphate receptor type 3	0.0489229	Novel	N	2047	0.008	0.913
1907	EDN2	endothelin 2	0.0460196	Novel	N	2185	0.008	0.905
5365	PLXNB3	plexin B3	0.0414869	Novel	U	2445	0.008	0.89
220	ALDH1A3	aldehyde dehydrogenase 1 family member A3	0.0740062	Novel	U	1269	0.008	0.842
8082	SSPN	sarcospan	0.0436057	Novel	N	2311	0.008	0.833
501	ALDH7A1	aldehyde dehydrogenase 7 family member A1	0.0619447	Novel	U	1561	0.008	0.772
83999	KREMEN1	kringle containing transmembrane protein 1	0.0280726	Novel	U	3656	0.008	0.75
114990	VASN	vasorin	0.0609875	Novel	U	1599	0.008	0.718
5314	PKHD1	PKHD1 ciliary IPT domain containing fibrocystin/polyductin	0.0286146	Novel	U	3585	0.008	0.694
1443	CSH2	chorionic somatomammotropin hormone 2	0.0183468	Novel	U	5566	0.008	0.69
4784	NFIX	nuclear factor I X	0.0370217	Novel	U	2751	0.008	0.647
2900	GRIK4	glutamate ionotropic receptor kainate type subunit 4	0.0319627	Novel	U	3177	0.008	0.616
30812	SOX8	SRY-box transcription factor 8	0.158905	Novel	U	595	0.008	0.602
1528	CYB5A	cytochrome b5 type A	0.0804077	Novel	N	1178	0.008	0.561
745	MYRF	myelin regulatory factor	0.0387585	Novel	U	2632	0.008	0.552
3075	CFH	complement factor H	0.0266521	Novel	N	3862	0.008	0.546
9547	CXCL14	C-X-C motif chemokine ligand 14	0.0264188	Novel	U	3892	0.008	0.544
25861	WHRN	whirlin	0.0829638	Novel	U	1144	0.008	0.53
9032	TM4SF5	transmembrane 4 L six family member 5	0.0210881	Novel	N	4898	0.008	0.523
6668	SP2	Sp2 transcription factor	0.191812	Novel	U	500	0.008	0.499
170572	HTR3C	5-hydroxytryptamine receptor 3C	0.0459346	Novel	N	2186	0.008	0.498
10076	PTPRU	protein tyrosine phosphatase receptor type U	0.0863432	Novel	U	1094	0.008	0.495
6335	SCN9A	sodium voltage-gated channel alpha subunit 9	0.0454606	Novel	U	2215	0.008	0.486
9603	NFE2L3	nuclear factor, erythroid 2 like 3	0.051742	Novel	U	1935	0.008	0.475
3420	IDH3B	isocitrate dehydrogenase (NAD(+)) 3 non-catalytic subunit beta	0.0472226	Novel	N	2121	0.008	0.473
2001	ELF5	E74 like ETS transcription factor 5	0.0406376	Novel	U	2496	0.008	0.444
80271	ITPKC	inositol-trisphosphate 3-kinase C	0.0258595	Novel	N	3993	0.008	0.444
150677	OTOS	otospiralin	0.0617228	Novel	U	1566	0.008	0.441
23632	CA14	carbonic anhydrase 14	0.0398226	Novel	N	2552	0.008	0.431
6997	TDGF1	teratocarcinoma-derived growth factor 1	0.0536346	Novel	U	1851	0.008	0.429
51232	CRIM1	cysteine rich transmembrane BMP regulator 1	0.0540993	Novel	U	1832	0.008	0.415
824	CAPN2	calpain 2	0.0364241	Novel	U	2790	0.008	0.415
91461	PKDCC	protein kinase domain containing, cytoplasmic	0.073855	Novel	N	1273	0.008	0.401
200186	CRTC2	CREB regulated transcription coactivator 2	0.0261732	Novel	U	3942	0.008	0.399
157285	PRAG1	PEAK1 related, kinase-activating pseudokinase 1	0.0328102	Novel	U	3099	0.008	0.386
10287	RGS19	regulator of G protein signaling 19	0.0287125	Novel	N	3566	0.008	0.383
25927	CNRIP1	cannabinoid receptor interacting protein 1	0.0720771	Novel	U	1310	0.008	0.379
64816	CYP3A43	cytochrome P450 family 3 subfamily A member 43	0.0419556	Novel	U	2408	0.008	0.369
5573	PRKAR1A	protein kinase cAMP-dependent type I regulatory subunit alpha	0.0752565	Novel	U	1256	0.008	0.365
26095	PTPN20	protein tyrosine phosphatase non-receptor type 20	0.0594425	Novel	U	1648	0.008	0.33
84873	ADGRG7	adhesion G protein-coupled receptor G7	0.100768	Novel	U	947	0.008	0.322
2327	FMO2	flavin containing dimethylaniline monoxygenase 2	0.0382111	Novel	N	2655	0.008	0.321
399664	MEX3D	mex-3 RNA binding family member D	0.0564099	Novel	U	1752	0.008	0.247
80045	GPR157	G protein-coupled receptor 157	0.0648469	Novel	U	1487	0.008	0.19
57393	CLTRN	collectrin, amino acid transport regulator	0.0246968	Novel	U	4185	0.008	0.169
11135	CDC42EP1	CDC42 effector protein 1	0.0259137	Novel	N	3984	0.008	0.161
440400	RNASEK	ribonuclease K	0.0263957	Novel	U	3900	0.008	0
3717	JAK2	Janus kinase 2	0.212837	Novel	U	440	0.007	0.985
29072	SETD2	SET domain containing 2, histone lysine methyltransferase	0.137524	Novel	N	699	0.007	0.978
3645	INSRR	insulin receptor related receptor	0.0736027	Novel	U	1277	0.007	0.974
775	CACNA1C	calcium voltage-gated channel subunit alpha1 C	0.0734767	Novel	U	1281	0.007	0.968
10681	GNB5	G protein subunit beta 5	0.108492	Novel	N	869	0.007	0.962
261734	NPHP4	nephrocystin 4	0.0705296	Novel	U	1345	0.007	0.959
3780	KCNN1	potassium calcium-activated channel subfamily N member 1	0.047455	Novel	N	2111	0.007	0.955
2847	MCHR1	melanin concentrating hormone receptor 1	0.0734222	Novel	N	1282	0.007	0.954
2642	GCGR	glucagon receptor	0.055948	Novel	U	1771	0.007	0.95
348	APOE	apolipoprotein E	0.181986	Novel	U	527	0.007	0.944
4821	NKX2-2	NK2 homeobox 2	0.0583854	Novel	N	1681	0.007	0.928
1750	DLX6	distal-less homeobox 6	0.0507206	Novel	U	1980	0.007	0.916
4923	NTSR1	neurotensin receptor 1	0.0708866	Novel	N	1337	0.007	0.915
1442	CSH1	chorionic somatomammotropin hormone 1	0.0276497	Novel	U	3716	0.007	0.915
1325	CORT	cortistatin	0.0394848	Novel	N	2576	0.007	0.902
221981	THSD7A	thrombospondin type 1 domain containing 7A	0.0591069	Novel	U	1657	0.007	0.9
517	ATP5MC2	ATP synthase membrane subunit c locus 2	0.044337	Novel	U	2278	0.007	0.895
367	AR	androgen receptor	0.20149	Novel	U	471	0.007	0.879
6342	SCP2	sterol carrier protein 2	0.0283611	Novel	U	3619	0.007	0.821
1186	CLCN7	chloride voltage-gated channel 7	0.0554153	Novel	U	1784	0.007	0.818
9314	KLF4	Kruppel like factor 4	0.060611	Novel	U	1616	0.007	0.781
5307	PITX1	paired like homeodomain 1	0.0621803	Novel	U	1552	0.007	0.777
7038	TG	thyroglobulin	0.0361178	Novel	N	2818	0.007	0.751
54904	NSD3	nuclear receptor binding SET domain protein 3	0.139901	Novel	N	692	0.007	0.719
55636	CHD7	chromodomain helicase DNA binding protein 7	0.162586	Novel	U	581	0.007	0.693
1960	EGR3	early growth response 3	0.106315	Novel	U	887	0.007	0.661
266743	NPAS4	neuronal PAS domain protein 4	0.0702594	Novel	U	1351	0.007	0.634
162514	TRPV3	transient receptor potential cation channel subfamily V member 3	0.0409948	Novel	U	2483	0.007	0.587
392617	ELFN1	extracellular leucine rich repeat and fibronectin type III domain containing 1	0.0560859	Novel	N	1766	0.007	0.585
26509	MYOF	myoferlin	0.0620921	Novel	N	1556	0.007	0.569
6855	SYP	synaptophysin	0.0434485	Novel	U	2318	0.007	0.561
9353	SLIT2	slit guidance ligand 2	0.0467255	Novel	U	2148	0.007	0.56
9780	PIEZO1	piezo type mechanosensitive ion channel component 1	0.0510366	Novel	N	1966	0.007	0.549
51302	CYP39A1	cytochrome P450 family 39 subfamily A member 1	0.0446451	Novel	U	2266	0.007	0.528
81621	KAZALD1	Kazal type serine peptidase inhibitor domain 1	0.0430508	Novel	U	2339	0.007	0.499
283310	OTOGL	otogelin like	0.0522573	Novel	U	1913	0.007	0.494
1746	DLX2	distal-less homeobox 2	0.0345087	Novel	N	2944	0.007	0.493
6336	SCN10A	sodium voltage-gated channel alpha subunit 10	0.0517175	Novel	U	1936	0.007	0.482
10322	SMYD5	SMYD family member 5	0.161137	Novel	U	586	0.007	0.481
4636	MYL5	myosin light chain 5	0.0785263	Novel	N	1204	0.007	0.479
389125	MUSTN1	musculoskeletal, embryonic nuclear protein 1	0.0555468	Novel	U	1782	0.007	0.436
79001	VKORC1	vitamin K epoxide reductase complex subunit 1	0.0294894	Novel	N	3482	0.007	0.424
81025	GJA9	gap junction protein alpha 9	0.0383519	Novel	U	2649	0.007	0.422
6338	SCNN1B	sodium channel epithelial 1 subunit beta	0.0500618	Novel	U	2005	0.007	0.41
221935	SDK1	sidekick cell adhesion molecule 1	0.0609702	Novel	N	1601	0.007	0.393
57224	NHSL1	NHS like 1	0.0327272	Novel	U	3111	0.007	0.392
767	CA8	carbonic anhydrase 8	0.0384634	Novel	U	2645	0.007	0.382
51226	COPZ2	COPI coat complex subunit zeta 2	0.051155	Novel	N	1962	0.007	0.367
54207	KCNK10	potassium two pore domain channel subfamily K member 10	0.041895	Novel	U	2412	0.007	0.312
9060	PAPSS2	3'-phosphoadenosine 5'-phosphosulfate synthase 2	0.0453685	Novel	U	2225	0.007	0.309
4621	MYH3	myosin heavy chain 3	0.0717872	Novel	U	1316	0.007	0.296
572	BAD	BCL2 associated agonist of cell death	0.0152294	Novel	U	6540	0.007	0.295
7224	TRPC5	transient receptor potential cation channel subfamily C member 5	0.0766645	Novel	U	1234	0.007	0.293
10518	CIB2	calcium and integrin binding family member 2	0.0674559	Novel	N	1420	0.007	0.26
474384	F8A3	coagulation factor VIII associated 3	0.0315245	Novel	N	3233	0.007	0.254
306	ANXA3	annexin A3	0.0284241	Novel	U	3609	0.007	0.25
5502	PPP1R1A	protein phosphatase 1 regulatory inhibitor subunit 1A	0.0549327	Novel	U	1802	0.007	0.22
1392	CRH	corticotropin releasing hormone	0.0630069	Novel	U	1530	0.006	0.969
8325	FZD8	frizzled class receptor 8	0.0433724	Novel	N	2323	0.006	0.955
10653	SPINT2	serine peptidase inhibitor, Kunitz type 2	0.0667643	Novel	U	1442	0.006	0.954
10818	FRS2	fibroblast growth factor receptor substrate 2	0.0296069	Novel	U	3472	0.006	0.952
2909	ARHGAP35	Rho GTPase activating protein 35	0.0373303	Novel	N	2730	0.006	0.926
8574	AKR7A2	aldo-keto reductase family 7 member A2	0.0417169	Novel	U	2422	0.006	0.916
64106	NPFFR1	neuropeptide FF receptor 1	0.0395142	Novel	U	2574	0.006	0.915
54361	WNT4	Wnt family member 4	0.0841208	Novel	U	1123	0.006	0.858
79140	CCDC28B	coiled-coil domain containing 28B	0.0393851	Novel	U	2589	0.006	0.793
7490	WT1	WT1 transcription factor	0.094332	Novel	U	1010	0.006	0.734
23284	ADGRL3	adhesion G protein-coupled receptor L3	0.103357	Novel	N	918	0.006	0.716
51129	ANGPTL4	angiopoietin like 4	0.162212	Novel	N	582	0.006	0.69
389692	MAFA	MAF bZIP transcription factor A	0.051935	Novel	N	1931	0.006	0.672
23237	ARC	activity regulated cytoskeleton associated protein	0.0629123	Novel	N	1532	0.006	0.665
5325	PLAGL1	PLAG1 like zinc finger 1	0.171571	Novel	U	551	0.006	0.657
3741	KCNA5	potassium voltage-gated channel subfamily A member 5	0.0646596	Novel	N	1497	0.006	0.625
56603	CYP26B1	cytochrome P450 family 26 subfamily B member 1	0.0893835	Novel	U	1062	0.006	0.616
9573	GDF3	growth differentiation factor 3	0.0781897	Novel	U	1208	0.006	0.582
2812	GP1BB	glycoprotein Ib platelet subunit beta	0.0683377	Novel	N	1401	0.006	0.576
341019	DCDC1	doublecortin domain containing 1	0.0594208	Novel	N	1649	0.006	0.527
1135	CHRNA2	cholinergic receptor nicotinic alpha 2 subunit	0.0692708	Novel	U	1379	0.006	0.512
59272	ACE2	angiotensin I converting enzyme 2	0.0320613	Novel	N	3165	0.006	0.504
142680	SLC34A3	solute carrier family 34 member 3	0.0352198	Novel	N	2894	0.006	0.457
6320	CLEC11A	C-type lectin domain containing 11A	0.0329347	Novel	U	3086	0.006	0.456
10755	GIPC1	GIPC PDZ domain containing family member 1	0.0295128	Novel	U	3480	0.006	0.453
63976	PRDM16	PR/SET domain 16	0.153412	Novel	N	613	0.006	0.429
4037	LRP3	LDL receptor related protein 3	0.0494696	Novel	U	2029	0.006	0.414
85409	NKD2	NKD inhibitor of WNT signaling pathway 2	0.030148	Novel	U	3402	0.006	0.401
57158	JPH2	junctophilin 2	0.0623992	Novel	N	1546	0.006	0.391
22798	LAMB4	laminin subunit beta 4	0.0511514	Novel	U	1963	0.006	0.375
771	CA12	carbonic anhydrase 12	0.0374938	Novel	N	2718	0.006	0.369
57216	VANGL2	VANGL planar cell polarity protein 2	0.0844986	Novel	U	1118	0.006	0.368
285877	POM121L12	POM121 transmembrane nucleoporin like 12	0.0524305	Novel	U	1908	0.006	0.354
8326	FZD9	frizzled class receptor 9	0.0456063	Novel	N	2207	0.006	0.35
646625	URAD	ureidoimidazoline (2-oxo-4-hydroxy-4-carboxy-5-) decarboxylase	0.046857	Novel	U	2136	0.006	0.346
1548	CYP2A6	cytochrome P450 family 2 subfamily A member 6	0.0481294	Novel	U	2071	0.006	0.343
6649	SOD3	superoxide dismutase 3	0.112215	Novel	N	833	0.006	0.339
9472	AKAP6	A-kinase anchoring protein 6	0.0483032	Novel	N	2068	0.006	0.335
5507	PPP1R3C	protein phosphatase 1 regulatory subunit 3C	0.0550804	Novel	N	1798	0.006	0.317
92129	RIPPLY1	ripply transcriptional repressor 1	0.0571205	Novel	U	1724	0.006	0.313
57498	KIDINS220	kinase D interacting substrate 220	0.0905099	Novel	N	1049	0.006	0.294
92086	GGTLC1	gamma-glutamyltransferase light chain 1	0.024215	Novel	U	4272	0.006	0.243
388581	C1QTNF12	C1q and TNF related 12	0.0362357	Novel	U	2806	0.006	0.238
221223	CES5A	carboxylesterase 5A	0.0430926	Novel	U	2335	0.006	0.23
152002	XXYLT1	xyloside xylosyltransferase 1	0.0448664	Novel	N	2252	0.006	0.207
80131	LRRC8E	leucine rich repeat containing 8 VRAC subunit E	0.0600495	Novel	U	1635	0.006	0.203
338811	TAFA2	TAFA chemokine like family member 2	0.075164	Novel	U	1258	0.006	0.193
51339	DACT1	dishevelled binding antagonist of beta catenin 1	0.0299114	Novel	U	3439	0.006	0.192
55017	C14orf119	chromosome 14 open reading frame 119	0.0374612	Novel	U	2724	0.006	0
2782	GNB1	G protein subunit beta 1	0.206167	Novel	U	454	0.005	0.996
6794	STK11	serine/threonine kinase 11	0.0619514	Novel	U	1560	0.005	0.965
3698	ITIH2	inter-alpha-trypsin inhibitor heavy chain 2	0.12445	Novel	U	756	0.005	0.953
5479	PPIB	peptidylprolyl isomerase B	0.119823	Novel	U	778	0.005	0.952
3358	HTR2C	5-hydroxytryptamine receptor 2C	0.0615482	Novel	U	1575	0.005	0.939
627	BDNF	brain derived neurotrophic factor	0.181727	Novel	U	528	0.005	0.927
9038	TAAR5	trace amine associated receptor 5	0.112324	Novel	U	831	0.005	0.919
3357	HTR2B	5-hydroxytryptamine receptor 2B	0.0467423	Novel	U	2146	0.005	0.915
334	APLP2	amyloid beta precursor like protein 2	0.0672946	Novel	U	1426	0.005	0.905
56246	MRAP	melanocortin 2 receptor accessory protein	0.038323	Novel	U	2652	0.005	0.904
5589	PRKCSH	protein kinase C substrate 80K-H	0.0413148	Novel	N	2459	0.005	0.903
135152	B3GAT2	beta-1,3-glucuronyltransferase 2	0.0592908	Novel	U	1653	0.005	0.901
6443	SGCB	sarcoglycan beta	0.0375921	Novel	U	2706	0.005	0.86
842	CASP9	caspase 9	0.0532588	Novel	U	1865	0.005	0.818
10919	EHMT2	euchromatic histone lysine methyltransferase 2	0.0954216	Novel	N	993	0.005	0.78
4255	MGMT	O-6-methylguanine-DNA methyltransferase	0.0561346	Novel	U	1764	0.005	0.778
2941	GSTA4	glutathione S-transferase alpha 4	0.0270471	Novel	U	3804	0.005	0.763
474	ATOH1	atonal bHLH transcription factor 1	0.0944593	Novel	N	1006	0.005	0.748
987	LRBA	LPS responsive beige-like anchor protein	0.0306538	Novel	U	3336	0.005	0.748
3753	KCNE1	potassium voltage-gated channel subfamily E regulatory subunit 1	0.0657346	Novel	U	1468	0.005	0.706
2253	FGF8	fibroblast growth factor 8	0.0714424	Novel	U	1323	0.005	0.702
5454	POU3F2	POU class 3 homeobox 2	0.0473726	Novel	U	2115	0.005	0.696
6926	TBX3	T-box transcription factor 3	0.0562277	Novel	U	1761	0.005	0.685
8989	TRPA1	transient receptor potential cation channel subfamily A member 1	0.174745	Novel	U	543	0.005	0.664
8091	HMGA2	high mobility group AT-hook 2	0.036337	Novel	U	2797	0.005	0.65
5649	RELN	reelin	0.0661739	Novel	N	1455	0.005	0.623
5934	RBL2	RB transcriptional corepressor like 2	0.10141	Novel	U	939	0.005	0.586
9033	PKD2L1	polycystin 2 like 1, transient receptor potential cation channel	0.0668948	Novel	U	1437	0.005	0.581
3373	HYAL1	hyaluronidase 1	0.0298416	Novel	U	3449	0.005	0.572
55764	IFT122	intraflagellar transport 122	0.102718	Novel	N	928	0.005	0.557
9448	MAP4K4	mitogen-activated protein kinase kinase kinase kinase 4	0.0301024	Novel	N	3414	0.005	0.55
9177	HTR3B	5-hydroxytryptamine receptor 3B	0.0604621	Novel	N	1623	0.005	0.54
90853	SPOCD1	SPOC domain containing 1	0.0718344	Novel	N	1315	0.005	0.535
823	CAPN1	calpain 1	0.0460299	Novel	U	2184	0.005	0.481
2741	GLRA1	glycine receptor alpha 1	0.0517154	Novel	N	1937	0.005	0.469
389084	SNORC	secondary ossification center associated regulator of chondrocyte maturation	0.0355045	Novel	U	2869	0.005	0.453
390205	LRRC10B	leucine rich repeat containing 10B	0.0756915	Novel	U	1248	0.005	0.436
4975	OMP	olfactory marker protein	0.0986122	Novel	N	970	0.005	0.421
51150	SDF4	stromal cell derived factor 4	0.0232052	Novel	U	4471	0.005	0.41
6096	RORB	RAR related orphan receptor B	0.0693023	Novel	N	1377	0.005	0.401
55897	MESP1	mesoderm posterior bHLH transcription factor 1	0.035209	Novel	U	2896	0.005	0.39
4833	NME4	NME/NM23 nucleoside diphosphate kinase 4	0.0567394	Novel	N	1738	0.005	0.371
1140	CHRNB1	cholinergic receptor nicotinic beta 1 subunit	0.051229	Novel	N	1959	0.005	0.367
766	CA7	carbonic anhydrase 7	0.0420487	Novel	N	2405	0.005	0.366
266675	BEST4	bestrophin 4	0.0450849	Novel	U	2240	0.005	0.357
375057	STUM	stum, mechanosensory transduction mediator homolog	0.0226633	Novel	U	4577	0.005	0.354
5098	PCDHGC3	protocadherin gamma subfamily C, 3	0.0423046	Novel	U	2384	0.005	0.339
25960	ADGRA2	adhesion G protein-coupled receptor A2	0.185143	Novel	U	515	0.005	0.333
256764	WDR72	WD repeat domain 72	0.083104	Novel	U	1140	0.005	0.263
375775	PNPLA7	patatin like phospholipase domain containing 7	0.0813519	Novel	U	1166	0.005	0.256
25992	SNED1	sushi, nidogen and EGF like domains 1	0.0676946	Novel	U	1416	0.005	0.252
23101	MCF2L2	MCF.2 cell line derived transforming sequence-like 2	0.072007	Novel	U	1313	0.005	0.247
56139	PCDHA10	protocadherin alpha 10	0.0448922	Novel	U	2249	0.005	0.242
284004	HEXD	hexosaminidase D	0.0407861	Novel	U	2489	0.005	0.237
127255	LRRIQ3	leucine rich repeats and IQ motif containing 3	0.057545	Novel	U	1715	0.005	0.236
29942	PURG	purine rich element binding protein G	0.0551646	Novel	U	1795	0.005	0.229
2570	GABRR2	gamma-aminobutyric acid type A receptor subunit rho2	0.0612302	Novel	U	1588	0.005	0.228
56103	PCDHGB2	protocadherin gamma subfamily B, 2	0.062087	Novel	U	1557	0.005	0.2
222643	UNC5CL	unc-5 family C-terminal like	0.0423623	Novel	N	2378	0.005	0.2
2791	GNG11	G protein subunit gamma 11	0.103444	Novel	U	916	0.004	0.999
285704	RGMB	repulsive guidance molecule BMP co-receptor b	0.0401777	Novel	U	2529	0.004	0.998
6774	STAT3	signal transducer and activator of transcription 3	0.150062	Novel	U	634	0.004	0.995
8829	NRP1	neuropilin 1	0.0297847	Novel	U	3457	0.004	0.994
7031	TFF1	trefoil factor 1	0.0585419	Novel	U	1675	0.004	0.987
8600	TNFSF11	TNF superfamily member 11	0.0529189	Novel	U	1879	0.004	0.983
2052	EPHX1	epoxide hydrolase 1	0.0627817	Novel	N	1537	0.004	0.972
1843	DUSP1	dual specificity phosphatase 1	0.0944673	Novel	U	1004	0.004	0.96
150	ADRA2A	adrenoceptor alpha 2A	0.0552764	Novel	U	1789	0.004	0.949
4803	NGF	nerve growth factor	0.141222	Novel	U	685	0.004	0.947
947	CD34	CD34 molecule	0.0833664	Novel	N	1136	0.004	0.938
2911	GRM1	glutamate metabotropic receptor 1	0.0630928	Novel	U	1527	0.004	0.938
5739	PTGIR	prostaglandin I2 receptor	0.0461073	Novel	U	2181	0.004	0.929
4985	OPRD1	opioid receptor delta 1	0.0506061	Novel	N	1985	0.004	0.927
51715	RAB23	RAB23, member RAS oncogene family	0.0437448	Novel	U	2304	0.004	0.919
166012	CHST13	carbohydrate sulfotransferase 13	0.0537633	Novel	U	1843	0.004	0.912
55558	PLXNA3	plexin A3	0.0463393	Novel	U	2171	0.004	0.904
6376	CX3CL1	C-X3-C motif chemokine ligand 1	0.0686575	Novel	U	1399	0.004	0.902
3640	INSL3	insulin like 3	0.0810541	Novel	U	1170	0.004	0.9
5673	PSG5	pregnancy specific beta-1-glycoprotein 5	0.0307606	Novel	N	3322	0.004	0.9
1270	CNTF	ciliary neurotrophic factor	0.0286498	Novel	U	3580	0.004	0.854
343035	RD3	retinal degeneration 3, GUCY2D regulator	0.0566085	Novel	N	1744	0.004	0.811
1029	CDKN2A	cyclin dependent kinase inhibitor 2A	0.170312	Novel	N	553	0.004	0.758
5337	PLD1	phospholipase D1	0.051006	Novel	N	1969	0.004	0.746
55553	SOX6	SRY-box transcription factor 6	0.072566	Novel	U	1303	0.004	0.717
6809	STX3	syntaxin 3	0.0716374	Novel	N	1320	0.004	0.71
1728	NQO1	NAD(P)H quinone dehydrogenase 1	0.040366	Novel	N	2512	0.004	0.706
283078	MKX	mohawk homeobox	0.0785879	Novel	U	1203	0.004	0.705
169026	SLC30A8	solute carrier family 30 member 8	0.0745107	Novel	N	1264	0.004	0.7
3251	HPRT1	hypoxanthine phosphoribosyltransferase 1	0.133668	Novel	U	714	0.004	0.68
10894	LYVE1	lymphatic vessel endothelial hyaluronan receptor 1	0.0210982	Novel	U	4893	0.004	0.671
116444	GRIN3B	glutamate ionotropic receptor NMDA type subunit 3B	0.0463804	Novel	U	2165	0.004	0.668
5270	SERPINE2	serpin family E member 2	0.0576392	Novel	N	1710	0.004	0.655
220047	CCDC83	coiled-coil domain containing 83	0.0360128	Novel	U	2829	0.004	0.647
3707	ITPKB	inositol-trisphosphate 3-kinase B	0.0633263	Novel	N	1521	0.004	0.641
64840	PORCN	porcupine O-acyltransferase	0.0499081	Novel	U	2010	0.004	0.595
4647	MYO7A	myosin VIIA	0.163315	Novel	U	580	0.004	0.533
134957	STXBP5	syntaxin binding protein 5	0.0674152	Novel	N	1422	0.004	0.516
6329	SCN4A	sodium voltage-gated channel alpha subunit 4	0.0560142	Novel	N	1769	0.004	0.501
6331	SCN5A	sodium voltage-gated channel alpha subunit 5	0.0821412	Novel	N	1155	0.004	0.498
7783	ZP2	zona pellucida glycoprotein 2	0.091228	Novel	N	1041	0.004	0.486
147381	CBLN2	cerebellin 2 precursor	0.0605096	Novel	U	1620	0.004	0.484
374872	PEAK3	PEAK family member 3	0.0265089	Novel	N	3879	0.004	0.47
23639	LRRC6	leucine rich repeat containing 6	0.187323	Novel	N	509	0.004	0.462
84747	UNC119B	unc-119 lipid binding chaperone B	0.0417168	Novel	U	2423	0.004	0.457
5613	PRKX	protein kinase X-linked	0.244411	Novel	U	382	0.004	0.451
128338	DRAM2	DNA damage regulated autophagy modulator 2	0.0398017	Novel	U	2554	0.004	0.443
6390	SDHB	succinate dehydrogenase complex iron sulfur subunit B	0.108872	Novel	N	864	0.004	0.436
8751	ADAM15	ADAM metallopeptidase domain 15	0.0522845	Novel	U	1912	0.004	0.419
4117	MAK	male germ cell associated kinase	0.0646353	Novel	N	1499	0.004	0.404
4808	NHLH2	nescient helix-loop-helix 2	0.0586971	Novel	N	1671	0.004	0.395
1180	CLCN1	chloride voltage-gated channel 1	0.0370124	Novel	N	2752	0.004	0.387
4535	ND1	NADH dehydrogenase subunit 1	0.0564141	Novel	N	1751	0.004	0.368
7301	TYRO3	TYRO3 protein tyrosine kinase	0.0761779	Novel	N	1243	0.004	0.358
1889	ECE1	endothelin converting enzyme 1	0.0317271	Novel	U	3209	0.004	0.354
431704	RGS21	regulator of G protein signaling 21	0.033035	Novel	U	3074	0.004	0.343
85458	DIXDC1	DIX domain containing 1	0.0344672	Novel	N	2946	0.004	0.334
57493	HEG1	heart development protein with EGF like domains 1	0.0206449	Novel	U	4996	0.004	0.33
3097	HIVEP2	HIVEP zinc finger 2	0.198795	Novel	U	479	0.004	0.322
4626	MYH8	myosin heavy chain 8	0.0987397	Novel	N	968	0.004	0.296
6536	SLC6A9	solute carrier family 6 member 9	0.0763124	Novel	N	1239	0.004	0.261
51256	TBC1D7	TBC1 domain family member 7	0.0266636	Novel	N	3860	0.004	0.258
27132	CPNE7	copine 7	0.0670823	Novel	N	1430	0.004	0.254
160777	CCDC60	coiled-coil domain containing 60	0.0395701	Novel	U	2565	0.004	0.248
110599583	EEF1AKMT4-ECE2	EEF1AKMT4-ECE2 readthrough	0.0484409	Novel	U	2062	0.004	0.234
55742	PARVA	parvin alpha	0.0591821	Novel	N	1654	0.004	0.229
117145	THEM4	thioesterase superfamily member 4	0.042151	Novel	U	2398	0.004	0.229
22993	HMGXB3	HMG-box containing 3	0.0351479	Novel	U	2901	0.004	0.215
23007	PLCH1	phospholipase C eta 1	0.0697263	Novel	U	1365	0.004	0.203
339488	TFAP2E	transcription factor AP-2 epsilon	0.061127	Novel	U	1591	0.004	0.199
374946	DRAXIN	dorsal inhibitory axon guidance protein	0.0662575	Novel	U	1453	0.004	0.191
390443	RNASE9	ribonuclease A family member 9 (inactive)	0.0224652	Novel	U	4604	0.004	0
8660	IRS2	insulin receptor substrate 2	0.0389626	Novel	U	2618	0.003	0.986
9611	NCOR1	nuclear receptor corepressor 1	0.221319	Novel	U	431	0.003	0.982
3952	LEP	leptin	0.0999706	Novel	U	958	0.003	0.982
5468	PPARG	peroxisome proliferator activated receptor gamma	0.199198	Novel	U	478	0.003	0.968
960	CD44	CD44 molecule (Indian blood group)	0.0711361	Novel	U	1330	0.003	0.963
3053	SERPIND1	serpin family D member 1	0.0720718	Novel	U	1311	0.003	0.957
3363	HTR7	5-hydroxytryptamine receptor 7	0.0451172	Novel	N	2238	0.003	0.957
7402	UTRN	utrophin	0.0617748	Novel	N	1564	0.003	0.955
57545	CC2D2A	coiled-coil and C2 domain containing 2A	0.0660456	Novel	N	1461	0.003	0.95
89780	WNT3A	Wnt family member 3A	0.188673	Novel	U	507	0.003	0.945
3375	IAPP	islet amyloid polypeptide	0.0412885	Novel	N	2460	0.003	0.94
3763	KCNJ6	potassium inwardly rectifying channel subfamily J member 6	0.0538777	Novel	N	1839	0.003	0.937
3651	PDX1	pancreatic and duodenal homeobox 1	0.0447317	Novel	U	2256	0.003	0.93
94233	OPN4	opsin 4	0.0804277	Novel	U	1177	0.003	0.92
6751	SSTR1	somatostatin receptor 1	0.0539581	Novel	N	1838	0.003	0.918
319100	TAAR6	trace amine associated receptor 6	0.0688661	Novel	U	1393	0.003	0.915
5020	OXT	oxytocin/neurophysin I prepropeptide	0.0429663	Novel	U	2343	0.003	0.912
10418	SPON1	spondin 1	0.079707	Novel	U	1188	0.003	0.908
2674	GFRA1	GDNF family receptor alpha 1	0.0601503	Novel	N	1632	0.003	0.904
6374	CXCL5	C-X-C motif chemokine ligand 5	0.0547811	Novel	U	1807	0.003	0.9
6372	CXCL6	C-X-C motif chemokine ligand 6	0.0384029	Novel	N	2648	0.003	0.9
1409	CRYAA	crystallin alpha A	0.0588732	Novel	U	1665	0.003	0.898
7070	THY1	Thy-1 cell surface antigen	0.0663255	Novel	N	1451	0.003	0.889
1401	CRP	C-reactive protein	0.0575083	Novel	N	1716	0.003	0.873
4990	SIX6	SIX homeobox 6	0.0840929	Novel	U	1124	0.003	0.871
2984	GUCY2C	guanylate cyclase 2C	0.0946829	Novel	N	1000	0.003	0.866
51738	GHRL	ghrelin and obestatin prepropeptide	0.0494132	Novel	U	2030	0.003	0.859
4524	MTHFR	methylenetetrahydrofolate reductase	0.085196	Novel	U	1109	0.003	0.791
269	AMHR2	anti-Mullerian hormone receptor type 2	0.065335	Novel	U	1474	0.003	0.786
1045	CDX2	caudal type homeobox 2	0.0467932	Novel	U	2142	0.003	0.778
479	ATP12A	ATPase H+/K+ transporting non-gastric alpha2 subunit	0.10631	Novel	U	888	0.003	0.753
3359	HTR3A	5-hydroxytryptamine receptor 3A	0.0945639	Novel	N	1002	0.003	0.712
1846	DUSP4	dual specificity phosphatase 4	0.0784545	Novel	U	1205	0.003	0.7
28954	REM1	RRAD and GEM like GTPase 1	0.0890964	Novel	U	1066	0.003	0.693
3263	HPX	hemopexin	0.0444151	Novel	N	2277	0.003	0.691
7145	TNS1	tensin 1	0.118369	Novel	U	791	0.003	0.674
2822	GPLD1	glycosylphosphatidylinositol specific phospholipase D1	0.0689373	Novel	U	1391	0.003	0.638
7476	WNT7A	Wnt family member 7A	0.10086	Novel	U	946	0.003	0.617
2191	FAP	fibroblast activation protein alpha	0.0419957	Novel	N	2406	0.003	0.579
28999	KLF15	Kruppel like factor 15	0.141358	Novel	N	684	0.003	0.578
8745	ADAM23	ADAM metallopeptidase domain 23	0.131038	Novel	N	725	0.003	0.573
10280	SIGMAR1	sigma non-opioid intracellular receptor 1	0.0446027	Novel	N	2269	0.003	0.573
66000	TMEM108	transmembrane protein 108	0.0454577	Novel	U	2216	0.003	0.571
7547	ZIC3	Zic family member 3	0.15337	Novel	U	614	0.003	0.567
7477	WNT7B	Wnt family member 7B	0.128848	Novel	N	738	0.003	0.562
285203	EOGT	EGF domain specific O-linked N-acetylglucosamine transferase	0.0489984	Novel	U	2044	0.003	0.561
23432	GPR161	G protein-coupled receptor 161	0.0669148	Novel	U	1436	0.003	0.549
56980	PRDM10	PR/SET domain 10	0.2445	Novel	U	380	0.003	0.511
4633	MYL2	myosin light chain 2	0.0790613	Novel	U	1197	0.003	0.504
55632	G2E3	G2/M-phase specific E3 ubiquitin protein ligase	0.152505	Novel	U	619	0.003	0.486
23576	DDAH1	dimethylarginine dimethylaminohydrolase 1	0.0194975	Novel	N	5251	0.003	0.483
150356	CHADL	chondroadherin like	0.0696077	Novel	N	1369	0.003	0.477
348174	CLEC18A	C-type lectin domain family 18 member A	0.0436589	Novel	U	2308	0.003	0.475
10846	PDE10A	phosphodiesterase 10A	0.121523	Novel	U	770	0.003	0.472
8001	GLRA3	glycine receptor alpha 3	0.0493641	Novel	N	2034	0.003	0.471
2742	GLRA2	glycine receptor alpha 2	0.0916226	Novel	N	1035	0.003	0.47
23136	EPB41L3	erythrocyte membrane protein band 4.1 like 3	0.0834676	Novel	N	1133	0.003	0.458
6943	TCF21	transcription factor 21	0.058996	Novel	U	1661	0.003	0.458
4493	MT1E	metallothionein 1E	0.0250806	Novel	U	4123	0.003	0.453
5140	PDE3B	phosphodiesterase 3B	0.0464383	Novel	N	2160	0.003	0.439
129787	TMEM18	transmembrane protein 18	0.0578684	Novel	U	1698	0.003	0.426
84976	DISP1	dispatched RND transporter family member 1	0.0508048	Novel	N	1976	0.003	0.412
400746	NCMAP	non-compact myelin associated protein	0.0359427	Novel	U	2838	0.003	0.412
121278	TPH2	tryptophan hydroxylase 2	0.0531087	Novel	N	1874	0.003	0.393
5019	OXCT1	3-oxoacid CoA-transferase 1	0.0433367	Novel	N	2325	0.003	0.379
9215	LARGE1	LARGE xylosyl- and glucuronyltransferase 1	0.0262632	Novel	N	3920	0.003	0.375
116966	WDR17	WD repeat domain 17	0.149253	Novel	U	638	0.003	0.37
54101	RIPK4	receptor interacting serine/threonine kinase 4	0.2781	Novel	N	338	0.003	0.367
55997	CFC1	cripto, FRL-1, cryptic family 1	0.0540242	Novel	U	1836	0.003	0.367
9495	AKAP5	A-kinase anchoring protein 5	0.0839367	Novel	N	1129	0.003	0.365
752014	CEMP1	cementum protein 1	0.0202556	Novel	U	5086	0.003	0.36
7035	TFPI	tissue factor pathway inhibitor	0.0471486	Novel	N	2125	0.003	0.359
56892	TCIM	transcriptional and immune response regulator	0.0339659	Novel	N	2990	0.003	0.336
23022	PALLD	palladin, cytoskeletal associated protein	0.061544	Novel	U	1576	0.003	0.324
57088	PLSCR4	phospholipid scramblase 4	0.042874	Novel	U	2350	0.003	0.302
23630	KCNE5	potassium voltage-gated channel subfamily E regulatory subunit 5	0.0534565	Novel	N	1858	0.003	0.298
54982	CLN6	CLN6 transmembrane ER protein	0.031325	Novel	U	3260	0.003	0.295
162282	ANKFN1	ankyrin repeat and fibronectin type III domain containing 1	0.0494776	Novel	U	2028	0.003	0.291
7681	MKRN3	makorin ring finger protein 3	0.0806506	Novel	U	1174	0.003	0.284
130106	CIB4	calcium and integrin binding family member 4	0.0774019	Novel	U	1224	0.003	0.277
51162	EGFL7	EGF like domain multiple 7	0.0410407	Novel	U	2479	0.003	0.271
27151	CPAMD8	C3 and PZP like alpha-2-macroglobulin domain containing 8	0.0619934	Novel	U	1558	0.003	0.265
90525	SHF	Src homology 2 domain containing F	0.0505661	Novel	U	1989	0.003	0.258
6574	SLC20A1	solute carrier family 20 member 1	0.077312	Novel	U	1226	0.003	0.256
202915	TMEM184A	transmembrane protein 184A	0.0503893	Novel	U	1992	0.003	0.25
4594	MMUT	methylmalonyl-CoA mutase	0.0360462	Novel	N	2827	0.003	0.219
246744	STH	saitohin	0.0299791	Novel	N	3431	0.003	0.187
78987	CRELD1	cysteine rich with EGF like domains 1	0.0362574	Novel	U	2804	0.003	0.171
391253	SPINT4	serine peptidase inhibitor, Kunitz type 4	0.0513682	Novel	U	1948	0.003	0.156
387601	SLC22A25	solute carrier family 22 member 25	0.0404628	Novel	U	2507	0.003	0
445329	SULT1A4	sulfotransferase family 1A member 4	0.0340701	Novel	U	2977	0.003	0
1432	MAPK14	mitogen-activated protein kinase 14	0.230027	Novel	U	417	0.002	0.995
8061	FOSL1	FOS like 1, AP-1 transcription factor subunit	0.0588415	Novel	U	1666	0.002	0.993
4088	SMAD3	SMAD family member 3	0.205593	Novel	U	455	0.002	0.986
374	AREG	amphiregulin	0.036222	Novel	U	2810	0.002	0.981
4166	CHST6	carbohydrate sulfotransferase 6	0.0342389	Novel	U	2965	0.002	0.974
3552	IL1A	interleukin 1 alpha	0.0389223	Novel	U	2620	0.002	0.973
2771	GNAI2	G protein subunit alpha i2	0.140039	Novel	N	691	0.002	0.969
7003	TEAD1	TEA domain transcription factor 1	0.0512062	Novel	U	1960	0.002	0.965
5241	PGR	progesterone receptor	0.103673	Novel	N	914	0.002	0.964
190	NR0B1	nuclear receptor subfamily 0 group B member 1	0.0918456	Novel	N	1033	0.002	0.963
6783	SULT1E1	sulfotransferase family 1E member 1	0.0296349	Novel	U	3471	0.002	0.962
54806	AHI1	Abelson helper integration site 1	0.10301	Novel	N	923	0.002	0.957
185	AGTR1	angiotensin II receptor type 1	0.0798972	Novel	U	1182	0.002	0.956
10507	SEMA4D	semaphorin 4D	0.0404633	Novel	U	2506	0.002	0.956
3691	ITGB4	integrin subunit beta 4	0.0707159	Novel	U	1342	0.002	0.955
284	ANGPT1	angiopoietin 1	0.0661388	Novel	U	1458	0.002	0.949
148	ADRA1A	adrenoceptor alpha 1A	0.0833748	Novel	N	1135	0.002	0.946
1576	CYP3A4	cytochrome P450 family 3 subfamily A member 4	0.0858509	Novel	U	1098	0.002	0.943
5159	PDGFRB	platelet derived growth factor receptor beta	0.145845	Novel	U	650	0.002	0.942
412	STS	steroid sulfatase	0.0535	Novel	U	1857	0.002	0.941
5609	MAP2K7	mitogen-activated protein kinase kinase 7	0.0848692	Novel	U	1113	0.002	0.94
5604	MAP2K1	mitogen-activated protein kinase kinase 1	0.176868	Novel	U	535	0.002	0.937
2056	EPO	erythropoietin	0.0524793	Novel	U	1907	0.002	0.935
51363	CHST15	carbohydrate sulfotransferase 15	0.0478655	Novel	U	2082	0.002	0.927
109	ADCY3	adenylate cyclase 3	0.159351	Novel	U	592	0.002	0.924
100861540	CYP3A7-CYP3A51P	CYP3A7-CYP3A51P readthrough	0.0785896	Novel	U	1202	0.002	0.924
5587	PRKD1	protein kinase D1	0.0531847	Novel	U	1869	0.002	0.923
221391	OPN5	opsin 5	0.0674602	Novel	U	1419	0.002	0.922
2688	GH1	growth hormone 1	0.0265232	Novel	U	3877	0.002	0.921
216	ALDH1A1	aldehyde dehydrogenase 1 family member A1	0.121726	Novel	U	768	0.002	0.92
9287	TAAR2	trace amine associated receptor 2	0.104013	Novel	U	909	0.002	0.916
5737	PTGFR	prostaglandin F receptor	0.0548585	Novel	N	1804	0.002	0.915
4935	GPR143	G protein-coupled receptor 143	0.0884085	Novel	U	1071	0.002	0.904
7481	WNT11	Wnt family member 11	0.152869	Novel	U	618	0.002	0.902
2843	GPR20	G protein-coupled receptor 20	0.122862	Novel	U	761	0.002	0.9
9037	SEMA5A	semaphorin 5A	0.0962587	Novel	U	985	0.002	0.9
7431	VIM	vimentin	0.195259	Novel	U	491	0.002	0.889
506	ATP5F1B	ATP synthase F1 subunit beta	0.218599	Novel	U	433	0.002	0.85
2660	MSTN	myostatin	0.0789712	Novel	U	1198	0.002	0.848
4072	EPCAM	epithelial cell adhesion molecule	0.0732072	Novel	N	1286	0.002	0.835
1969	EPHA2	EPH receptor A2	0.101309	Novel	U	942	0.002	0.832
3397	ID1	inhibitor of DNA binding 1, HLH protein	0.0507886	Novel	U	1978	0.002	0.825
157855	KCNU1	potassium calcium-activated channel subfamily U member 1	0.088059	Novel	N	1077	0.002	0.812
57045	TWSG1	twisted gastrulation BMP signaling modulator 1	0.0425401	Novel	U	2369	0.002	0.801
7364	UGT2B7	UDP glucuronosyltransferase family 2 member B7	0.0323705	Novel	U	3142	0.002	0.801
55811	ADCY10	adenylate cyclase 10	0.244236	Novel	N	383	0.002	0.798
26035	GLCE	glucuronic acid epimerase	0.0573132	Novel	N	1720	0.002	0.786
214	ALCAM	activated leukocyte cell adhesion molecule	0.0374599	Novel	N	2725	0.002	0.769
2348	FOLR1	folate receptor alpha	0.0720417	Novel	N	1312	0.002	0.768
220001	VWCE	von Willebrand factor C and EGF domains	0.103224	Novel	U	920	0.002	0.758
2983	GUCY1B1	guanylate cyclase 1 soluble subunit beta 1	0.104603	Novel	N	903	0.002	0.747
8031	NCOA4	nuclear receptor coactivator 4	0.039226	Novel	N	2600	0.002	0.747
1945	EFNA4	ephrin A4	0.0415406	Novel	N	2438	0.002	0.736
3206	HOXA10	homeobox A10	0.0692548	Novel	U	1380	0.002	0.686
1646	AKR1C2	aldo-keto reductase family 1 member C2	0.0251957	Novel	U	4103	0.002	0.676
8532	CPZ	carboxypeptidase Z	0.0480684	Novel	U	2072	0.002	0.663
744	MPPED2	metallophosphoesterase domain containing 2	0.0566904	Novel	U	1740	0.002	0.64
161003	STOML3	stomatin like 3	0.0615827	Novel	U	1574	0.002	0.632
22987	SV2C	synaptic vesicle glycoprotein 2C	0.0476659	Novel	U	2097	0.002	0.627
27130	INVS	inversin	0.152055	Novel	U	623	0.002	0.621
3767	KCNJ11	potassium inwardly rectifying channel subfamily J member 11	0.0555574	Novel	N	1781	0.002	0.62
579	NKX3-2	NK3 homeobox 2	0.0889323	Novel	U	1067	0.002	0.612
6567	SLC16A2	solute carrier family 16 member 2	0.0573376	Novel	N	1719	0.002	0.599
126755	LRRC38	leucine rich repeat containing 38	0.0848915	Novel	N	1112	0.002	0.596
389421	LIN28B	lin-28 homolog B	0.0593747	Novel	U	1650	0.002	0.591
107282092	BOLA2-SMG1P6	BOLA2-SMG1P6 readthrough	0.111676	Novel	U	839	0.002	0.59
2555	GABRA2	gamma-aminobutyric acid type A receptor subunit alpha2	0.0652084	Novel	N	1479	0.002	0.586
9955	HS3ST3A1	heparan sulfate-glucosamine 3-sulfotransferase 3A1	0.0691821	Novel	U	1381	0.002	0.579
2702	GJA5	gap junction protein alpha 5	0.0738248	Novel	U	1274	0.002	0.577
1621	DBH	dopamine beta-hydroxylase	0.0859711	Novel	N	1097	0.002	0.576
6092	ROBO2	roundabout guidance receptor 2	0.120151	Novel	U	775	0.002	0.56
768	CA9	carbonic anhydrase 9	0.0381487	Novel	N	2667	0.002	0.554
2078	ERG	ETS transcription factor ERG	0.0540908	Novel	U	1833	0.002	0.542
3777	KCNK3	potassium two pore domain channel subfamily K member 3	0.0689759	Novel	N	1389	0.002	0.533
6326	SCN2A	sodium voltage-gated channel alpha subunit 2	0.079428	Novel	U	1190	0.002	0.528
5445	PON2	paraoxonase 2	0.0331894	Novel	N	3064	0.002	0.514
8482	SEMA7A	semaphorin 7A (John Milton Hagen blood group)	0.034532	Novel	U	2942	0.002	0.509
358	AQP1	aquaporin 1 (Colton blood group)	0.0981692	Novel	U	971	0.002	0.489
7222	TRPC3	transient receptor potential cation channel subfamily C member 3	0.054689	Novel	U	1812	0.002	0.483
26032	SUSD5	sushi domain containing 5	0.0614957	Novel	U	1580	0.002	0.482
4499	MT1M	metallothionein 1M	0.0301329	Novel	U	3405	0.002	0.481
4194	MDM4	MDM4 regulator of p53	0.0566531	Novel	U	1741	0.002	0.476
166647	ADGRA3	adhesion G protein-coupled receptor A3	0.150615	Novel	U	629	0.002	0.472
255743	NPNT	nephronectin	0.0808779	Novel	U	1172	0.002	0.458
57113	TRPC7	transient receptor potential cation channel subfamily C member 7	0.0587336	Novel	U	1670	0.002	0.448
56141	PCDHA7	protocadherin alpha 7	0.101693	Novel	U	935	0.002	0.406
54549	SDK2	sidekick cell adhesion molecule 2	0.072744	Novel	N	1299	0.002	0.404
3238	HOXD12	homeobox D12	0.0843517	Novel	U	1121	0.002	0.401
93649	MYOCD	myocardin	0.0430848	Novel	U	2336	0.002	0.398
6007	RHD	Rh blood group D antigen	0.0273091	Novel	U	3765	0.002	0.389
11247	NXPH4	neurexophilin 4	0.081952	Novel	U	1158	0.002	0.379
3641	INSL4	insulin like 4	0.0505929	Novel	U	1987	0.002	0.355
4223	MEOX2	mesenchyme homeobox 2	0.102906	Novel	U	924	0.002	0.34
4071	TM4SF1	transmembrane 4 L six family member 1	0.0503253	Novel	U	1993	0.002	0.329
219654	ZCCHC24	zinc finger CCHC-type containing 24	0.0596632	Novel	U	1644	0.002	0.324
22917	ZP1	zona pellucida glycoprotein 1	0.0499095	Novel	N	2009	0.002	0.324
115072896	SLCO1B3-SLCO1B7	SLCO1B3-SLCO1B7 readthrough	0.0492806	Novel	U	2036	0.002	0.323
89796	NAV1	neuron navigator 1	0.0462987	Novel	U	2173	0.002	0.314
126393	HSPB6	heat shock protein family B (small) member 6	0.0611896	Novel	N	1590	0.002	0.294
6521	SLC4A1	solute carrier family 4 member 1 (Diego blood group)	0.0464324	Novel	N	2161	0.002	0.257
169714	QSOX2	quiescin sulfhydryl oxidase 2	0.0467558	Novel	U	2144	0.002	0.243
64116	SLC39A8	solute carrier family 39 member 8	0.0524908	Novel	U	1903	0.002	0.239
164091	PAQR7	progestin and adipoQ receptor family member 7	0.052631	Novel	U	1897	0.002	0.238
7162	TPBG	trophoblast glycoprotein	0.120024	Novel	U	777	0.002	0.236
27201	GPR78	G protein-coupled receptor 78	0.0647917	Novel	N	1490	0.002	0.215
58189	WFDC1	WAP four-disulfide core domain 1	0.0262561	Novel	U	3922	0.002	0.191
642938	INSYN2A	inhibitory synaptic factor 2A	0.0473852	Novel	U	2113	0.002	0.189
51293	CD320	CD320 molecule	0.0394763	Novel	N	2577	0.002	0.188
114335	CGB1	chorionic gonadotropin subunit beta 1	0.0415688	Novel	U	2436	0.002	0.164
286205	SCAI	suppressor of cancer cell invasion	0.0367978	Novel	U	2763	0.002	0.16
389763	SPATA31D1	SPATA31 subfamily D member 1	0.0364893	Novel	U	2784	0.002	0
118472	ZNF511	zinc finger protein 511	0.035123	Novel	U	2905	0.002	0
64768	IPPK	inositol-pentakisphosphate 2-kinase	0.0309062	Novel	N	3309	0.002	0
1583	CYP11A1	cytochrome P450 family 11 subfamily A member 1	0.0975804	Novel	U	975	0.001	0.993
2767	GNA11	G protein subunit alpha 11	0.105915	Novel	N	890	0.001	0.99
4772	NFATC1	nuclear factor of activated T cells 1	0.0484841	Novel	N	2058	0.001	0.99
3265	HRAS	HRas proto-oncogene, GTPase	0.701486	Novel	U	62	0.001	0.982
2246	FGF1	fibroblast growth factor 1	0.117615	Novel	U	795	0.001	0.981
3293	HSD17B3	hydroxysteroid 17-beta dehydrogenase 3	0.0883034	Novel	U	1072	0.001	0.978
857	CAV1	caveolin 1	0.12246	Novel	U	765	0.001	0.977
781	CACNA2D1	calcium voltage-gated channel auxiliary subunit alpha2delta 1	0.128397	Novel	U	741	0.001	0.974
59352	LGR6	leucine rich repeat containing G protein-coupled receptor 6	0.104709	Novel	N	901	0.001	0.974
10718	NRG3	neuregulin 3	0.0815179	Novel	N	1163	0.001	0.972
3791	KDR	kinase insert domain receptor	0.1301	Novel	U	729	0.001	0.969
8644	AKR1C3	aldo-keto reductase family 1 member C3	0.059294	Novel	U	1652	0.001	0.967
1191	CLU	clusterin	0.168743	Novel	U	562	0.001	0.964
9254	CACNA2D2	calcium voltage-gated channel auxiliary subunit alpha2delta 2	0.0877748	Novel	N	1083	0.001	0.963
6344	SCTR	secretin receptor	0.0712022	Novel	U	1327	0.001	0.962
4316	MMP7	matrix metallopeptidase 7	0.0521899	Novel	U	1915	0.001	0.959
153	ADRB1	adrenoceptor beta 1	0.0739094	Novel	N	1271	0.001	0.958
3672	ITGA1	integrin subunit alpha 1	0.0360262	Novel	U	2828	0.001	0.958
462	SERPINC1	serpin family C member 1	0.175167	Novel	U	542	0.001	0.951
55799	CACNA2D3	calcium voltage-gated channel auxiliary subunit alpha2delta 3	0.0762891	Novel	N	1240	0.001	0.949
7005	TEAD3	TEA domain transcription factor 3	0.07407	Novel	N	1268	0.001	0.946
1592	CYP26A1	cytochrome P450 family 26 subfamily A member 1	0.134982	Novel	U	712	0.001	0.942
10266	RAMP2	receptor activity modifying protein 2	0.0845516	Novel	N	1117	0.001	0.942
4160	MC4R	melanocortin 4 receptor	0.18378	Novel	N	522	0.001	0.939
1816	DRD5	dopamine receptor D5	0.0779027	Novel	N	1213	0.001	0.935
222663	SCUBE3	signal peptide, CUB domain and EGF like domain containing 3	0.0621064	Novel	U	1554	0.001	0.93
316	AOX1	aldehyde oxidase 1	0.120147	Novel	N	776	0.001	0.927
2852	GPER1	G protein-coupled estrogen receptor 1	0.0434329	Novel	U	2320	0.001	0.927
23373	CRTC1	CREB regulated transcription coactivator 1	0.0520076	Novel	U	1927	0.001	0.925
6442	SGCA	sarcoglycan alpha	0.0451765	Novel	N	2234	0.001	0.925
846	CASR	calcium sensing receptor	0.074968	Novel	U	1260	0.001	0.923
3062	HCRTR2	hypocretin receptor 2	0.0710636	Novel	N	1333	0.001	0.921
2990	GUSB	glucuronidase beta	0.0701191	Novel	U	1353	0.001	0.921
10888	GPR83	G protein-coupled receptor 83	0.0641988	Novel	U	1506	0.001	0.92
2249	FGF4	fibroblast growth factor 4	0.0839608	Novel	U	1128	0.001	0.919
5734	PTGER4	prostaglandin E receptor 4	0.0427655	Novel	U	2356	0.001	0.915
6869	TACR1	tachykinin receptor 1	0.0865414	Novel	U	1092	0.001	0.914
5156	PDGFRA	platelet derived growth factor receptor alpha	0.190861	Novel	U	503	0.001	0.913
10855	HPSE	heparanase	0.061029	Novel	U	1595	0.001	0.913
26121	PRPF31	pre-mRNA processing factor 31	0.168347	Novel	N	563	0.001	0.908
7068	THRB	thyroid hormone receptor beta	0.0895038	Novel	N	1059	0.001	0.908
222545	GPRC6A	G protein-coupled receptor class C group 6 member A	0.0517755	Novel	N	1933	0.001	0.908
2324	FLT4	fms related receptor tyrosine kinase 4	0.044536	Novel	U	2273	0.001	0.908
49861	CLDN20	claudin 20	0.045552	Novel	U	2211	0.001	0.907
7067	THRA	thyroid hormone receptor alpha	0.11236	Novel	N	829	0.001	0.906
5447	POR	cytochrome p450 oxidoreductase	0.118938	Novel	N	785	0.001	0.903
3270	HRC	histidine rich calcium binding protein	0.0653472	Novel	N	1473	0.001	0.903
2689	GH2	growth hormone 2	0.0556914	Novel	U	1778	0.001	0.902
5592	PRKG1	protein kinase cGMP-dependent 1	0.146549	Novel	U	646	0.001	0.892
6444	SGCD	sarcoglycan delta	0.0951622	Novel	N	995	0.001	0.891
6656	SOX1	SRY-box transcription factor 1	0.114352	Novel	U	820	0.001	0.858
7026	NR2F2	nuclear receptor subfamily 2 group F member 2	0.101345	Novel	U	941	0.001	0.848
7025	NR2F1	nuclear receptor subfamily 2 group F member 1	0.165435	Novel	N	572	0.001	0.847
6238	RRBP1	ribosome binding protein 1	0.0487641	Novel	U	2052	0.001	0.82
4756	NEO1	neogenin 1	0.0555747	Novel	N	1779	0.001	0.815
6909	TBX2	T-box transcription factor 2	0.0675758	Novel	N	1418	0.001	0.814
6401	SELE	selectin E	0.0741234	Novel	N	1267	0.001	0.803
5530	PPP3CA	protein phosphatase 3 catalytic subunit alpha	0.568152	Novel	U	117	0.001	0.792
90226	UCN2	urocortin 2	0.0423467	Novel	N	2379	0.001	0.788
598	BCL2L1	BCL2 like 1	0.18458	Novel	U	517	0.001	0.773
116337	PANX3	pannexin 3	0.0575747	Novel	U	1713	0.001	0.768
495	ATP4A	ATPase H+/K+ transporting subunit alpha	0.117822	Novel	U	794	0.001	0.755
57419	SLC24A3	solute carrier family 24 member 3	0.0649714	Novel	U	1485	0.001	0.755
9742	IFT140	intraflagellar transport 140	0.0790778	Novel	N	1195	0.001	0.753
8822	FGF17	fibroblast growth factor 17	0.161958	Novel	U	583	0.001	0.745
7472	WNT2	Wnt family member 2	0.0937541	Novel	N	1013	0.001	0.745
1636	ACE	angiotensin I converting enzyme	0.114977	Novel	N	815	0.001	0.736
64321	SOX17	SRY-box transcription factor 17	0.0967673	Novel	U	980	0.001	0.732
4882	NPR2	natriuretic peptide receptor 2	0.246711	Novel	N	376	0.001	0.731
4035	LRP1	LDL receptor related protein 1	0.0606875	Novel	U	1612	0.001	0.731
404552	SCGB1D4	secretoglobin family 1D member 4	0.0253052	Novel	U	4089	0.001	0.73
1593	CYP27A1	cytochrome P450 family 27 subfamily A member 1	0.0836606	Novel	U	1131	0.001	0.716
7546	ZIC2	Zic family member 2	0.165073	Novel	N	575	0.001	0.693
9348	NDST3	N-deacetylase and N-sulfotransferase 3	0.10126	Novel	N	943	0.001	0.693
1003	CDH5	cadherin 5	0.0873243	Novel	U	1087	0.001	0.681
4018	LPA	lipoprotein(a)	0.0647306	Novel	N	1493	0.001	0.663
7484	WNT9B	Wnt family member 9B	0.100188	Novel	N	955	0.001	0.656
6785	ELOVL4	ELOVL fatty acid elongase 4	0.0974774	Novel	N	976	0.001	0.65
5047	PAEP	progestagen associated endometrial protein	0.0306762	Novel	U	3332	0.001	0.63
894	CCND2	cyclin D2	0.143922	Novel	U	664	0.001	0.628
152185	SPICE1	spindle and centriole associated protein 1	0.0205281	Novel	N	5029	0.001	0.627
6817	SULT1A1	sulfotransferase family 1A member 1	0.0513605	Novel	U	1949	0.001	0.622
642658	SCX	scleraxis bHLH transcription factor	0.0424212	Novel	U	2376	0.001	0.615
83595	SOX7	SRY-box transcription factor 7	0.0700812	Novel	U	1355	0.001	0.614
116039	OSR2	odd-skipped related transciption factor 2	0.143325	Novel	U	667	0.001	0.609
7475	WNT6	Wnt family member 6	0.127582	Novel	U	745	0.001	0.602
26002	MOXD1	monooxygenase DBH like 1	0.0901529	Novel	U	1052	0.001	0.599
9256	TSPOAP1	TSPO associated protein 1	0.0659736	Novel	U	1463	0.001	0.596
59341	TRPV4	transient receptor potential cation channel subfamily V member 4	0.0520631	Novel	U	1922	0.001	0.595
1791	DNTT	DNA nucleotidylexotransferase	0.050214	Novel	U	2000	0.001	0.577
5144	PDE4D	phosphodiesterase 4D	0.154384	Novel	N	610	0.001	0.571
10220	GDF11	growth differentiation factor 11	0.0605801	Novel	U	1617	0.001	0.563
54852	PAQR5	progestin and adipoQ receptor family member 5	0.0673444	Novel	U	1425	0.001	0.562
5066	PAM	peptidylglycine alpha-amidating monooxygenase	0.0431704	Novel	N	2331	0.001	0.556
9048	ARTN	artemin	0.0338807	Novel	N	3001	0.001	0.556
590	BCHE	butyrylcholinesterase	0.0840495	Novel	N	1125	0.001	0.549
80763	SPX	spexin hormone	0.0550399	Novel	N	1801	0.001	0.548
128408	BHLHE23	basic helix-loop-helix family member e23	0.0702767	Novel	U	1350	0.001	0.547
490	ATP2B1	ATPase plasma membrane Ca2+ transporting 1	0.089349	Novel	U	1064	0.001	0.52
23543	RBFOX2	RNA binding fox-1 homolog 2	0.0976187	Novel	U	973	0.001	0.516
54910	SEMA4C	semaphorin 4C	0.052936	Novel	N	1878	0.001	0.511
2334	AFF2	AF4/FMR2 family member 2	0.0669746	Novel	N	1434	0.001	0.507
10769	PLK2	polo like kinase 2	0.213681	Novel	U	438	0.001	0.505
160419	C12orf50	chromosome 12 open reading frame 50	0.0394155	Novel	U	2584	0.001	0.502
23012	STK38L	serine/threonine kinase 38 like	0.462243	Novel	U	165	0.001	0.486
54567	DLL4	delta like canonical Notch ligand 4	0.0577301	Novel	U	1706	0.001	0.485
284086	NEK8	NIMA related kinase 8	0.113075	Novel	U	827	0.001	0.484
347365	ITIH6	inter-alpha-trypsin inhibitor heavy chain family member 6	0.0625204	Novel	U	1544	0.001	0.481
6050	RNH1	ribonuclease/angiogenin inhibitor 1	0.0269884	Novel	N	3811	0.001	0.474
4624	MYH6	myosin heavy chain 6	0.210669	Novel	U	446	0.001	0.471
2104	ESRRG	estrogen related receptor gamma	0.0825964	Novel	N	1148	0.001	0.466
2014	EMP3	epithelial membrane protein 3	0.0562582	Novel	U	1756	0.001	0.465
7376	NR1H2	nuclear receptor subfamily 1 group H member 2	0.0712622	Novel	N	1326	0.001	0.449
53353	LRP1B	LDL receptor related protein 1B	0.110309	Novel	N	851	0.001	0.436
6554	SLC10A1	solute carrier family 10 member 1	0.0337798	Novel	N	3010	0.001	0.435
1013	CDH15	cadherin 15	0.0520697	Novel	N	1920	0.001	0.433
6586	SLIT3	slit guidance ligand 3	0.138655	Novel	U	695	0.001	0.431
760	CA2	carbonic anhydrase 2	0.0632558	Novel	U	1523	0.001	0.43
2020	EN2	engrailed homeobox 2	0.103191	Novel	U	921	0.001	0.425
251	ALPG	alkaline phosphatase, germ cell	0.0696995	Novel	U	1366	0.001	0.423
1014	CDH16	cadherin 16	0.0399271	Novel	U	2546	0.001	0.415
3235	HOXD9	homeobox D9	0.109106	Novel	U	862	0.001	0.404
50810	HDGFL3	HDGF like 3	0.251229	Novel	U	368	0.001	0.393
1004	CDH6	cadherin 6	0.0824302	Novel	N	1152	0.001	0.391
2294	FOXF1	forkhead box F1	0.110639	Novel	U	847	0.001	0.389
9095	TBX19	T-box transcription factor 19	0.119676	Novel	U	779	0.001	0.388
359	AQP2	aquaporin 2	0.0626703	Novel	N	1539	0.001	0.384
2980	GUCA2A	guanylate cyclase activator 2A	0.0694011	Novel	N	1373	0.001	0.37
27115	PDE7B	phosphodiesterase 7B	0.13249	Novel	N	718	0.001	0.361
254251	LCORL	ligand dependent nuclear receptor corepressor like	0.0821054	Novel	U	1156	0.001	0.355
4140	MARK3	microtubule affinity regulating kinase 3	0.0457043	Novel	U	2201	0.001	0.355
357	SHROOM2	shroom family member 2	0.0450233	Novel	N	2243	0.001	0.354
5138	PDE2A	phosphodiesterase 2A	0.165192	Novel	U	574	0.001	0.352
3697	ITIH1	inter-alpha-trypsin inhibitor heavy chain 1	0.0711972	Novel	U	1328	0.001	0.35
6439	SFTPB	surfactant protein B	0.0316373	Novel	U	3218	0.001	0.347
1630	DCC	DCC netrin 1 receptor	0.0926449	Novel	U	1024	0.001	0.346
10089	KCNK7	potassium two pore domain channel subfamily K member 7	0.0413948	Novel	N	2451	0.001	0.345
6530	SLC6A2	solute carrier family 6 member 2	0.0603954	Novel	N	1626	0.001	0.338
161198	CLEC14A	C-type lectin domain containing 14A	0.0416232	Novel	N	2432	0.001	0.332
116362	RBP7	retinol binding protein 7	0.0502266	Novel	U	1999	0.001	0.331
646019	CBY3	chibby family member 3	0.059857	Novel	U	1638	0.001	0.33
114897	C1QTNF1	C1q and TNF related 1	0.0603452	Novel	U	1629	0.001	0.329
84892	POMGNT2	protein O-linked mannose N-acetylglucosaminyltransferase 2 (beta 1,4-)	0.046743	Novel	N	2145	0.001	0.327
57047	PLSCR2	phospholipid scramblase 2	0.0577739	Novel	U	1702	0.001	0.321
51684	SUFU	SUFU negative regulator of hedgehog signaling	0.197923	Novel	U	483	0.001	0.318
148113	CILP2	cartilage intermediate layer protein 2	0.0659807	Novel	U	1462	0.001	0.313
11280	SCN11A	sodium voltage-gated channel alpha subunit 11	0.0696521	Novel	N	1368	0.001	0.307
161145	TMEM229B	transmembrane protein 229B	0.0357798	Novel	U	2847	0.001	0.307
6665	SOX15	SRY-box transcription factor 15	0.0910695	Novel	N	1043	0.001	0.305
9001	HAP1	huntingtin associated protein 1	0.0407224	Novel	N	2493	0.001	0.299
4534	MTM1	myotubularin 1	0.0310849	Novel	N	3293	0.001	0.294
94115	CGB8	chorionic gonadotropin subunit beta 8	0.0304669	Novel	U	3362	0.001	0.293
285888	CNPY1	canopy FGF signaling regulator 1	0.05652	Novel	U	1748	0.001	0.291
388419	BTBD17	BTB domain containing 17	0.0776091	Novel	U	1221	0.001	0.286
285313	IGSF10	immunoglobulin superfamily member 10	0.122766	Novel	U	762	0.001	0.283
6690	SPINK1	serine peptidase inhibitor Kazal type 1	0.038533	Novel	U	2644	0.001	0.272
93035	PKHD1L1	PKHD1 like 1	0.0665451	Novel	U	1445	0.001	0.258
4794	NFKBIE	NFKB inhibitor epsilon	0.212545	Novel	N	441	0.001	0.244
1953	MEGF6	multiple EGF like domains 6	0.0610227	Novel	U	1596	0.001	0.237
1187	CLCNKA	chloride voltage-gated channel Ka	0.0497164	Novel	N	2020	0.001	0.234
26025	PCDHGA12	protocadherin gamma subfamily A, 12	0.0661396	Novel	U	1457	0.001	0.227
283229	CRACR2B	calcium release activated channel regulator 2B	0.045484	Novel	N	2214	0.001	0.227
10887	PROKR1	prokineticin receptor 1	0.0630696	Novel	U	1529	0.001	0.225
4917	NTN3	netrin 3	0.0566043	Novel	U	1745	0.001	0.212
152573	SHISA3	shisa family member 3	0.0680295	Novel	U	1410	0.001	0.174
84667	HES7	hes family bHLH transcription factor 7	0.0690537	Novel	U	1385	0.001	0.172
252983	STXBP4	syntaxin binding protein 4	0.0450656	Novel	U	2241	0.001	0.167
147372	CCBE1	collagen and calcium binding EGF domains 1	0.075345	Novel	N	1252	0.001	0.163
79006	METRN	meteorin, glial cell differentiation regulator	0.0609783	Novel	U	1600	0.001	0.159
90199	WFDC8	WAP four-disulfide core domain 8	0.0874977	Novel	U	1086	0.001	0.156
65989	DLK2	delta like non-canonical Notch ligand 2	0.0512875	Novel	N	1956	0.001	0
56650	CLDND1	claudin domain containing 1	0.0413914	Novel	U	2452	0.001	0
259239	WFDC11	WAP four-disulfide core domain 11	0.0320996	Novel	U	3159	0.001	0
1278	COL1A2	collagen type I alpha 2 chain	0.964392	Novel	U	3	0	0.999
585	BBS4	Bardet-Biedl syndrome 4	0.512729	Novel	U	140	0	0.999
583	BBS2	Bardet-Biedl syndrome 2	0.501623	Novel	U	145	0	0.999
3488	IGFBP5	insulin like growth factor binding protein 5	0.484194	Novel	U	151	0	0.999
55970	GNG12	G protein subunit gamma 12	0.336344	Novel	U	287	0	0.999
657	BMPR1A	bone morphogenetic protein receptor type 1A	0.231824	Novel	U	411	0	0.999
93	ACVR2B	activin A receptor type 2B	0.16345	Novel	U	578	0	0.999
2263	FGFR2	fibroblast growth factor receptor 2	0.71127	Novel	U	55	0	0.998
3485	IGFBP2	insulin like growth factor binding protein 2	0.562944	Novel	U	119	0	0.998
5957	RCVRN	recoverin	0.469338	Novel	U	160	0	0.998
2260	FGFR1	fibroblast growth factor receptor 1	0.248468	Novel	U	374	0	0.998
8646	CHRD	chordin	0.197592	Novel	U	484	0	0.998
55366	LGR4	leucine rich repeat containing G protein-coupled receptor 4	0.195936	Novel	U	487	0	0.998
5770	PTPN1	protein tyrosine phosphatase non-receptor type 1	0.129523	Novel	U	732	0	0.998
5950	RBP4	retinol binding protein 4	0.0768692	Novel	U	1231	0	0.998
4323	MMP14	matrix metallopeptidase 14	0.446107	Novel	U	178	0	0.997
3569	IL6	interleukin 6	0.436223	Novel	U	188	0	0.997
3489	IGFBP6	insulin like growth factor binding protein 6	0.410271	Novel	U	213	0	0.997
2780	GNAT2	G protein subunit alpha transducin 2	0.3679	Novel	U	251	0	0.997
7048	TGFBR2	transforming growth factor beta receptor 2	0.32065	Novel	U	304	0	0.997
8549	LGR5	leucine rich repeat containing G protein-coupled receptor 5	0.15433	Novel	U	611	0	0.997
56963	RGMA	repulsive guidance molecule BMP co-receptor a	0.105686	Novel	U	891	0	0.997
3084	NRG1	neuregulin 1	0.0858074	Novel	U	1100	0	0.997
8648	NCOA1	nuclear receptor coactivator 1	0.0492741	Novel	N	2038	0	0.997
131890	GRK7	G protein-coupled receptor kinase 7	0.544127	Novel	U	127	0	0.996
7046	TGFBR1	transforming growth factor beta receptor 1	0.331123	Novel	U	290	0	0.996
10371	SEMA3A	semaphorin 3A	0.0658281	Novel	U	1466	0	0.996
5148	PDE6G	phosphodiesterase 6G	0.648442	Novel	U	86	0	0.995
5146	PDE6C	phosphodiesterase 6C	0.529163	Novel	U	135	0	0.995
9241	NOG	noggin	0.197949	Novel	U	482	0	0.995
658	BMPR1B	bone morphogenetic protein receptor type 1B	0.114427	Novel	U	819	0	0.995
148738	HJV	hemojuvelin BMP co-receptor	0.0363732	Novel	U	2795	0	0.995
1291	COL6A1	collagen type VI alpha 1 chain	0.812506	Novel	U	27	0	0.994
1290	COL5A2	collagen type V alpha 2 chain	0.768836	Novel	U	40	0	0.994
1281	COL3A1	collagen type III alpha 1 chain	0.752104	Novel	U	45	0	0.994
9507	ADAMTS4	ADAM metallopeptidase with thrombospondin type 1 motif 4	0.70947	Novel	U	57	0	0.993
11096	ADAMTS5	ADAM metallopeptidase with thrombospondin type 1 motif 5	0.687681	Novel	U	68	0	0.993
1258	CNGB1	cyclic nucleotide gated channel subunit beta 1	0.682404	Novel	U	69	0	0.993
659	BMPR2	bone morphogenetic protein receptor type 2	0.322649	Novel	U	301	0	0.993
6868	ADAM17	ADAM metallopeptidase domain 17	0.275341	Novel	U	342	0	0.993
1586	CYP17A1	cytochrome P450 family 17 subfamily A member 1	0.210006	Novel	U	448	0	0.993
2264	FGFR4	fibroblast growth factor receptor 4	0.144564	Novel	U	658	0	0.993
2261	FGFR3	fibroblast growth factor receptor 3	0.121448	Novel	U	772	0	0.993
3482	IGF2R	insulin like growth factor 2 receptor	0.0948803	Novel	N	998	0	0.993
9542	NRG2	neuregulin 2	0.082444	Novel	U	1151	0	0.993
3694	ITGB6	integrin subunit beta 6	0.0421496	Novel	U	2399	0	0.993
64388	GREM2	gremlin 2, DAN family BMP antagonist	0.404774	Novel	U	218	0	0.992
5069	PAPPA	pappalysin 1	0.277214	Novel	U	339	0	0.992
3685	ITGAV	integrin subunit alpha V	0.26414	Novel	U	352	0	0.991
3339	HSPG2	heparan sulfate proteoglycan 2	0.40472	Novel	U	219	0	0.99
2475	MTOR	mechanistic target of rapamycin kinase	0.339622	Novel	U	284	0	0.99
1292	COL6A2	collagen type VI alpha 2 chain	0.831224	Novel	U	21	0	0.989
6343	SCT	secretin	0.0916859	Novel	U	1034	0	0.989
4090	SMAD5	SMAD family member 5	0.11559	Novel	U	814	0	0.988
786	CACNG1	calcium voltage-gated channel auxiliary subunit gamma 1	0.0932765	Novel	N	1018	0	0.988
8076	MFAP5	microfibril associated protein 5	0.371484	Novel	U	248	0	0.987
4319	MMP10	matrix metallopeptidase 10	0.235426	Novel	U	401	0	0.987
4087	SMAD2	SMAD family member 2	0.165241	Novel	U	573	0	0.987
796	CALCA	calcitonin related polypeptide alpha	0.153242	Novel	N	615	0	0.987
4091	SMAD6	SMAD family member 6	0.0991258	Novel	U	964	0	0.987
1289	COL5A1	collagen type V alpha 1 chain	0.946682	Novel	U	4	0	0.986
6678	SPARC	secreted protein acidic and cysteine rich	0.931786	Novel	U	8	0	0.986
4322	MMP13	matrix metallopeptidase 13	0.69184	Novel	U	66	0	0.986
1462	VCAN	versican	0.600506	Novel	U	102	0	0.985
4237	MFAP2	microfibril associated protein 2	0.455419	Novel	U	170	0	0.985
2908	NR3C1	nuclear receptor subfamily 3 group C member 1	0.412334	Novel	U	212	0	0.985
80184	CEP290	centrosomal protein 290	0.373132	Novel	N	246	0	0.985
3371	TNC	tenascin C	0.33172	Novel	U	289	0	0.985
9612	NCOR2	nuclear receptor corepressor 2	0.306111	Novel	U	312	0	0.985
4089	SMAD4	SMAD family member 4	0.289215	Novel	U	330	0	0.985
4317	MMP8	matrix metallopeptidase 8	0.0613491	Novel	U	1584	0	0.985
84870	RSPO3	R-spondin 3	0.164994	Novel	N	576	0	0.984
2776	GNAQ	G protein subunit alpha q	0.107537	Novel	U	872	0	0.984
2678	GGT1	gamma-glutamyltransferase 1	0.0899919	Novel	U	1054	0	0.984
6657	SOX2	SRY-box transcription factor 2	0.382646	Novel	U	238	0	0.983
2769	GNA15	G protein subunit alpha 15	0.187125	Novel	N	510	0	0.983
9510	ADAMTS1	ADAM metallopeptidase with thrombospondin type 1 motif 1	0.812389	Novel	U	28	0	0.982
1293	COL6A3	collagen type VI alpha 3 chain	0.710057	Novel	U	56	0	0.982
10468	FST	follistatin	0.595767	Novel	N	106	0	0.982
5149	PDE6H	phosphodiesterase 6H	0.473834	Novel	U	155	0	0.982
197	AHSG	alpha 2-HS glycoprotein	0.238343	Novel	U	393	0	0.982
4092	SMAD7	SMAD family member 7	0.172629	Novel	U	549	0	0.982
1435	CSF1	colony stimulating factor 1	0.151177	Novel	N	627	0	0.982
2022	ENG	endoglin	0.138424	Novel	U	697	0	0.982
1311	COMP	cartilage oligomeric matrix protein	0.707303	Novel	U	58	0	0.981
7057	THBS1	thrombospondin 1	0.582542	Novel	U	110	0	0.981
5290	PIK3CA	phosphatidylinositol-4,5-bisphosphate 3-kinase catalytic subunit alpha	0.348486	Novel	U	271	0	0.98
5291	PIK3CB	phosphatidylinositol-4,5-bisphosphate 3-kinase catalytic subunit beta	0.180391	Novel	U	530	0	0.98
8787	RGS9	regulator of G protein signaling 9	0.135071	Novel	N	710	0	0.98
6385	SDC4	syndecan 4	0.402794	Novel	U	222	0	0.979
4325	MMP16	matrix metallopeptidase 16	0.291596	Novel	U	326	0	0.979
5054	SERPINE1	serpin family E member 1	0.290666	Novel	U	328	0	0.979
5340	PLG	plasminogen	0.10686	Novel	U	879	0	0.979
4040	LRP6	LDL receptor related protein 6	0.0793107	Novel	U	1193	0	0.979
6696	SPP1	secreted phosphoprotein 1	0.770228	Novel	U	39	0	0.978
4324	MMP15	matrix metallopeptidase 15	0.420283	Novel	U	199	0	0.978
3483	IGFALS	insulin like growth factor binding protein acid labile subunit	0.414111	Novel	U	209	0	0.978
3162	HMOX1	heme oxygenase 1	0.161393	Novel	U	585	0	0.977
633	BGN	biglycan	0.882922	Novel	U	11	0	0.976
1259	CNGA1	cyclic nucleotide gated channel subunit alpha 1	0.853072	Novel	U	17	0	0.976
9672	SDC3	syndecan 3	0.33037	Novel	U	291	0	0.976
4086	SMAD1	SMAD family member 1	0.136809	Novel	U	703	0	0.975
8434	RECK	reversion inducing cysteine rich protein with kazal motifs	0.124934	Novel	U	752	0	0.975
10491	CRTAP	cartilage associated protein	0.0792974	Novel	N	1194	0	0.975
649	BMP1	bone morphogenetic protein 1	0.664268	Novel	U	78	0	0.974
6383	SDC2	syndecan 2	0.522659	Novel	U	137	0	0.974
2691	GHRH	growth hormone releasing hormone	0.221532	Novel	U	430	0	0.974
871	SERPINH1	serpin family H member 1	0.439933	Novel	N	185	0	0.973
338	APOB	apolipoprotein B	0.277189	Novel	U	340	0	0.973
4326	MMP17	matrix metallopeptidase 17	0.262101	Novel	U	354	0	0.973
4093	SMAD9	SMAD family member 9	0.203628	Novel	U	463	0	0.973
5352	PLOD2	procollagen-lysine,2-oxoglutarate 5-dioxygenase 2	0.611281	Novel	U	96	0	0.972
4811	NID1	nidogen 1	0.398956	Novel	U	225	0	0.972
1585	CYP11B2	cytochrome P450 family 11 subfamily B member 2	0.195474	Novel	U	490	0	0.972
2817	GPC1	glypican 1	0.159344	Novel	U	593	0	0.972
2719	GPC3	glypican 3	0.23164	Novel	U	412	0	0.971
64386	MMP25	matrix metallopeptidase 25	0.0583751	Novel	U	1682	0	0.971
5118	PCOLCE	procollagen C-endopeptidase enhancer	0.65504	Novel	U	81	0	0.97
1296	COL8A2	collagen type VIII alpha 2 chain	0.342247	Novel	U	281	0	0.97
6715	SRD5A1	steroid 5 alpha-reductase 1	0.0451365	Novel	U	2237	0	0.97
1282	COL4A1	collagen type IV alpha 1 chain	0.78123	Novel	U	36	0	0.969
2778	GNAS	GNAS complex locus	0.54407	Novel	U	128	0	0.969
3679	ITGA7	integrin subunit alpha 7	0.301513	Novel	U	316	0	0.969
3688	ITGB1	integrin subunit beta 1	0.157875	Novel	U	599	0	0.969
5145	PDE6A	phosphodiesterase 6A	0.598156	Novel	U	103	0	0.968
346562	GNAT3	G protein subunit alpha transducin 3	0.417648	Novel	N	204	0	0.968
7043	TGFB3	transforming growth factor beta 3	0.354186	Novel	U	266	0	0.968
64175	P3H1	prolyl 3-hydroxylase 1	0.181024	Novel	U	529	0	0.968
2	A2M	alpha-2-macroglobulin	0.0891957	Novel	U	1065	0	0.968
7049	TGFBR3	transforming growth factor beta receptor 3	0.450656	Novel	U	173	0	0.967
6615	SNAI1	snail family transcriptional repressor 1	0.156653	Novel	U	604	0	0.967
168667	BMPER	BMP binding endothelial regulator	0.0586499	Novel	U	1673	0	0.967
9509	ADAMTS2	ADAM metallopeptidase with thrombospondin type 1 motif 2	0.789942	Novel	U	34	0	0.966
3490	IGFBP7	insulin like growth factor binding protein 7	0.442391	Novel	U	184	0	0.966
2069	EREG	epiregulin	0.151208	Novel	U	626	0	0.966
860	RUNX2	RUNX family transcription factor 2	0.676281	Novel	U	72	0	0.965
9508	ADAMTS3	ADAM metallopeptidase with thrombospondin type 1 motif 3	0.671907	Novel	U	75	0	0.965
4054	LTBP3	latent transforming growth factor beta binding protein 3	0.400411	Novel	N	223	0	0.965
4958	OMD	osteomodulin	0.395458	Novel	U	230	0	0.965
4052	LTBP1	latent transforming growth factor beta binding protein 1	0.295518	Novel	N	321	0	0.965
7869	SEMA3B	semaphorin 3B	0.229042	Novel	N	419	0	0.965
2770	GNAI1	G protein subunit alpha i1	0.20907	Novel	N	449	0	0.965
6591	SNAI2	snail family transcriptional repressor 2	0.240093	Novel	U	389	0	0.964
64220	STRA6	signaling receptor and transporter of retinol STRA6	0.132548	Novel	U	717	0	0.964
6716	SRD5A2	steroid 5 alpha-reductase 2	0.100615	Novel	U	949	0	0.963
3290	HSD11B1	hydroxysteroid 11-beta dehydrogenase 1	0.0944388	Novel	U	1007	0	0.963
1284	COL4A2	collagen type IV alpha 2 chain	0.71467	Novel	U	54	0	0.962
4041	LRP5	LDL receptor related protein 5	0.520274	Novel	U	138	0	0.962
7291	TWIST1	twist family bHLH transcription factor 1	0.352174	Novel	U	268	0	0.962
3673	ITGA2	integrin subunit alpha 2	0.0990062	Novel	U	966	0	0.962
155	ADRB3	adrenoceptor beta 3	0.0580162	Novel	U	1695	0	0.962
611	OPN1SW	opsin 1, short wave sensitive	0.354725	Novel	U	265	0	0.961
154	ADRB2	adrenoceptor beta 2	0.260922	Novel	U	355	0	0.961
10117	ENAM	enamelin	0.139746	Novel	U	693	0	0.961
7039	TGFA	transforming growth factor alpha	0.0830826	Novel	U	1141	0	0.961
551	AVP	arginine vasopressin	0.0812473	Novel	U	1168	0	0.961
6662	SOX9	SRY-box transcription factor 9	0.937869	Novel	U	7	0	0.96
1303	COL12A1	collagen type XII alpha 1 chain	0.871091	Novel	U	16	0	0.96
8425	LTBP4	latent transforming growth factor beta binding protein 4	0.178402	Novel	N	532	0	0.96
5311	PKD2	polycystin 2, transient receptor potential cation channel	0.205254	Novel	U	457	0	0.959
2006	ELN	elastin	0.831298	Novel	U	20	0	0.958
11167	FSTL1	follistatin like 1	0.41283	Novel	U	211	0	0.958
6753	SSTR3	somatostatin receptor 3	0.20891	Novel	N	450	0	0.958
22943	DKK1	dickkopf WNT signaling pathway inhibitor 1	0.158315	Novel	U	598	0	0.958
5364	PLXNB1	plexin B1	0.0493992	Novel	N	2031	0	0.958
3912	LAMB1	laminin subunit beta 1	0.741827	Novel	U	47	0	0.957
5045	FURIN	furin, paired basic amino acid cleaving enzyme	0.702668	Novel	U	59	0	0.957
10893	MMP24	matrix metallopeptidase 24	0.239118	Novel	U	391	0	0.957
3655	ITGA6	integrin subunit alpha 6	0.169386	Novel	U	560	0	0.957
2695	GIP	gastric inhibitory polypeptide	0.118436	Novel	N	789	0	0.957
3675	ITGA3	integrin subunit alpha 3	0.267345	Novel	U	349	0	0.956
2621	GAS6	growth arrest specific 6	0.231035	Novel	U	414	0	0.956
25928	SOSTDC1	sclerostin domain containing 1	0.146126	Novel	U	648	0	0.956
9350	CER1	cerberus 1, DAN family BMP antagonist	0.140611	Novel	U	689	0	0.956
79709	COLGALT1	collagen beta(1-O)galactosyltransferase 1	0.106252	Novel	N	889	0	0.956
63827	BCAN	brevican	0.0857416	Novel	U	1102	0	0.956
1906	EDN1	endothelin 1	0.467978	Novel	U	161	0	0.955
9657	IQCB1	IQ motif containing B1	0.287591	Novel	U	333	0	0.955
133	ADM	adrenomedullin	0.183997	Novel	U	521	0	0.955
5947	RBP1	retinol binding protein 1	0.135988	Novel	U	706	0	0.955
5741	PTH	parathyroid hormone	0.466607	Novel	U	162	0	0.954
7424	VEGFC	vascular endothelial growth factor C	0.452097	Novel	U	172	0	0.954
56999	ADAMTS9	ADAM metallopeptidase with thrombospondin type 1 motif 9	0.253641	Novel	U	366	0	0.954
10672	GNA13	G protein subunit alpha 13	0.11842	Novel	N	790	0	0.954
2100	ESR2	estrogen receptor 2	0.315854	Novel	U	308	0	0.953
60676	PAPPA2	pappalysin 2	0.109628	Novel	U	858	0	0.953
3976	LIF	LIF interleukin 6 family cytokine	0.0560964	Novel	U	1765	0	0.953
9759	HDAC4	histone deacetylase 4	0.438933	Novel	U	186	0	0.952
23127	COLGALT2	collagen beta(1-O)galactosyltransferase 2	0.293529	Novel	U	325	0	0.952
183	AGT	angiotensinogen	0.0935959	Novel	U	1014	0	0.952
2277	VEGFD	vascular endothelial growth factor D	0.0766382	Novel	U	1235	0	0.952
7450	VWF	von Willebrand factor	0.459313	Novel	U	167	0	0.951
11095	ADAMTS8	ADAM metallopeptidase with thrombospondin type 1 motif 8	0.389624	Novel	U	234	0	0.951
3678	ITGA5	integrin subunit alpha 5	0.259566	Novel	U	358	0	0.951
9227	LRAT	lecithin retinol acyltransferase	0.596659	Novel	U	104	0	0.95
2239	GPC4	glypican 4	0.560566	Novel	U	122	0	0.95
1307	COL16A1	collagen type XVI alpha 1 chain	0.500234	Novel	U	146	0	0.95
5155	PDGFB	platelet derived growth factor subunit B	0.416638	Novel	U	205	0	0.95
1464	CSPG4	chondroitin sulfate proteoglycan 4	0.39809	Novel	U	226	0	0.95
7010	TEK	TEK receptor tyrosine kinase	0.270128	Novel	U	348	0	0.95
1839	HBEGF	heparin binding EGF like growth factor	0.116561	Novel	U	808	0	0.95
2692	GHRHR	growth hormone releasing hormone receptor	0.0923538	Novel	U	1027	0	0.95
8985	PLOD3	procollagen-lysine,2-oxoglutarate 5-dioxygenase 3	0.283097	Novel	U	336	0	0.949
3915	LAMC1	laminin subunit gamma 1	0.715579	Novel	U	53	0	0.948
632	BGLAP	bone gamma-carboxyglutamate protein	0.653112	Novel	U	82	0	0.948
3491	CCN1	cellular communication network factor 1	0.562308	Novel	U	120	0	0.948
283208	P4HA3	prolyl 4-hydroxylase subunit alpha 3	0.429715	Novel	U	190	0	0.948
3696	ITGB8	integrin subunit beta 8	0.152203	Novel	U	622	0	0.948
8322	FZD4	frizzled class receptor 4	0.127379	Novel	U	746	0	0.948
221914	GPC2	glypican 2	0.20328	Novel	U	465	0	0.947
10082	GPC6	glypican 6	0.428819	Novel	U	191	0	0.946
3690	ITGB3	integrin subunit beta 3	0.224316	Novel	U	426	0	0.946
3914	LAMB3	laminin subunit beta 3	0.13499	Novel	U	711	0	0.946
91851	CHRDL1	chordin like 1	0.117834	Novel	U	793	0	0.946
3730	ANOS1	anosmin 1	0.0999975	Novel	N	957	0	0.946
22801	ITGA11	integrin subunit alpha 11	0.421697	Novel	U	195	0	0.945
375790	AGRN	agrin	0.300882	Novel	U	317	0	0.945
56975	FAM20C	FAM20C golgi associated secretory pathway kinase	0.173863	Novel	U	544	0	0.945
2147	F2	coagulation factor II, thrombin	0.56912	Novel	U	116	0	0.944
1404	HAPLN1	hyaluronan and proteoglycan link protein 1	0.420431	Novel	U	198	0	0.944
5033	P4HA1	prolyl 4-hydroxylase subunit alpha 1	0.405738	Novel	U	215	0	0.944
6387	CXCL12	C-X-C motif chemokine ligand 12	0.254733	Novel	U	363	0	0.944
2262	GPC5	glypican 5	0.192672	Novel	U	499	0	0.944
4969	OGN	osteoglycin	0.76147	Novel	U	43	0	0.943
5654	HTRA1	HtrA serine peptidase 1	0.662993	Novel	U	80	0	0.943
22795	NID2	nidogen 2	0.636035	Novel	U	88	0	0.943
1294	COL7A1	collagen type VII alpha 1 chain	0.476525	Novel	U	153	0	0.943
5746	PTH2R	parathyroid hormone 2 receptor	0.317149	Novel	U	307	0	0.943
8614	STC2	stanniocalcin 2	0.249468	Novel	U	372	0	0.943
1543	CYP1A1	cytochrome P450 family 1 subfamily A member 1	0.140803	Novel	U	688	0	0.943
5745	PTH1R	parathyroid hormone 1 receptor	0.553239	Novel	U	126	0	0.942
3913	LAMB2	laminin subunit beta 2	0.35915	Novel	U	261	0	0.942
652	BMP4	bone morphogenetic protein 4	0.237899	Novel	U	394	0	0.942
3759	KCNJ2	potassium inwardly rectifying channel subfamily J member 2	0.115794	Novel	U	812	0	0.942
3291	HSD11B2	hydroxysteroid 11-beta dehydrogenase 2	0.0603898	Novel	U	1627	0	0.942
2201	FBN2	fibrillin 2	0.472388	Novel	U	158	0	0.941
64131	XYLT1	xylosyltransferase 1	0.142706	Novel	U	673	0	0.941
170690	ADAMTS16	ADAM metallopeptidase with thrombospondin type 1 motif 16	0.379126	Novel	U	240	0	0.94
4321	MMP12	matrix metallopeptidase 12	0.187971	Novel	U	508	0	0.94
113189	CHST14	carbohydrate sulfotransferase 14	0.0793337	Novel	U	1192	0	0.94
5310	PKD1	polycystin 1, transient receptor potential channel interacting	0.0543676	Novel	U	1825	0	0.94
1306	COL15A1	collagen type XV alpha 1 chain	0.729447	Novel	U	49	0	0.939
2066	ERBB4	erb-b2 receptor tyrosine kinase 4	0.197318	Novel	U	485	0	0.939
3762	KCNJ5	potassium inwardly rectifying channel subfamily J member 5	0.095569	Novel	N	991	0	0.939
22856	CHSY1	chondroitin sulfate synthase 1	0.0793838	Novel	U	1191	0	0.939
409	ARRB2	arrestin beta 2	0.471373	Novel	U	159	0	0.938
9719	ADAMTSL2	ADAMTS like 2	0.232753	Novel	N	407	0	0.938
10267	RAMP1	receptor activity modifying protein 1	0.106417	Novel	N	886	0	0.938
59277	NTN4	netrin 4	0.0479742	Novel	N	2078	0	0.938
7373	COL14A1	collagen type XIV alpha 1 chain	0.688484	Novel	U	67	0	0.937
5995	RGR	retinal G protein coupled receptor	0.371146	Novel	U	249	0	0.937
7423	VEGFB	vascular endothelial growth factor B	0.130837	Novel	U	726	0	0.937
2696	GIPR	gastric inhibitory polypeptide receptor	0.12828	Novel	N	742	0	0.937
5948	RBP2	retinol binding protein 2	0.0707211	Novel	U	1341	0	0.937
50515	CHST11	carbohydrate sulfotransferase 11	0.200764	Novel	U	474	0	0.936
4435	CITED1	Cbp/p300 interacting transactivator with Glu/Asp rich carboxy-terminal domain 1	0.0515707	Novel	U	1941	0	0.936
1300	COL10A1	collagen type X alpha 1 chain	0.651943	Novel	U	83	0	0.935
1302	COL11A2	collagen type XI alpha 2 chain	0.444791	Novel	U	181	0	0.935
3956	LGALS1	galectin 1	0.397338	Novel	N	228	0	0.935
10500	SEMA6C	semaphorin 6C	0.08053	Novel	U	1176	0	0.935
7855	FZD5	frizzled class receptor 5	0.0711746	Novel	U	1329	0	0.935
388531	RGS9BP	regulator of G protein signaling 9 binding protein	0.445038	Novel	U	180	0	0.934
92211	CDHR1	cadherin related family member 1	0.270393	Novel	U	345	0	0.934
54829	ASPN	asporin	0.609825	Novel	U	98	0	0.933
10319	LAMC3	laminin subunit gamma 3	0.3056	Novel	U	313	0	0.933
3760	KCNJ3	potassium inwardly rectifying channel subfamily J member 3	0.12154	Novel	N	769	0	0.933
1285	COL4A3	collagen type IV alpha 3 chain	0.696563	Novel	U	64	0	0.932
4763	NF1	neurofibromin 1	0.303819	Novel	U	314	0	0.932
1288	COL4A6	collagen type IV alpha 6 chain	0.280732	Novel	U	337	0	0.932
54507	ADAMTSL4	ADAMTS like 4	0.169923	Novel	U	555	0	0.932
1577	CYP3A5	cytochrome P450 family 3 subfamily A member 5	0.143012	Novel	U	669	0	0.932
1893	ECM1	extracellular matrix protein 1	0.129665	Novel	U	731	0	0.932
79586	CHPF	chondroitin polymerizing factor	0.0752958	Novel	U	1254	0	0.932
655	BMP7	bone morphogenetic protein 7	0.361438	Novel	U	258	0	0.931
653	BMP5	bone morphogenetic protein 5	0.295513	Novel	U	322	0	0.931
50964	SOST	sclerostin	0.426766	Novel	U	193	0	0.93
3910	LAMA4	laminin subunit alpha 4	0.646322	Novel	U	87	0	0.929
1287	COL4A5	collagen type IV alpha 5 chain	0.346647	Novel	U	274	0	0.929
10594	PRPF8	pre-mRNA processing factor 8	0.203919	Novel	N	462	0	0.929
4986	OPRK1	opioid receptor kappa 1	0.105353	Novel	U	897	0	0.929
170692	ADAMTS18	ADAM metallopeptidase with thrombospondin type 1 motif 18	0.477364	Novel	U	152	0	0.928
3911	LAMA5	laminin subunit alpha 5	0.295852	Novel	U	320	0	0.928
11093	ADAMTS13	ADAM metallopeptidase with thrombospondin type 1 motif 13	0.159166	Novel	N	594	0	0.928
6822	SULT2A1	sulfotransferase family 2A member 1	0.134755	Novel	U	713	0	0.928
1902	LPAR1	lysophosphatidic acid receptor 1	0.081894	Novel	N	1159	0	0.928
92126	DSEL	dermatan sulfate epimerase like	0.077306	Novel	U	1227	0	0.928
136	ADORA2B	adenosine A2b receptor	0.07111	Novel	U	1332	0	0.928
169044	COL22A1	collagen type XXII alpha 1 chain	0.461861	Novel	U	166	0	0.927
10516	FBLN5	fibulin 5	0.418226	Novel	U	202	0	0.927
8483	CILP	cartilage intermediate layer protein	0.378913	Novel	U	241	0	0.927
8074	FGF23	fibroblast growth factor 23	0.356286	Novel	U	264	0	0.927
26577	PCOLCE2	procollagen C-endopeptidase enhancer 2	0.260782	Novel	U	356	0	0.927
340267	COL28A1	collagen type XXVIII alpha 1 chain	0.235069	Novel	U	403	0	0.927
54972	TMEM132A	transmembrane protein 132A	0.102227	Novel	U	932	0	0.927
5922	RASA2	RAS p21 protein activator 2	0.0510695	Novel	U	1965	0	0.927
50509	COL5A3	collagen type V alpha 3 chain	0.630777	Novel	U	90	0	0.926
8817	FGF18	fibroblast growth factor 18	0.337351	Novel	U	286	0	0.926
9965	FGF19	fibroblast growth factor 19	0.185315	Novel	U	513	0	0.926
79875	THSD4	thrombospondin type 1 domain containing 4	0.183749	Novel	U	523	0	0.926
147111	NOTUM	notum, palmitoleoyl-protein carboxylesterase	0.173703	Novel	N	545	0	0.926
136227	COL26A1	collagen type XXVI alpha 1 chain	0.102764	Novel	U	927	0	0.926
4016	LOXL1	lysyl oxidase like 1	0.747793	Novel	U	46	0	0.925
85301	COL27A1	collagen type XXVII alpha 1 chain	0.635136	Novel	U	89	0	0.925
8516	ITGA8	integrin subunit alpha 8	0.345744	Novel	U	275	0	0.925
8515	ITGA10	integrin subunit alpha 10	0.230178	Novel	U	416	0	0.925
3918	LAMC2	laminin subunit gamma 2	0.171669	Novel	U	550	0	0.925
23596	OPN3	opsin 3	0.154642	Novel	U	609	0	0.925
6608	SMO	smoothened, frizzled class receptor	0.114482	Novel	U	818	0	0.925
5744	PTHLH	parathyroid hormone like hormone	0.813418	Novel	U	26	0	0.924
1286	COL4A4	collagen type IV alpha 4 chain	0.582641	Novel	U	109	0	0.924
1305	COL13A1	collagen type XIII alpha 1 chain	0.44977	Novel	U	175	0	0.924
1909	EDNRA	endothelin receptor type A	0.419387	Novel	N	201	0	0.924
196883	ADCY4	adenylate cyclase 4	0.373034	Novel	U	247	0	0.924
3909	LAMA3	laminin subunit alpha 3	0.347296	Novel	U	273	0	0.924
9469	CHST3	carbohydrate sulfotransferase 3	0.32501	Novel	U	298	0	0.924
140766	ADAMTS14	ADAM metallopeptidase with thrombospondin type 1 motif 14	0.255941	Novel	U	362	0	0.924
1310	COL19A1	collagen type XIX alpha 1 chain	0.250952	Novel	U	370	0	0.924
112	ADCY6	adenylate cyclase 6	0.231882	Novel	U	410	0	0.924
81578	COL21A1	collagen type XXI alpha 1 chain	0.147731	Novel	U	642	0	0.924
64132	XYLT2	xylosyltransferase 2	0.106484	Novel	U	885	0	0.924
2252	FGF7	fibroblast growth factor 7	0.377652	Novel	U	243	0	0.923
7092	TLL1	tolloid like 1	0.275376	Novel	U	341	0	0.923
3693	ITGB5	integrin subunit beta 5	0.245133	Novel	U	378	0	0.923
5593	PRKG2	protein kinase cGMP-dependent 2	0.228763	Novel	U	420	0	0.923
10272	FSTL3	follistatin like 3	0.184628	Novel	N	516	0	0.923
4320	MMP11	matrix metallopeptidase 11	0.141867	Novel	U	676	0	0.923
255631	COL24A1	collagen type XXIV alpha 1 chain	0.115973	Novel	U	811	0	0.923
92949	ADAMTSL1	ADAMTS like 1	0.610637	Novel	U	97	0	0.922
8823	FGF16	fibroblast growth factor 16	0.217831	Novel	U	436	0	0.922
57188	ADAMTSL3	ADAMTS like 3	0.203979	Novel	U	461	0	0.922
8404	SPARCL1	SPARC like 1	0.500134	Novel	U	147	0	0.921
91522	COL23A1	collagen type XXIII alpha 1 chain	0.218346	Novel	U	435	0	0.921
11245	GPR176	G protein-coupled receptor 176	0.128117	Novel	N	744	0	0.921
84570	COL25A1	collagen type XXV alpha 1 chain	0.113907	Novel	U	822	0	0.921
10090	UST	uronyl 2-sulfotransferase	0.0568157	Novel	U	1733	0	0.921
5979	RET	ret proto-oncogene	0.293612	Novel	U	324	0	0.92
552	AVPR1A	arginine vasopressin receptor 1A	0.19291	Novel	N	498	0	0.92
2248	FGF3	fibroblast growth factor 3	0.150262	Novel	U	633	0	0.92
2254	FGF9	fibroblast growth factor 9	0.137033	Novel	U	701	0	0.92
10501	SEMA6B	semaphorin 6B	0.104581	Novel	U	904	0	0.92
152831	KLB	klotho beta	0.0453917	Novel	U	2224	0	0.92
131873	COL6A6	collagen type VI alpha 6 chain	0.442875	Novel	U	183	0	0.919
121340	SP7	Sp7 transcription factor	0.320837	Novel	U	303	0	0.919
1134	CHRNA1	cholinergic receptor nicotinic alpha 1 subunit	0.284422	Novel	U	335	0	0.919
1910	EDNRB	endothelin receptor type B	0.238542	Novel	N	392	0	0.919
170691	ADAMTS17	ADAM metallopeptidase with thrombospondin type 1 motif 17	0.191661	Novel	U	502	0	0.919
126792	B3GALT6	beta-1,3-galactosyltransferase 6	0.104575	Novel	U	905	0	0.919
2939	GSTA2	glutathione S-transferase alpha 2	0.0553505	Novel	U	1787	0	0.918
4015	LOX	lysyl oxidase	0.55578	Novel	U	125	0	0.917
9210	BMP15	bone morphogenetic protein 15	0.212447	Novel	N	443	0	0.917
27006	FGF22	fibroblast growth factor 22	0.132454	Novel	U	719	0	0.917
7044	LEFTY2	left-right determination factor 2	0.0854996	Novel	U	1106	0	0.917
54587	MXRA8	matrix remodeling associated 8	0.472476	Novel	U	157	0	0.916
171019	ADAMTS19	ADAM metallopeptidase with thrombospondin type 1 motif 19	0.141633	Novel	U	681	0	0.916
2251	FGF6	fibroblast growth factor 6	0.128518	Novel	U	739	0	0.916
4159	MC3R	melanocortin 3 receptor	0.11034	Novel	N	850	0	0.916
11098	PRSS23	serine protease 23	0.078729	Novel	U	1201	0	0.916
7093	TLL2	tolloid like 2	0.17319	Novel	U	546	0	0.915
170689	ADAMTS15	ADAM metallopeptidase with thrombospondin type 1 motif 15	0.160318	Novel	U	589	0	0.915
4161	MC5R	melanocortin 5 receptor	0.104776	Novel	N	900	0	0.915
3362	HTR6	5-hydroxytryptamine receptor 6	0.10106	Novel	N	945	0	0.915
26281	FGF20	fibroblast growth factor 20	0.0976021	Novel	U	974	0	0.915
186	AGTR2	angiotensin II receptor type 2	0.0884602	Novel	N	1069	0	0.915
84634	KISS1R	KISS1 receptor	0.0856663	Novel	U	1105	0	0.915
4158	MC2R	melanocortin 2 receptor	0.0822273	Novel	N	1153	0	0.915
339366	ADAMTSL5	ADAMTS like 5	0.0777113	Novel	U	1217	0	0.915
5627	PROS1	protein S	0.0435565	Novel	U	2313	0	0.915
2157	F8	coagulation factor VIII	0.0430821	Novel	U	2337	0	0.915
84141	EVA1A	eva-1 homolog A, regulator of programmed cell death	0.109709	Novel	U	856	0	0.914
5578	PRKCA	protein kinase C alpha	0.108732	Novel	U	867	0	0.914
813	CALU	calumenin	0.0849994	Novel	U	1110	0	0.914
5913	RAPSN	receptor associated protein of the synapse	0.0466866	Novel	N	2151	0	0.914
5806	PTX3	pentraxin 3	0.0227098	Novel	N	4567	0	0.914
59350	RXFP1	relaxin family peptide receptor 1	0.319525	Novel	U	305	0	0.913
8828	NRP2	neuropilin 2	0.184392	Novel	U	519	0	0.913
2668	GDNF	glial cell derived neurotrophic factor	0.158647	Novel	U	597	0	0.913
2796	GNRH1	gonadotropin releasing hormone 1	0.152448	Novel	U	620	0	0.913
56548	CHST7	carbohydrate sulfotransferase 7	0.0628926	Novel	U	1534	0	0.913
102724652	CRYAA2	crystallin alpha A2	0.054666	Novel	U	1813	0	0.913
11173	ADAMTS7	ADAM metallopeptidase with thrombospondin type 1 motif 7	0.322436	Novel	N	302	0	0.912
25884	CHRDL2	chordin like 2	0.102348	Novel	U	931	0	0.912
80070	ADAMTS20	ADAM metallopeptidase with thrombospondin type 1 motif 20	0.0999228	Novel	U	959	0	0.912
27302	BMP10	bone morphogenetic protein 10	0.0679122	Novel	U	1411	0	0.912
81792	ADAMTS12	ADAM metallopeptidase with thrombospondin type 1 motif 12	0.763288	Novel	U	41	0	0.911
23767	FLRT3	fibronectin leucine rich transmembrane protein 3	0.288467	Novel	U	332	0	0.911
4148	MATN3	matrilin 3	0.176653	Novel	U	537	0	0.911
256076	COL6A5	collagen type VI alpha 5 chain	0.135118	Novel	U	709	0	0.911
6870	TACR3	tachykinin receptor 3	0.0949346	Novel	N	996	0	0.911
10536	P3H3	prolyl 3-hydroxylase 3	0.413211	Novel	U	210	0	0.91
2492	FSHR	follicle stimulating hormone receptor	0.182232	Novel	U	525	0	0.91
1513	CTSK	cathepsin K	0.105359	Novel	U	896	0	0.91
337876	CHSY3	chondroitin sulfate synthase 3	0.0963545	Novel	U	984	0	0.91
5028	P2RY1	purinergic receptor P2Y1	0.0798642	Novel	N	1185	0	0.91
9765	ZFYVE16	zinc finger FYVE-type containing 16	0.0582464	Novel	U	1688	0	0.91
2321	FLT1	fms related receptor tyrosine kinase 1	0.491145	Novel	U	149	0	0.909
[truncated: 601 more rows]

## Sheet: MIS >= 0.9
Entrez	Symbol	Name	Ensembl ID	Probability	Known/Novel	Class-Label	Rank	pvalue	Maximum interaction score	Maximum enrichment score
2780	GNAT2	G protein subunit alpha transducin 2	ENSP00000251337	0.3679	Novel	U	251	0	0.997	0.99855
2771	GNAI2	G protein subunit alpha i2	ENSP00000312999	0.140039	Novel	N	691	0.002	0.969	0.996532
585	BBS4	Bardet-Biedl syndrome 4	ENSP00000268057	0.512729	Novel	U	140	0	0.999	0.99581
59345	GNB4	G protein subunit beta 4	ENSP00000232564	0.0475725	Novel	N	2100	0.03	0.972	0.995783
2768	GNA12	G protein subunit alpha 12	ENSP00000275364	0.0519835	Novel	N	1928	0.02	0.967	0.995765
2783	GNB2	G protein subunit beta 2	ENSP00000305260	0.0614377	Novel	N	1581	0.012	0.973	0.995284
10672	GNA13	G protein subunit alpha 13	ENSP00000400717	0.11842	Novel	N	790	0	0.954	0.995049
2321	FLT1	fms related receptor tyrosine kinase 1	ENSP00000282397	0.491145	Novel	U	149	0	0.909	0.993343
7043	TGFB3	transforming growth factor beta 3	ENSP00000238682	0.354186	Novel	U	266	0	0.968	0.992453
7010	TEK	TEK receptor tyrosine kinase	ENSP00000369375	0.270128	Novel	U	348	0	0.95	0.992334
59352	LGR6	leucine rich repeat containing G protein-coupled receptor 6	ENSP00000356247	0.104709	Novel	N	901	0.001	0.974	0.992242
3791	KDR	kinase insert domain receptor	ENSP00000263923	0.1301	Novel	U	729	0.001	0.969	0.991491
55366	LGR4	leucine rich repeat containing G protein-coupled receptor 4	ENSP00000368516	0.195936	Novel	U	487	0	0.998	0.991209
2249	FGF4	fibroblast growth factor 4	ENSP00000168712	0.0839608	Novel	U	1128	0.001	0.919	0.990924
3000	GUCY2D	guanylate cyclase 2D, retinal	ENSP00000254854	0.871893	Novel	U	15	0	0.9	0.990831
146057	TTBK2	tau tubulin kinase 2	ENSP00000267890	0.0276872	Novel	N	3709	0.047	0.936	0.99065
8549	LGR5	leucine rich repeat containing G protein-coupled receptor 5	ENSP00000266674	0.15433	Novel	U	611	0	0.997	0.990597
5156	PDGFRA	platelet derived growth factor receptor alpha	ENSP00000257290	0.190861	Novel	U	503	0.001	0.913	0.990547
5979	RET	ret proto-oncogene	ENSP00000347942	0.293612	Novel	U	324	0	0.92	0.989853
5145	PDE6A	phosphodiesterase 6A	ENSP00000255266	0.598156	Novel	U	103	0	0.968	0.989648
5146	PDE6C	phosphodiesterase 6C	ENSP00000360502	0.529163	Novel	U	135	0	0.995	0.989497
122042	RXFP2	relaxin family peptide receptor 2	ENSP00000298386	0.476069	Novel	U	154	0	0.902	0.98906
655	BMP7	bone morphogenetic protein 7	ENSP00000379204	0.361438	Novel	U	258	0	0.931	0.988343
2248	FGF3	fibroblast growth factor 3	ENSP00000334122	0.150262	Novel	U	633	0	0.92	0.988148
2261	FGFR3	fibroblast growth factor receptor 3	ENSP00000339824	0.121448	Novel	U	772	0	0.993	0.987705
9241	NOG	noggin	ENSP00000328181	0.197949	Novel	U	482	0	0.995	0.987558
5582	PRKCG	protein kinase C gamma	ENSP00000263431	0.034344	Novel	U	2956	0.037	0.911	0.986752
89780	WNT3A	Wnt family member 3A	ENSP00000284523	0.188673	Novel	U	507	0.003	0.945	0.986347
2066	ERBB4	erb-b2 receptor tyrosine kinase 4	ENSP00000342235	0.197318	Novel	U	485	0	0.939	0.98628
3645	INSRR	insulin receptor related receptor	ENSP00000357178	0.0736027	Novel	U	1277	0.007	0.974	0.98509
8817	FGF18	fibroblast growth factor 18	ENSP00000274625	0.337351	Novel	U	286	0	0.926	0.984469
2264	FGFR4	fibroblast growth factor receptor 4	ENSP00000292408	0.144564	Novel	U	658	0	0.993	0.984207
2770	GNAI1	G protein subunit alpha i1	ENSP00000343027	0.20907	Novel	N	449	0	0.965	0.98419
346562	GNAT3	G protein subunit alpha transducin 3	ENSP00000381339	0.417648	Novel	N	204	0	0.968	0.984106
5604	MAP2K1	mitogen-activated protein kinase kinase 1	ENSP00000302486	0.176868	Novel	U	535	0.002	0.937	0.983588
196883	ADCY4	adenylate cyclase 4	ENSP00000312126	0.373034	Novel	U	247	0	0.924	0.983041
2773	GNAI3	G protein subunit alpha i3	ENSP00000358867	0.0428441	Novel	U	2353	0.031	0.97	0.982915
108	ADCY2	adenylate cyclase 2	ENSP00000342952	0.0731489	Novel	U	1289	0.013	0.927	0.982597
2254	FGF9	fibroblast growth factor 9	ENSP00000371790	0.137033	Novel	U	701	0	0.92	0.982152
111	ADCY5	adenylate cyclase 5	ENSP00000419361	0.156319	Novel	U	605	0.02	0.924	0.982127
2324	FLT4	fms related receptor tyrosine kinase 4	ENSP00000261937	0.044536	Novel	U	2273	0.001	0.908	0.981968
7481	WNT11	Wnt family member 11	ENSP00000325526	0.152869	Novel	U	618	0.002	0.902	0.981911
109	ADCY3	adenylate cyclase 3	ENSP00000260600	0.159351	Novel	U	592	0.002	0.924	0.981896
6615	SNAI1	snail family transcriptional repressor 1	ENSP00000244050	0.156653	Novel	U	604	0	0.967	0.981716
112	ADCY6	adenylate cyclase 6	ENSP00000311405	0.231882	Novel	U	410	0	0.924	0.981632
4763	NF1	neurofibromin 1	ENSP00000351015	0.303819	Novel	U	314	0	0.932	0.980928
2064	ERBB2	erb-b2 receptor tyrosine kinase 2	ENSP00000269571	0.159472	Novel	U	591	0.017	0.962	0.980792
5593	PRKG2	protein kinase cGMP-dependent 2	ENSP00000264399	0.228763	Novel	U	420	0	0.923	0.979249
4087	SMAD2	SMAD family member 2	ENSP00000262160	0.165241	Novel	U	573	0	0.987	0.979157
4088	SMAD3	SMAD family member 3	ENSP00000332973	0.205593	Novel	U	455	0.002	0.986	0.978969
29072	SETD2	SET domain containing 2, histone lysine methyltransferase	ENSP00000386759	0.137524	Novel	N	699	0.007	0.978	0.978868
4089	SMAD4	SMAD family member 4	ENSP00000341551	0.289215	Novel	U	330	0	0.985	0.97837
5577	PRKAR2B	protein kinase cAMP-dependent type II regulatory subunit beta	ENSP00000265717	0.234514	Novel	U	406	0	0.9	0.978096
22943	DKK1	dickkopf WNT signaling pathway inhibitor 1	ENSP00000363081	0.158315	Novel	U	598	0	0.958	0.978058
653	BMP5	bone morphogenetic protein 5	ENSP00000359866	0.295513	Novel	U	322	0	0.931	0.977981
6300	MAPK12	mitogen-activated protein kinase 12	ENSP00000215659	0.101439	Novel	N	938	0.008	0.948	0.977892
3565	IL4	interleukin 4	ENSP00000231449	0.0562423	Novel	U	1758	0.015	0.972	0.977811
7057	THBS1	thrombospondin 1	ENSP00000260356	0.582542	Novel	U	110	0	0.981	0.977742
5578	PRKCA	protein kinase C alpha	ENSP00000408695	0.108732	Novel	U	867	0	0.914	0.97739
1437	CSF2	colony stimulating factor 2	ENSP00000296871	0.0255071	Novel	U	4049	0.038	0.993	0.977296
7291	TWIST1	twist family bHLH transcription factor 1	ENSP00000242261	0.352174	Novel	U	268	0	0.962	0.975776
2252	FGF7	fibroblast growth factor 7	ENSP00000267843	0.377652	Novel	U	243	0	0.923	0.975419
284	ANGPT1	angiopoietin 1	ENSP00000428340	0.0661388	Novel	U	1458	0.002	0.949	0.975223
6662	SOX9	SRY-box transcription factor 9	ENSP00000245479	0.937869	Novel	U	7	0	0.96	0.97483
860	RUNX2	RUNX family transcription factor 2	ENSP00000360493	0.676281	Novel	U	72	0	0.965	0.974666
5241	PGR	progesterone receptor	ENSP00000325120	0.103673	Novel	N	914	0.002	0.964	0.974613
5468	PPARG	peroxisome proliferator activated receptor gamma	ENSP00000287820	0.199198	Novel	U	478	0.003	0.968	0.973706
5054	SERPINE1	serpin family E member 1	ENSP00000223095	0.290666	Novel	U	328	0	0.979	0.973567
8646	CHRD	chordin	ENSP00000204604	0.197592	Novel	U	484	0	0.998	0.973134
3383	ICAM1	intercellular adhesion molecule 1	ENSP00000264832	0.0270087	Novel	U	3810	0.02	0.985	0.972792
3684	ITGAM	integrin subunit alpha M	ENSP00000441691	0.0355091	Novel	U	2866	0.033	0.941	0.97275
3952	LEP	leptin	ENSP00000312652	0.0999706	Novel	U	958	0.003	0.982	0.972354
4323	MMP14	matrix metallopeptidase 14	ENSP00000308208	0.446107	Novel	U	178	0	0.997	0.972087
3558	IL2	interleukin 2	ENSP00000226730	0.083128	Novel	U	1139	0.008	0.971	0.971788
1278	COL1A2	collagen type I alpha 2 chain	ENSP00000297268	0.964392	Novel	U	3	0	0.999	0.971182
7044	LEFTY2	left-right determination factor 2	ENSP00000355785	0.0854996	Novel	U	1106	0	0.917	0.970796
2100	ESR2	estrogen receptor 2	ENSP00000343925	0.315854	Novel	U	308	0	0.953	0.970743
4090	SMAD5	SMAD family member 5	ENSP00000441954	0.11559	Novel	U	814	0	0.988	0.97025
6794	STK11	serine/threonine kinase 11	ENSP00000324856	0.0619514	Novel	U	1560	0.005	0.965	0.97017
10468	FST	follistatin	ENSP00000256759	0.595767	Novel	N	106	0	0.982	0.969776
4316	MMP7	matrix metallopeptidase 7	ENSP00000260227	0.0521899	Novel	U	1915	0.001	0.959	0.969685
5155	PDGFB	platelet derived growth factor subunit B	ENSP00000330382	0.416638	Novel	U	205	0	0.95	0.969376
7046	TGFBR1	transforming growth factor beta receptor 1	ENSP00000364133	0.331123	Novel	U	290	0	0.996	0.968524
1482	NKX2-5	NK2 homeobox 5	ENSP00000327758	0.0467787	Novel	U	2143	0.015	0.965	0.96845
3553	IL1B	interleukin 1 beta	ENSP00000263341	0.119076	Novel	U	783	0.014	0.996	0.968127
1959	EGR2	early growth response 2	ENSP00000242480	0.0538338	Novel	N	1841	0.022	0.981	0.96811
4092	SMAD7	SMAD family member 7	ENSP00000262158	0.172629	Novel	U	549	0	0.982	0.967105
26281	FGF20	fibroblast growth factor 20	ENSP00000180166	0.0976021	Novel	U	974	0	0.915	0.966506
1839	HBEGF	heparin binding EGF like growth factor	ENSP00000230990	0.116561	Novel	U	808	0	0.95	0.966085
27302	BMP10	bone morphogenetic protein 10	ENSP00000295379	0.0679122	Novel	U	1411	0	0.912	0.965407
6696	SPP1	secreted phosphoprotein 1	ENSP00000378517	0.770228	Novel	U	39	0	0.978	0.96518
4322	MMP13	matrix metallopeptidase 13	ENSP00000260302	0.69184	Novel	U	66	0	0.986	0.965134
2251	FGF6	fibroblast growth factor 6	ENSP00000228837	0.128518	Novel	U	739	0	0.916	0.964904
2475	MTOR	mechanistic target of rapamycin kinase	ENSP00000354558	0.339622	Novel	U	284	0	0.99	0.964662
8660	IRS2	insulin receptor substrate 2	ENSP00000365016	0.0389626	Novel	U	2618	0.003	0.986	0.964461
2147	F2	coagulation factor II, thrombin	ENSP00000308541	0.56912	Novel	U	116	0	0.944	0.963822
2335	FN1	fibronectin 1	ENSP00000346839	0.106782	Novel	U	880	0.024	0.989	0.962872
1000	CDH2	cadherin 2	ENSP00000269141	0.024197	Novel	N	4278	0.03	0.95	0.962747
79923	NANOG	Nanog homeobox	ENSP00000229307	0.0485864	Novel	U	2057	0.01	0.986	0.962396
5914	RARA	retinoic acid receptor alpha	ENSP00000254066	0.0262978	Novel	U	3913	0.034	0.992	0.961842
6387	CXCL12	C-X-C motif chemokine ligand 12	ENSP00000379140	0.254733	Novel	U	363	0	0.944	0.961836
5741	PTH	parathyroid hormone	ENSP00000282091	0.466607	Novel	U	162	0	0.954	0.961517
58	ACTA1	actin alpha 1, skeletal muscle	ENSP00000355645	0.0774132	Novel	N	1223	0.011	0.918	0.96145
4091	SMAD6	SMAD family member 6	ENSP00000288840	0.0991258	Novel	U	964	0	0.987	0.961289
6657	SOX2	SRY-box transcription factor 2	ENSP00000323588	0.382646	Novel	U	238	0	0.983	0.960762
1906	EDN1	endothelin 1	ENSP00000368683	0.467978	Novel	U	161	0	0.955	0.960126
6678	SPARC	secreted protein acidic and cysteine rich	ENSP00000231061	0.931786	Novel	U	8	0	0.986	0.959185
5770	PTPN1	protein tyrosine phosphatase non-receptor type 1	ENSP00000360683	0.129523	Novel	U	732	0	0.998	0.958442
3371	TNC	tenascin C	ENSP00000265131	0.33172	Novel	U	289	0	0.985	0.958188
9612	NCOR2	nuclear receptor corepressor 2	ENSP00000384018	0.306111	Novel	U	312	0	0.985	0.957846
659	BMPR2	bone morphogenetic protein receptor type 2	ENSP00000363708	0.322649	Novel	U	301	0	0.993	0.95727
2113	ETS1	ETS proto-oncogene 1, transcription factor	ENSP00000376436	0.0470725	Novel	U	2127	0.014	0.985	0.957204
4093	SMAD9	SMAD family member 9	ENSP00000369154	0.203628	Novel	U	463	0	0.973	0.956774
3552	IL1A	interleukin 1 alpha	ENSP00000263339	0.0389223	Novel	U	2620	0.002	0.973	0.956599
1750	DLX6	distal-less homeobox 6	ENSP00000428480	0.0507206	Novel	U	1980	0.007	0.916	0.956458
213	ALB	albumin	ENSP00000295897	0.169814	Novel	U	557	0.015	0.979	0.955506
2908	NR3C1	nuclear receptor subfamily 3 group C member 1	ENSP00000231509	0.412334	Novel	U	212	0	0.985	0.955024
613	BCR	BCR activator of RhoGEF and GTPase	ENSP00000303507	0.037083	Novel	U	2747	0.011	0.905	0.954876
7048	TGFBR2	transforming growth factor beta receptor 2	ENSP00000351905	0.32065	Novel	U	304	0	0.997	0.954872
4317	MMP8	matrix metallopeptidase 8	ENSP00000236826	0.0613491	Novel	U	1584	0	0.985	0.954607
7450	VWF	von Willebrand factor	ENSP00000261405	0.459313	Novel	U	167	0	0.951	0.95381
9611	NCOR1	nuclear receptor corepressor 1	ENSP00000268712	0.221319	Novel	U	431	0.003	0.982	0.953806
960	CD44	CD44 molecule (Indian blood group)	ENSP00000398632	0.0711361	Novel	U	1330	0.003	0.963	0.953639
190	NR0B1	nuclear receptor subfamily 0 group B member 1	ENSP00000368253	0.0918456	Novel	N	1033	0.002	0.963	0.953528
3491	CCN1	cellular communication network factor 1	ENSP00000398736	0.562308	Novel	U	120	0	0.948	0.952932
4821	NKX2-2	NK2 homeobox 2	ENSP00000366347	0.0583854	Novel	N	1681	0.007	0.928	0.952616
6868	ADAM17	ADAM metallopeptidase domain 17	ENSP00000309968	0.275341	Novel	U	342	0	0.993	0.952496
947	CD34	CD34 molecule	ENSP00000310036	0.0833664	Novel	N	1136	0.004	0.938	0.952311
3651	PDX1	pancreatic and duodenal homeobox 1	ENSP00000370421	0.0447317	Novel	U	2256	0.003	0.93	0.95186
5457	POU4F1	POU class 4 homeobox 1	ENSP00000366413	0.062156	Novel	N	1553	0.008	0.949	0.951137
836	CASP3	caspase 3	ENSP00000311032	0.16153	Novel	N	584	0.013	0.9	0.951119
3162	HMOX1	heme oxygenase 1	ENSP00000216117	0.161393	Novel	U	585	0	0.977	0.950806
4803	NGF	nerve growth factor	ENSP00000358525	0.141222	Novel	U	685	0.004	0.947	0.95043
7039	TGFA	transforming growth factor alpha	ENSP00000295400	0.0830826	Novel	U	1141	0	0.961	0.948994
348	APOE	apolipoprotein E	ENSP00000252486	0.181986	Novel	U	527	0.007	0.944	0.948922
1462	VCAN	versican	ENSP00000265077	0.600506	Novel	U	102	0	0.985	0.948759
5290	PIK3CA	phosphatidylinositol-4,5-bisphosphate 3-kinase catalytic subunit alpha	ENSP00000263967	0.348486	Novel	U	271	0	0.98	0.948452
9965	FGF19	fibroblast growth factor 19	ENSP00000294312	0.185315	Novel	U	513	0	0.926	0.947851
5294	PIK3CG	phosphatidylinositol-4,5-bisphosphate 3-kinase catalytic subunit gamma	ENSP00000352121	0.0724938	Novel	U	1305	0.035	0.926	0.94772
6658	SOX3	SRY-box transcription factor 3	ENSP00000359567	0.0670333	Novel	N	1432	0.018	0.904	0.945552
5925	RB1	RB transcriptional corepressor 1	ENSP00000267163	0.0300051	Novel	U	3427	0.031	0.96	0.944931
627	BDNF	brain derived neurotrophic factor	ENSP00000414303	0.181727	Novel	U	528	0.005	0.927	0.944479
6496	SIX3	SIX homeobox 3	ENSP00000260653	0.0778645	Novel	U	1215	0.008	0.969	0.943407
10891	PPARGC1A	PPARG coactivator 1 alpha	ENSP00000264867	0.0375368	Novel	U	2716	0.026	0.983	0.943005
3673	ITGA2	integrin subunit alpha 2	ENSP00000296585	0.0990062	Novel	U	966	0	0.962	0.942735
1843	DUSP1	dual specificity phosphatase 1	ENSP00000239223	0.0944673	Novel	U	1004	0.004	0.96	0.942023
5602	MAPK10	mitogen-activated protein kinase 10	ENSP00000352157	0.0553962	Novel	N	1785	0.036	0.998	0.941751
93	ACVR2B	activin A receptor type 2B	ENSP00000340361	0.16345	Novel	U	578	0	0.999	0.941736
3485	IGFBP2	insulin like growth factor binding protein 2	ENSP00000233809	0.562944	Novel	U	119	0	0.998	0.94163
8823	FGF16	fibroblast growth factor 16	ENSP00000399324	0.217831	Novel	U	436	0	0.922	0.940667
3671	ISLR	immunoglobulin superfamily containing leucine rich repeat	ENSP00000249842	0.816291	Novel	U	25	0	0.908	0.940254
4040	LRP6	LDL receptor related protein 6	ENSP00000261349	0.0793107	Novel	U	1193	0	0.979	0.940201
5170	PDPK1	3-phosphoinositide dependent protein kinase 1	ENSP00000344220	0.0140789	Novel	U	6969	0.039	0.937	0.93955
90	ACVR1	activin A receptor type 1	ENSP00000263640	0.0663066	Novel	U	1452	0.012	0.99	0.939077
5781	PTPN11	protein tyrosine phosphatase non-receptor type 11	ENSP00000340944	0.0531907	Novel	U	1868	0.027	0.999	0.938781
3551	IKBKB	inhibitor of nuclear factor kappa B kinase subunit beta	ENSP00000430684	0.0410588	Novel	N	2476	0.021	0.944	0.938395
7015	TERT	telomerase reverse transcriptase	ENSP00000309572	0.057061	Novel	U	1726	0.009	0.968	0.937821
7067	THRA	thyroid hormone receptor alpha	ENSP00000264637	0.11236	Novel	N	829	0.001	0.906	0.936823
94	ACVRL1	activin A receptor like type 1	ENSP00000373574	0.0462638	Novel	U	2175	0.036	0.969	0.936189
27006	FGF22	fibroblast growth factor 22	ENSP00000215530	0.132454	Novel	U	719	0	0.917	0.93558
92	ACVR2A	activin A receptor type 2A	ENSP00000241416	0.0988424	Novel	U	967	0.01	0.996	0.934954
1281	COL3A1	collagen type III alpha 1 chain	ENSP00000304408	0.752104	Novel	U	45	0	0.994	0.934443
4041	LRP5	LDL receptor related protein 5	ENSP00000294304	0.520274	Novel	U	138	0	0.962	0.933529
2668	GDNF	glial cell derived neurotrophic factor	ENSP00000409007	0.158647	Novel	U	597	0	0.913	0.932378
5154	PDGFA	platelet derived growth factor subunit A	ENSP00000346508	0.225164	Novel	U	425	0	0.902	0.931311
6258	RXRG	retinoid X receptor gamma	ENSP00000352900	0.0634445	Novel	N	1517	0.012	0.977	0.930504
5617	PRL	prolactin	ENSP00000302150	0.0545196	Novel	U	1819	0.009	0.934	0.930175
3655	ITGA6	integrin subunit alpha 6	ENSP00000386896	0.169386	Novel	U	560	0	0.957	0.929261
2069	EREG	epiregulin	ENSP00000244869	0.151208	Novel	U	626	0	0.966	0.928759
649	BMP1	bone morphogenetic protein 1	ENSP00000305714	0.664268	Novel	U	78	0	0.974	0.928475
9210	BMP15	bone morphogenetic protein 15	ENSP00000252677	0.212447	Novel	N	443	0	0.917	0.92836
4319	MMP10	matrix metallopeptidase 10	ENSP00000279441	0.235426	Novel	U	401	0	0.987	0.928068
632	BGLAP	bone gamma-carboxyglutamate protein	ENSP00000357255	0.653112	Novel	U	82	0	0.948	0.927146
8074	FGF23	fibroblast growth factor 23	ENSP00000237837	0.356286	Novel	U	264	0	0.927	0.927073
1435	CSF1	colony stimulating factor 1	ENSP00000327513	0.151177	Novel	N	627	0	0.982	0.926795
10733	PLK4	polo like kinase 4	ENSP00000270861	0.059158	Novel	U	1656	0.032	0.936	0.926663
1282	COL4A1	collagen type IV alpha 1 chain	ENSP00000364979	0.78123	Novel	U	36	0	0.969	0.926197
405	ARNT	aryl hydrocarbon receptor nuclear translocator	ENSP00000351407	0.0230273	Novel	U	4507	0.012	0.95	0.925301
5328	PLAU	plasminogen activator, urokinase	ENSP00000361850	0.0450074	Novel	N	2244	0.026	0.947	0.925169
4221	MEN1	menin 1	ENSP00000337088	0.0544469	Novel	U	1824	0.024	0.905	0.924202
7058	THBS2	thrombospondin 2	ENSP00000355751	0.447964	Novel	N	177	0	0.904	0.923865
1392	CRH	corticotropin releasing hormone	ENSP00000276571	0.0630069	Novel	U	1530	0.006	0.969	0.922032
8829	NRP1	neuropilin 1	ENSP00000265371	0.0297847	Novel	U	3457	0.004	0.994	0.921485
3488	IGFBP5	insulin like growth factor binding protein 5	ENSP00000233813	0.484194	Novel	U	151	0	0.999	0.919711
8322	FZD4	frizzled class receptor 4	ENSP00000434034	0.127379	Novel	U	746	0	0.948	0.917345
2719	GPC3	glypican 3	ENSP00000377836	0.23164	Novel	U	412	0	0.971	0.916111
2919	CXCL1	C-X-C motif chemokine ligand 1	ENSP00000379110	0.0423411	Novel	N	2380	0.012	0.983	0.916031
1191	CLU	clusterin	ENSP00000315130	0.168743	Novel	U	562	0.001	0.964	0.916002
147111	NOTUM	notum, palmitoleoyl-protein carboxylesterase	ENSP00000387310	0.173703	Novel	N	545	0	0.926	0.914725
3674	ITGA2B	integrin subunit alpha 2b	ENSP00000262407	0.0633656	Novel	U	1520	0	0.9	0.913284
2535	FZD2	frizzled class receptor 2	ENSP00000323901	0.144504	Novel	N	659	0	0.903	0.912481
5291	PIK3CB	phosphatidylinositol-4,5-bisphosphate 3-kinase catalytic subunit beta	ENSP00000289153	0.180391	Novel	U	530	0	0.98	0.912397
6608	SMO	smoothened, frizzled class receptor	ENSP00000249373	0.114482	Novel	U	818	0	0.925	0.910843
846	CASR	calcium sensing receptor	ENSP00000420194	0.074968	Novel	U	1260	0.001	0.923	0.910663
2776	GNAQ	G protein subunit alpha q	ENSP00000286548	0.107537	Novel	U	872	0	0.984	0.910028
2277	VEGFD	vascular endothelial growth factor D	ENSP00000297904	0.0766382	Novel	U	1235	0	0.952	0.908573
2056	EPO	erythropoietin	ENSP00000252723	0.0524793	Novel	U	1907	0.002	0.935	0.908463
5020	OXT	oxytocin/neurophysin I prepropeptide	ENSP00000217386	0.0429663	Novel	U	2343	0.003	0.912	0.907506
857	CAV1	caveolin 1	ENSP00000339191	0.12246	Novel	U	765	0.001	0.977	0.907186
3339	HSPG2	heparan sulfate proteoglycan 2	ENSP00000363827	0.40472	Novel	U	219	0	0.99	0.906759
1513	CTSK	cathepsin K	ENSP00000271651	0.105359	Novel	U	896	0	0.91	0.899643
50964	SOST	sclerostin	ENSP00000301691	0.426766	Novel	U	193	0	0.93	0.899536
1814	DRD3	dopamine receptor D3	ENSP00000373169	0.0252489	Novel	U	4098	0.044	0.93	0.896967
152	ADRA2C	adrenoceptor alpha 2C	ENSP00000386069	0.027158	Novel	N	3787	0.023	0.948	0.896075
2520	GAST	gastrin	ENSP00000331358	0.0191471	Novel	U	5329	0.031	0.916	0.893988
5340	PLG	plasminogen	ENSP00000308938	0.10686	Novel	U	879	0	0.979	0.893881
4908	NTF3	neurotrophin 3	ENSP00000397297	0.0472743	Novel	U	2119	0	0.909	0.893743
11200	CHEK2	checkpoint kinase 2	ENSP00000372023	0.0682938	Novel	U	1403	0.033	0.975	0.893588
4915	NTRK2	neurotrophic receptor tyrosine kinase 2	ENSP00000277120	0.0978644	Novel	U	972	0.014	0.907	0.893563
3685	ITGAV	integrin subunit alpha V	ENSP00000261023	0.26414	Novel	U	352	0	0.991	0.892478
4811	NID1	nidogen 1	ENSP00000264187	0.398956	Novel	U	225	0	0.972	0.891454
4969	OGN	osteoglycin	ENSP00000262551	0.76147	Novel	U	43	0	0.943	0.890982
2022	ENG	endoglin	ENSP00000362299	0.138424	Novel	U	697	0	0.982	0.890433
5734	PTGER4	prostaglandin E receptor 4	ENSP00000302846	0.0427655	Novel	U	2356	0.001	0.915	0.888863
7200	TRH	thyrotropin releasing hormone	ENSP00000303452	0.110257	Novel	U	853	0	0.904	0.888567
4015	LOX	lysyl oxidase	ENSP00000231004	0.55578	Novel	U	125	0	0.917	0.887069
3483	IGFALS	insulin like growth factor binding protein acid labile subunit	ENSP00000416683	0.414111	Novel	U	209	0	0.978	0.887017
4320	MMP11	matrix metallopeptidase 11	ENSP00000215743	0.141867	Novel	U	676	0	0.923	0.886679
633	BGN	biglycan	ENSP00000327336	0.882922	Novel	U	11	0	0.976	0.886655
2922	GRP	gastrin releasing peptide	ENSP00000256857	0.0579333	Novel	N	1697	0	0.909	0.88497
3363	HTR7	5-hydroxytryptamine receptor 7	ENSP00000337949	0.0451172	Novel	N	2238	0.003	0.957	0.882728
8325	FZD8	frizzled class receptor 8	ENSP00000363826	0.0433724	Novel	N	2323	0.006	0.955	0.882032
9510	ADAMTS1	ADAM metallopeptidase with thrombospondin type 1 motif 1	ENSP00000284984	0.812389	Novel	U	28	0	0.982	0.881788
1756	DMD	dystrophin	ENSP00000354923	0.0677794	Novel	N	1413	0.012	0.987	0.881666
3956	LGALS1	galectin 1	ENSP00000215909	0.397338	Novel	N	228	0	0.935	0.881097
8811	GALR2	galanin receptor 2	ENSP00000329684	0.0317131	Novel	N	3211	0.016	0.915	0.879368
136	ADORA2B	adenosine A2b receptor	ENSP00000304501	0.07111	Novel	U	1332	0	0.928	0.878646
2847	MCHR1	melanin concentrating hormone receptor 1	ENSP00000249016	0.0734222	Novel	N	1282	0.007	0.954	0.877759
1284	COL4A2	collagen type IV alpha 2 chain	ENSP00000353654	0.71467	Novel	U	54	0	0.962	0.876751
10316	NMUR1	neuromedin U receptor 1	ENSP00000305877	0.0283103	Novel	N	3626	0.028	0.915	0.876395
6863	TAC1	tachykinin precursor 1	ENSP00000321106	0.0415713	Novel	U	2435	0.029	0.929	0.874645
54331	GNG2	G protein subunit gamma 2	ENSP00000334448	0.073385	Novel	N	1283	0.01	0.999	0.873788
8323	FZD6	frizzled class receptor 6	ENSP00000351605	0.0338632	Novel	U	3003	0.042	0.959	0.873432
6132	RPL8	ribosomal protein L8	ENSP00000262584	0.15322	Novel	N	616	0.011	0.999	0.872863
2769	GNA15	G protein subunit alpha 15	ENSP00000262958	0.187125	Novel	N	510	0	0.983	0.872067
1910	EDNRB	endothelin receptor type B	ENSP00000366416	0.238542	Novel	N	392	0	0.919	0.871238
2587	GALR1	galanin receptor 1	ENSP00000299727	0.0430276	Novel	U	2340	0.02	0.915	0.871182
23373	CRTC1	CREB regulated transcription coactivator 1	ENSP00000345001	0.0520076	Novel	U	1927	0.001	0.925	0.871122
150	ADRA2A	adrenoceptor alpha 2A	ENSP00000280155	0.0552764	Novel	U	1789	0.004	0.949	0.87111
551	AVP	arginine vasopressin	ENSP00000369647	0.0812473	Novel	U	1168	0	0.961	0.869813
7855	FZD5	frizzled class receptor 5	ENSP00000354607	0.0711746	Novel	U	1329	0	0.935	0.868845
183	AGT	angiotensinogen	ENSP00000355627	0.0935959	Novel	U	1014	0	0.952	0.868002
6385	SDC4	syndecan 4	ENSP00000361818	0.402794	Novel	U	222	0	0.979	0.867024
4986	OPRK1	opioid receptor kappa 1	ENSP00000265572	0.105353	Novel	U	897	0	0.929	0.866101
5733	PTGER3	prostaglandin E receptor 3	ENSP00000349003	0.0548326	Novel	U	1805	0.008	0.93	0.865877
2767	GNA11	G protein subunit alpha 11	ENSP00000078429	0.105915	Novel	N	890	0.001	0.99	0.865502
54829	ASPN	asporin	ENSP00000364694	0.609825	Novel	U	98	0	0.933	0.863645
26121	PRPF31	pre-mRNA processing factor 31	ENSP00000324122	0.168347	Novel	N	563	0.001	0.908	0.863319
1395	CRHR2	corticotropin releasing hormone receptor 2	ENSP00000340943	0.0351849	Novel	U	2897	0.039	0.939	0.861265
3678	ITGA5	integrin subunit alpha 5	ENSP00000293379	0.259566	Novel	U	358	0	0.951	0.860635
2778	GNAS	GNAS complex locus	ENSP00000360141	0.54407	Novel	U	128	0	0.969	0.860523
4988	OPRM1	opioid receptor mu 1	ENSP00000394624	0.039064	Novel	N	2612	0.038	0.936	0.860213
6344	SCTR	secretin receptor	ENSP00000019103	0.0712022	Novel	U	1327	0.001	0.962	0.859095
6752	SSTR2	somatostatin receptor 2	ENSP00000350198	0.0505755	Novel	N	1988	0.008	0.915	0.858888
154	ADRB2	adrenoceptor beta 2	ENSP00000305372	0.260922	Novel	U	355	0	0.961	0.858183
3691	ITGB4	integrin subunit beta 4	ENSP00000200181	0.0707159	Novel	U	1342	0.002	0.955	0.857987
1325	CORT	cortistatin	ENSP00000366248	0.0394848	Novel	N	2576	0.007	0.902	0.85757
5196	PF4	platelet factor 4	ENSP00000296029	0.0335026	Novel	U	3032	0.009	0.941	0.857061
3357	HTR2B	5-hydroxytryptamine receptor 2B	ENSP00000258400	0.0467423	Novel	U	2146	0.005	0.915	0.855777
1289	COL5A1	collagen type V alpha 1 chain	ENSP00000360882	0.946682	Novel	U	4	0	0.986	0.85551
2798	GNRHR	gonadotropin releasing hormone receptor	ENSP00000226413	0.045187	Novel	U	2232	0.01	0.917	0.855287
2817	GPC1	glypican 1	ENSP00000264039	0.159344	Novel	U	593	0	0.972	0.855242
1293	COL6A3	collagen type VI alpha 3 chain	ENSP00000295550	0.710057	Novel	U	56	0	0.982	0.854623
6751	SSTR1	somatostatin receptor 1	ENSP00000267377	0.0539581	Novel	N	1838	0.003	0.918	0.853124
23235	SIK2	salt inducible kinase 2	ENSP00000305976	0.0426191	Novel	N	2365	0.048	0.906	0.85255
2149	F2R	coagulation factor II thrombin receptor	ENSP00000321326	0.0356873	Novel	N	2854	0.025	0.912	0.85158
6869	TACR1	tachykinin receptor 1	ENSP00000303522	0.0865414	Novel	U	1092	0.001	0.914	0.851303
1394	CRHR1	corticotropin releasing hormone receptor 1	ENSP00000381333	0.0806171	Novel	U	1175	0.023	0.954	0.849456
9350	CER1	cerberus 1, DAN family BMP antagonist	ENSP00000370297	0.140611	Novel	U	689	0	0.956	0.84714
1290	COL5A2	collagen type V alpha 2 chain	ENSP00000364000	0.768836	Novel	U	40	0	0.994	0.846945
4054	LTBP3	latent transforming growth factor beta binding protein 3	ENSP00000301873	0.400411	Novel	N	223	0	0.965	0.845724
1489	CTF1	cardiotrophin 1	ENSP00000279804	0.022525	Novel	U	4594	0.011	0.933	0.845554
1291	COL6A1	collagen type VI alpha 1 chain	ENSP00000355180	0.812506	Novel	U	27	0	0.994	0.844921
4325	MMP16	matrix metallopeptidase 16	ENSP00000286614	0.291596	Novel	U	326	0	0.979	0.842559
887	CCKBR	cholecystokinin B receptor	ENSP00000335544	0.0457727	Novel	N	2197	0.043	0.918	0.840918
6755	SSTR5	somatostatin receptor 5	ENSP00000293897	0.0362286	Novel	U	2808	0.018	0.957	0.84061
4985	OPRD1	opioid receptor delta 1	ENSP00000234961	0.0506061	Novel	N	1985	0.004	0.927	0.840304
5029	P2RY2	purinergic receptor P2Y2	ENSP00000310305	0.0416251	Novel	N	2431	0.024	0.912	0.839362
4324	MMP15	matrix metallopeptidase 15	ENSP00000219271	0.420283	Novel	U	199	0	0.978	0.838752
6915	TBXA2R	thromboxane A2 receptor	ENSP00000393333	0.0315971	Novel	U	3223	0.02	0.922	0.836876
140801	RPL10L	ribosomal protein L10 like	ENSP00000298283	0.0386872	Novel	U	2636	0.028	0.999	0.836586
1302	COL11A2	collagen type XI alpha 2 chain	ENSP00000363840	0.444791	Novel	U	181	0	0.935	0.835915
3060	HCRT	hypocretin neuropeptide precursor	ENSP00000293330	0.018959	Novel	N	5381	0.036	0.905	0.833491
335	APOA1	apolipoprotein A1	ENSP00000236850	0.070017	Novel	U	1356	0.021	0.965	0.833212
2796	GNRH1	gonadotropin releasing hormone 1	ENSP00000276414	0.152448	Novel	U	620	0	0.913	0.832849
11096	ADAMTS5	ADAM metallopeptidase with thrombospondin type 1 motif 5	ENSP00000284987	0.687681	Novel	U	68	0	0.993	0.831941
1909	EDNRA	endothelin receptor type A	ENSP00000315011	0.419387	Novel	N	201	0	0.924	0.831572
1258	CNGB1	cyclic nucleotide gated channel subunit beta 1	ENSP00000251102	0.682404	Novel	U	69	0	0.993	0.831471
4160	MC4R	melanocortin 4 receptor	ENSP00000299766	0.18378	Novel	N	522	0.001	0.939	0.83132
1294	COL7A1	collagen type VII alpha 1 chain	ENSP00000332371	0.476525	Novel	U	153	0	0.943	0.830578
1586	CYP17A1	cytochrome P450 family 17 subfamily A member 1	ENSP00000358903	0.210006	Novel	U	448	0	0.993	0.830253
50509	COL5A3	collagen type V alpha 3 chain	ENSP00000264828	0.630777	Novel	U	90	0	0.926	0.829059
147	ADRA1B	adrenoceptor alpha 1B	ENSP00000306662	0.0427125	Novel	N	2359	0.009	0.937	0.828537
83939	EIF2A	eukaryotic translation initiation factor 2A	ENSP00000417229	0.0273522	Novel	N	3758	0.042	0.9	0.82827
5028	P2RY1	purinergic receptor P2Y1	ENSP00000304767	0.0798642	Novel	N	1185	0	0.91	0.827252
4780	NFE2L2	nuclear factor, erythroid 2 like 2	ENSP00000380252	0.0445563	Novel	U	2272	0.009	0.972	0.826486
3269	HRH1	histamine receptor H1	ENSP00000380247	0.0326317	Novel	N	3121	0.015	0.91	0.826189
84432	PROK1	prokineticin 1	ENSP00000271331	0.04978	Novel	U	2015	0	0.9	0.825961
1287	COL4A5	collagen type IV alpha 5 chain	ENSP00000331902	0.346647	Novel	U	274	0	0.929	0.825506
5179	PENK	proenkephalin	ENSP00000324248	0.12901	Novel	U	735	0.008	0.917	0.825468
2642	GCGR	glucagon receptor	ENSP00000383558	0.055948	Novel	U	1771	0.007	0.95	0.82466
7011	TEP1	telomerase associated protein 1	ENSP00000262715	0.0468792	Novel	N	2135	0.036	0.938	0.824569
4958	OMD	osteomodulin	ENSP00000364700	0.395458	Novel	U	230	0	0.965	0.824488
338	APOB	apolipoprotein B	ENSP00000233242	0.277189	Novel	U	340	0	0.973	0.824172
85301	COL27A1	collagen type XXVII alpha 1 chain	ENSP00000348385	0.635136	Novel	U	89	0	0.925	0.823793
2925	GRPR	gastrin releasing peptide receptor	ENSP00000369643	0.061121	Novel	U	1592	0.018	0.915	0.823284
2909	ARHGAP35	Rho GTPase activating protein 35	ENSP00000385720	0.0373303	Novel	N	2730	0.006	0.926	0.823232
3694	ITGB6	integrin subunit beta 6	ENSP00000283249	0.0421496	Novel	U	2399	0	0.993	0.822404
7423	VEGFB	vascular endothelial growth factor B	ENSP00000311127	0.130837	Novel	U	726	0	0.937	0.822177
5731	PTGER1	prostaglandin E receptor 1	ENSP00000292513	0.0368424	Novel	U	2760	0.01	0.915	0.821177
7130	TNFAIP6	TNF alpha induced protein 6	ENSP00000243347	0.0277138	Novel	N	3707	0.014	0.916	0.819625
5587	PRKD1	protein kinase D1	ENSP00000333568	0.0531847	Novel	U	1869	0.002	0.923	0.818059
3672	ITGA1	integrin subunit alpha 1	ENSP00000282588	0.0360262	Novel	U	2828	0.001	0.958	0.817915
1543	CYP1A1	cytochrome P450 family 1 subfamily A member 1	ENSP00000369050	0.140803	Novel	U	688	0	0.943	0.815121
2017	CTTN	cortactin	ENSP00000365745	0.036449	Novel	N	2788	0.009	0.904	0.814709
1285	COL4A3	collagen type IV alpha 3 chain	ENSP00000379823	0.696563	Novel	U	64	0	0.932	0.813555
2920	CXCL2	C-X-C motif chemokine ligand 2	ENSP00000427279	0.0298554	Novel	N	3446	0.029	0.979	0.813417
2	A2M	alpha-2-macroglobulin	ENSP00000323929	0.0891957	Novel	U	1065	0	0.968	0.812027
6383	SDC2	syndecan 2	ENSP00000307046	0.522659	Novel	U	137	0	0.974	0.81177
6372	CXCL6	C-X-C motif chemokine ligand 6	ENSP00000226317	0.0384029	Novel	N	2648	0.003	0.9	0.811015
2740	GLP1R	glucagon like peptide 1 receptor	ENSP00000362353	0.0397054	Novel	N	2558	0.009	0.954	0.810943
10272	FSTL3	follistatin like 3	ENSP00000166139	0.184628	Novel	N	516	0	0.923	0.81058
5745	PTH1R	parathyroid hormone 1 receptor	ENSP00000321999	0.553239	Novel	U	126	0	0.942	0.810388
552	AVPR1A	arginine vasopressin receptor 1A	ENSP00000299178	0.19291	Novel	N	498	0	0.92	0.808777
5739	PTGIR	prostaglandin I2 receptor	ENSP00000291294	0.0461073	Novel	U	2181	0.004	0.929	0.806826
7021	TFAP2B	transcription factor AP-2 beta	ENSP00000377265	0.038267	Novel	N	2654	0.048	0.9	0.805601
3360	HTR4	5-hydroxytryptamine receptor 4	ENSP00000353915	0.0484509	Novel	U	2061	0.021	0.915	0.804823
2195	FAT1	FAT atypical cadherin 1	ENSP00000406229	0.100069	Novel	U	956	0	0.905	0.803386
4157	MC1R	melanocortin 1 receptor	ENSP00000451605	0.0507163	Novel	U	1981	0.012	0.919	0.803114
3291	HSD11B2	hydroxysteroid 11-beta dehydrogenase 2	ENSP00000316786	0.0603898	Novel	U	1627	0	0.942	0.802261
222545	GPRC6A	G protein-coupled receptor class C group 6 member A	ENSP00000309493	0.0517755	Novel	N	1933	0.001	0.908	0.800976
3814	KISS1	KiSS-1 metastasis suppressor	ENSP00000356162	0.0391718	Novel	U	2603	0.011	0.908	0.800671
1311	COMP	cartilage oligomeric matrix protein	ENSP00000222271	0.707303	Novel	U	58	0	0.981	0.799283
4904	YBX1	Y-box binding protein 1	ENSP00000361626	0.0233044	Novel	N	4449	0.036	0.905	0.79897
5310	PKD1	polycystin 1, transient receptor potential channel interacting	ENSP00000262304	0.0543676	Novel	U	1825	0	0.94	0.798398
1655	DDX5	DEAD-box helicase 5	ENSP00000225792	0.0535624	Novel	U	1853	0.045	0.957	0.797544
2869	GRK5	G protein-coupled receptor kinase 5	ENSP00000376609	0.0510336	Novel	U	1967	0.032	0.93	0.797179
128674	PROKR2	prokineticin receptor 2	ENSP00000217270	0.0489643	Novel	U	2046	0.018	0.916	0.797093
146	ADRA1D	adrenoceptor alpha 1D	ENSP00000368766	0.0293487	Novel	N	3498	0.04	0.946	0.796684
23450	SF3B3	splicing factor 3b subunit 3	ENSP00000305790	0.0568221	Novel	N	1732	0.023	0.939	0.79647
84634	KISS1R	KISS1 receptor	ENSP00000234371	0.0856663	Novel	U	1105	0	0.915	0.79542
2692	GHRHR	growth hormone releasing hormone receptor	ENSP00000320180	0.0923538	Novel	U	1027	0	0.95	0.794576
8503	PIK3R3	phosphoinositide-3-kinase regulatory subunit 3	ENSP00000262741	0.0288092	Novel	U	3560	0.043	0.98	0.794306
2696	GIPR	gastric inhibitory polypeptide receptor	ENSP00000467494	0.12828	Novel	N	742	0	0.937	0.793479
2695	GIP	gastric inhibitory polypeptide	ENSP00000350005	0.118436	Novel	N	789	0	0.957	0.79261
3973	LHCGR	luteinizing hormone/choriogonadotropin receptor	ENSP00000294954	0.443285	Novel	U	182	0	0.908	0.79204
1286	COL4A4	collagen type IV alpha 4 chain	ENSP00000379866	0.582641	Novel	U	109	0	0.924	0.791931
9630	GNA14	G protein subunit alpha 14	ENSP00000365807	0.0576963	Novel	N	1709	0.042	0.957	0.791868
3375	IAPP	islet amyloid polypeptide	ENSP00000240652	0.0412885	Novel	N	2460	0.003	0.94	0.791048
255631	COL24A1	collagen type XXIV alpha 1 chain	ENSP00000359603	0.115973	Novel	U	811	0	0.923	0.78906
23020	SNRNP200	small nuclear ribonucleoprotein U5 subunit 200	ENSP00000317123	0.0582342	Novel	N	1689	0.014	0.926	0.787484
2492	FSHR	follicle stimulating hormone receptor	ENSP00000384708	0.182232	Novel	U	525	0	0.91	0.786973
6870	TACR3	tachykinin receptor 3	ENSP00000303325	0.0949346	Novel	N	996	0	0.911	0.785087
131890	GRK7	G protein-coupled receptor kinase 7	ENSP00000264952	0.544127	Novel	U	127	0	0.996	0.784391
4987	OPRL1	opioid related nociceptin receptor 1	ENSP00000336764	0.0296618	Novel	U	3469	0.03	0.92	0.784192
2862	MLNR	motilin receptor	ENSP00000218721	0.0556977	Novel	U	1777	0.014	0.915	0.784176
6343	SCT	secretin	ENSP00000176195	0.0916859	Novel	U	1034	0	0.989	0.783988
5021	OXTR	oxytocin receptor	ENSP00000324270	0.0357382	Novel	U	2850	0.008	0.915	0.783816
5737	PTGFR	prostaglandin F receptor	ENSP00000359793	0.0548585	Novel	N	1804	0.002	0.915	0.783599
3976	LIF	LIF interleukin 6 family cytokine	ENSP00000249075	0.0560964	Novel	U	1765	0	0.953	0.783189
8828	NRP2	neuropilin 2	ENSP00000353582	0.184392	Novel	U	519	0	0.913	0.782955
113091	PTH2	parathyroid hormone 2	ENSP00000270631	0.0313805	Novel	U	3251	0.018	0.923	0.782563
148	ADRA1A	adrenoceptor alpha 1A	ENSP00000369960	0.0833748	Novel	N	1135	0.002	0.946	0.782201
94233	OPN4	opsin 4	ENSP00000361141	0.0804277	Novel	U	1177	0.003	0.92	0.780571
6374	CXCL5	C-X-C motif chemokine ligand 5	ENSP00000296027	0.0547811	Novel	U	1807	0.003	0.9	0.779395
7123	CLEC3B	C-type lectin domain family 3 member B	ENSP00000296130	0.0587547	Novel	U	1669	0.01	0.913	0.778772
84870	RSPO3	R-spondin 3	ENSP00000349131	0.164994	Novel	N	576	0	0.984	0.777423
334	APLP2	amyloid beta precursor like protein 2	ENSP00000263574	0.0672946	Novel	U	1426	0.005	0.905	0.776992
3362	HTR6	5-hydroxytryptamine receptor 6	ENSP00000289753	0.10106	Novel	N	945	0	0.915	0.77691
5746	PTH2R	parathyroid hormone 2 receptor	ENSP00000272847	0.317149	Novel	U	307	0	0.943	0.773945
4159	MC3R	melanocortin 3 receptor	ENSP00000243911	0.11034	Novel	N	850	0	0.916	0.773477
64106	NPFFR1	neuropeptide FF receptor 1	ENSP00000277942	0.0395142	Novel	U	2574	0.006	0.915	0.772141
10371	SEMA3A	semaphorin 3A	ENSP00000265362	0.0658281	Novel	U	1466	0	0.996	0.772036
1908	EDN3	endothelin 3	ENSP00000337128	0.056248	Novel	U	1757	0.027	0.907	0.771797
7031	TFF1	trefoil factor 1	ENSP00000291527	0.0585419	Novel	U	1675	0.004	0.987	0.771715
10893	MMP24	matrix metallopeptidase 24	ENSP00000246186	0.239118	Novel	U	391	0	0.957	0.769794
776	CACNA1D	calcium voltage-gated channel subunit alpha1 D	ENSP00000288139	0.046266	Novel	U	2174	0.015	0.956	0.767901
168667	BMPER	BMP binding endothelial regulator	ENSP00000297161	0.0586499	Novel	U	1673	0	0.967	0.767543
23769	FLRT1	fibronectin leucine rich transmembrane protein 1	ENSP00000246841	0.0703574	Novel	N	1349	0.022	0.905	0.767277
2153	F5	coagulation factor V	ENSP00000356771	0.0290026	Novel	U	3532	0.028	0.929	0.76686
388531	RGS9BP	regulator of G protein signaling 9 binding protein	ENSP00000334134	0.445038	Novel	U	180	0	0.934	0.766035
3675	ITGA3	integrin subunit alpha 3	ENSP00000007722	0.267345	Novel	U	349	0	0.956	0.765841
9416	DDX23	DEAD-box helicase 23	ENSP00000310723	0.0371256	Novel	N	2745	0.039	0.925	0.765561
3909	LAMA3	laminin subunit alpha 3	ENSP00000324532	0.347296	Novel	U	273	0	0.924	0.76525
25928	SOSTDC1	sclerostin domain containing 1	ENSP00000304930	0.146126	Novel	U	648	0	0.956	0.763336
1292	COL6A2	collagen type VI alpha 2 chain	ENSP00000300527	0.831224	Novel	U	21	0	0.989	0.761781
3693	ITGB5	integrin subunit beta 5	ENSP00000296181	0.245133	Novel	U	378	0	0.923	0.760298
7373	COL14A1	collagen type XIV alpha 1 chain	ENSP00000297848	0.688484	Novel	U	67	0	0.937	0.758866
6865	TACR2	tachykinin receptor 2	ENSP00000362403	0.0377923	Novel	N	2692	0.014	0.905	0.758777
462	SERPINC1	serpin family C member 1	ENSP00000356671	0.175167	Novel	U	542	0.001	0.951	0.757123
8434	RECK	reversion inducing cysteine rich protein with kazal motifs	ENSP00000367202	0.124934	Novel	U	752	0	0.975	0.756762
3679	ITGA7	integrin subunit alpha 7	ENSP00000452120	0.301513	Novel	U	316	0	0.969	0.756324
7184	HSP90B1	heat shock protein 90 beta family member 1	ENSP00000299767	0.420954	Novel	N	197	0	0.906	0.754731
5924	RASGRF2	Ras protein specific guanine nucleotide releasing factor 2	ENSP00000265080	0.0505177	Novel	N	1990	0.046	0.907	0.754408
10886	NPFFR2	neuropeptide FF receptor 2	ENSP00000307822	0.0506216	Novel	U	1984	0.018	0.915	0.753533
1907	EDN2	endothelin 2	ENSP00000361668	0.0460196	Novel	N	2185	0.008	0.905	0.750242
1307	COL16A1	collagen type XVI alpha 1 chain	ENSP00000362776	0.500234	Novel	U	146	0	0.95	0.750135
1816	DRD5	dopamine receptor D5	ENSP00000306129	0.0779027	Novel	N	1213	0.001	0.935	0.749696
5584	PRKCI	protein kinase C iota	ENSP00000295797	0.0142475	Novel	N	6904	0.038	0.908	0.749378
3710	ITPR3	inositol 1,4,5-trisphosphate receptor type 3	ENSP00000363435	0.0489229	Novel	N	2047	0.008	0.913	0.748207
796	CALCA	calcitonin related polypeptide alpha	ENSP00000331746	0.153242	Novel	N	615	0	0.987	0.746407
3490	IGFBP7	insulin like growth factor binding protein 7	ENSP00000295666	0.442391	Novel	U	184	0	0.966	0.746333
412	STS	steroid sulfatase	ENSP00000217961	0.0535	Novel	U	1857	0.002	0.941	0.745233
1306	COL15A1	collagen type XV alpha 1 chain	ENSP00000364140	0.729447	Novel	U	49	0	0.939	0.743057
9508	ADAMTS3	ADAM metallopeptidase with thrombospondin type 1 motif 3	ENSP00000286657	0.671907	Novel	U	75	0	0.965	0.740648
4158	MC2R	melanocortin 2 receptor	ENSP00000333821	0.0822273	Novel	N	1153	0	0.915	0.740295
3915	LAMC1	laminin subunit gamma 1	ENSP00000258341	0.715579	Novel	U	53	0	0.948	0.7388
169044	COL22A1	collagen type XXII alpha 1 chain	ENSP00000303153	0.461861	Novel	U	166	0	0.927	0.738178
1303	COL12A1	collagen type XII alpha 1 chain	ENSP00000325146	0.871091	Novel	U	16	0	0.96	0.738021
1259	CNGA1	cyclic nucleotide gated channel subunit alpha 1	ENSP00000384264	0.853072	Novel	U	17	0	0.976	0.73728
4161	MC5R	melanocortin 5 receptor	ENSP00000318077	0.104776	Novel	N	900	0	0.915	0.736772
25970	SH2B1	SH2B adaptor protein 1	ENSP00000321221	0.0418554	Novel	N	2419	0.012	0.913	0.736619
2549	GAB1	GRB2 associated binding protein 1	ENSP00000262995	0.0124991	Novel	U	7623	0.033	0.972	0.735143
3912	LAMB1	laminin subunit beta 1	ENSP00000222399	0.741827	Novel	U	47	0	0.957	0.73446
5947	RBP1	retinol binding protein 1	ENSP00000232219	0.135988	Novel	U	706	0	0.955	0.734283
24148	PRPF6	pre-mRNA processing factor 6	ENSP00000266079	0.0463551	Novel	N	2167	0.019	0.917	0.734057
84171	LOXL4	lysyl oxidase like 4	ENSP00000260702	0.0840002	Novel	U	1127	0	0.906	0.733456
80834	TAS1R2	taste 1 receptor member 2	ENSP00000364520	0.0442518	Novel	U	2281	0.028	0.916	0.732485
55799	CACNA2D3	calcium voltage-gated channel auxiliary subunit alpha2delta 3	ENSP00000419101	0.0762891	Novel	N	1240	0.001	0.949	0.731061
83756	TAS1R3	taste 1 receptor member 3	ENSP00000344411	0.031911	Novel	U	3182	0.041	0.913	0.729554
3696	ITGB8	integrin subunit beta 8	ENSP00000222573	0.152203	Novel	U	622	0	0.948	0.727439
3482	IGF2R	insulin like growth factor 2 receptor	ENSP00000349437	0.0948803	Novel	N	998	0	0.993	0.721578
6376	CX3CL1	C-X3-C motif chemokine ligand 1	ENSP00000006053	0.0686575	Novel	U	1399	0.004	0.902	0.720203
1583	CYP11A1	cytochrome P450 family 11 subfamily A member 1	ENSP00000268053	0.0975804	Novel	U	975	0.001	0.993	0.720103
64856	VWA1	von Willebrand factor A domain containing 1	ENSP00000417185	0.518933	Novel	U	139	0	0.906	0.719835
56963	RGMA	repulsive guidance molecule BMP co-receptor a	ENSP00000452126	0.105686	Novel	U	891	0	0.997	0.719411
2239	GPC4	glypican 4	ENSP00000359864	0.560566	Novel	U	122	0	0.95	0.715017
1950	EGF	epidermal growth factor	ENSP00000265171	0.148131	Novel	U	641	0.02	0.992	0.713347
7402	UTRN	utrophin	ENSP00000356515	0.0617748	Novel	N	1564	0.003	0.955	0.712986
4326	MMP17	matrix metallopeptidase 17	ENSP00000353767	0.262101	Novel	U	354	0	0.973	0.710439
7049	TGFBR3	transforming growth factor beta receptor 3	ENSP00000212355	0.450656	Novel	U	173	0	0.967	0.709473
155	ADRB3	adrenoceptor beta 3	ENSP00000343782	0.0580162	Novel	U	1695	0	0.962	0.709372
1305	COL13A1	collagen type XIII alpha 1 chain	ENSP00000381949	0.44977	Novel	U	175	0	0.924	0.705735
1594	CYP27B1	cytochrome P450 family 27 subfamily B member 1	ENSP00000228606	0.0242072	Novel	U	4273	0.011	0.927	0.7033
9507	ADAMTS4	ADAM metallopeptidase with thrombospondin type 1 motif 4	ENSP00000356975	0.70947	Novel	U	57	0	0.993	0.7031
2688	GH1	growth hormone 1	ENSP00000312673	0.0265232	Novel	U	3877	0.002	0.921	0.701949
3911	LAMA5	laminin subunit alpha 5	ENSP00000252999	0.295852	Novel	U	320	0	0.928	0.699902
1312	COMT	catechol-O-methyltransferase	ENSP00000354511	0.0421907	Novel	N	2397	0.039	0.97	0.698402
23365	ARHGEF12	Rho guanine nucleotide exchange factor 12	ENSP00000380942	0.0482004	Novel	N	2069	0.028	0.9	0.696288
3489	IGFBP6	insulin like growth factor binding protein 6	ENSP00000301464	0.410271	Novel	U	213	0	0.997	0.696249
3358	HTR2C	5-hydroxytryptamine receptor 2C	ENSP00000276198	0.0615482	Novel	U	1575	0.005	0.939	0.69624
682	BSG	basigin (Ok blood group)	ENSP00000333769	0.0200671	Novel	U	5132	0.022	0.984	0.695191
1404	HAPLN1	hyaluronan and proteoglycan link protein 1	ENSP00000274341	0.420431	Novel	U	198	0	0.944	0.694769
64386	MMP25	matrix metallopeptidase 25	ENSP00000337816	0.0583751	Novel	U	1682	0	0.971	0.691447
7252	TSHB	thyroid stimulating hormone subunit beta	ENSP00000256592	0.11166	Novel	N	840	0	0.903	0.688883
9672	SDC3	syndecan 3	ENSP00000344468	0.33037	Novel	U	291	0	0.976	0.687503
9037	SEMA5A	semaphorin 5A	ENSP00000371936	0.0962587	Novel	U	985	0.002	0.9	0.68742
1555	CYP2B6	cytochrome P450 family 2 subfamily B member 6	ENSP00000324648	0.0203677	Novel	U	5063	0.03	0.921	0.684965
4923	NTSR1	neurotensin receptor 1	ENSP00000359532	0.0708866	Novel	N	1337	0.007	0.915	0.683791
55558	PLXNA3	plexin A3	ENSP00000358696	0.0463393	Novel	U	2171	0.004	0.904	0.68365
779	CACNA1S	calcium voltage-gated channel subunit alpha1 S	ENSP00000355192	0.0404685	Novel	N	2504	0.049	0.959	0.682274
7094	TLN1	talin 1	ENSP00000316029	0.0446683	Novel	U	2264	0.012	0.907	0.680302
9254	CACNA2D2	calcium voltage-gated channel auxiliary subunit alpha2delta 2	ENSP00000418081	0.0877748	Novel	N	1083	0.001	0.963	0.677917
5995	RGR	retinal G protein coupled receptor	ENSP00000352427	0.371146	Novel	U	249	0	0.937	0.676488
775	CACNA1C	calcium voltage-gated channel subunit alpha1 C	ENSP00000266376	0.0734767	Novel	U	1281	0.007	0.968	0.674532
4052	LTBP1	latent transforming growth factor beta binding protein 1	ENSP00000386043	0.295518	Novel	N	321	0	0.965	0.673335
11245	GPR176	G protein-coupled receptor 176	ENSP00000453076	0.128117	Novel	N	744	0	0.921	0.67297
9287	TAAR2	trace amine associated receptor 2	ENSP00000356908	0.104013	Novel	U	909	0.002	0.916	0.672703
9129	PRPF3	pre-mRNA processing factor 3	ENSP00000315379	0.0427224	Novel	N	2358	0.016	0.92	0.671984
9542	NRG2	neuregulin 2	ENSP00000354910	0.082444	Novel	U	1151	0	0.993	0.671386
340267	COL28A1	collagen type XXVIII alpha 1 chain	ENSP00000382356	0.235069	Novel	U	403	0	0.927	0.671248
1601	DAB2	DAB adaptor protein 2	ENSP00000313391	0.0347653	Novel	U	2929	0.016	0.907	0.671165
583	BBS2	Bardet-Biedl syndrome 2	ENSP00000245157	0.501623	Novel	U	145	0	0.999	0.670576
59285	CACNG6	calcium voltage-gated channel auxiliary subunit gamma 6	ENSP00000252729	0.0444541	Novel	N	2276	0.009	0.902	0.668476
57642	COL20A1	collagen type XX alpha 1 chain	ENSP00000351767	0.270406	Novel	U	344	0	0.909	0.668179
91522	COL23A1	collagen type XXIII alpha 1 chain	ENSP00000375069	0.218346	Novel	U	435	0	0.921	0.665172
343637	RSPO4	R-spondin 4	ENSP00000217260	0.0372191	Novel	N	2734	0.029	0.982	0.663684
2621	GAS6	growth arrest specific 6	ENSP00000331831	0.231035	Novel	U	414	0	0.956	0.6633
11093	ADAMTS13	ADAM metallopeptidase with thrombospondin type 1 motif 13	ENSP00000360997	0.159166	Novel	N	594	0	0.928	0.661284
27094	KCNMB3	potassium calcium-activated channel subfamily M regulatory beta subunit 3	ENSP00000319370	0.0727131	Novel	U	1300	0.009	0.986	0.661236
22801	ITGA11	integrin subunit alpha 11	ENSP00000327290	0.421697	Novel	U	195	0	0.945	0.661024
9196	KCNAB3	potassium voltage-gated channel subfamily A regulatory beta subunit 3	ENSP00000302719	0.0395532	Novel	N	2568	0.018	0.924	0.657321
782	CACNB1	calcium voltage-gated channel auxiliary subunit beta 1	ENSP00000377840	0.0319754	Novel	U	3174	0.043	0.986	0.653302
1356	CP	ceruloplasmin	ENSP00000264613	0.0407831	Novel	N	2490	0.03	0.922	0.653196
5627	PROS1	protein S	ENSP00000377783	0.0435565	Novel	U	2313	0	0.915	0.65254
8516	ITGA8	integrin subunit alpha 8	ENSP00000367316	0.345744	Novel	U	275	0	0.925	0.652354
22795	NID2	nidogen 2	ENSP00000216286	0.636035	Novel	U	88	0	0.943	0.652169
8985	PLOD3	procollagen-lysine,2-oxoglutarate 5-dioxygenase 3	ENSP00000223127	0.283097	Novel	U	336	0	0.949	0.651265
5034	P4HB	prolyl 4-hydroxylase subunit beta	ENSP00000327801	0.120767	Novel	U	773	0.036	0.985	0.650625
64388	GREM2	gremlin 2, DAN family BMP antagonist	ENSP00000318650	0.404774	Novel	U	218	0	0.992	0.649829
8425	LTBP4	latent transforming growth factor beta binding protein 4	ENSP00000311905	0.178402	Novel	N	532	0	0.96	0.648067
153	ADRB1	adrenoceptor beta 1	ENSP00000358301	0.0739094	Novel	N	1271	0.001	0.958	0.646779
2262	GPC5	glypican 5	ENSP00000366267	0.192672	Novel	U	499	0	0.944	0.646723
781	CACNA2D1	calcium voltage-gated channel auxiliary subunit alpha2delta 1	ENSP00000349320	0.128397	Novel	U	741	0.001	0.974	0.643512
11167	FSTL1	follistatin like 1	ENSP00000295633	0.41283	Novel	U	211	0	0.958	0.641454
3918	LAMC2	laminin subunit gamma 2	ENSP00000264144	0.171669	Novel	U	550	0	0.925	0.640587
23596	OPN3	opsin 3	ENSP00000355512	0.154642	Novel	U	609	0	0.925	0.63765
5118	PCOLCE	procollagen C-endopeptidase enhancer	ENSP00000223061	0.65504	Novel	U	81	0	0.97	0.631867
27345	KCNMB4	potassium calcium-activated channel subfamily M regulatory beta subunit 4	ENSP00000258111	0.0620965	Novel	U	1555	0.012	0.966	0.630556
9509	ADAMTS2	ADAM metallopeptidase with thrombospondin type 1 motif 2	ENSP00000251582	0.789942	Novel	U	34	0	0.966	0.630552
5069	PAPPA	pappalysin 1	ENSP00000330658	0.277214	Novel	U	339	0	0.992	0.63049
285704	RGMB	repulsive guidance molecule BMP co-receptor b	ENSP00000308219	0.0401777	Novel	U	2529	0.004	0.998	0.629767
1576	CYP3A4	cytochrome P450 family 3 subfamily A member 4	ENSP00000337915	0.0858509	Novel	U	1098	0.002	0.943	0.62761
1758	DMP1	dentin matrix acidic phosphoprotein 1	ENSP00000340935	0.112243	Novel	U	832	0	0.905	0.627602
56548	CHST7	carbohydrate sulfotransferase 7	ENSP00000276055	0.0628926	Novel	U	1534	0	0.913	0.627085
786	CACNG1	calcium voltage-gated channel auxiliary subunit gamma 1	ENSP00000226021	0.0932765	Novel	N	1018	0	0.988	0.627056
3292	HSD17B1	hydroxysteroid 17-beta dehydrogenase 1	ENSP00000466799	0.0236963	Novel	U	4368	0.028	0.984	0.626699
5520	PPP2R2A	protein phosphatase 2 regulatory subunit Balpha	ENSP00000325074	0.0857323	Novel	N	1104	0.011	0.901	0.624673
11174	ADAMTS6	ADAM metallopeptidase with thrombospondin type 1 motif 6	ENSP00000370443	0.449856	Novel	U	174	0	0.904	0.623259
10516	FBLN5	fibulin 5	ENSP00000345008	0.418226	Novel	U	202	0	0.927	0.623104
3759	KCNJ2	potassium inwardly rectifying channel subfamily J member 2	ENSP00000243457	0.115794	Novel	U	812	0	0.942	0.622604
3760	KCNJ3	potassium inwardly rectifying channel subfamily J member 3	ENSP00000295101	0.12154	Novel	N	769	0	0.933	0.619889
51606	ATP6V1H	ATPase H+ transporting V1 subunit H	ENSP00000352522	0.0509469	Novel	U	1971	0.019	0.999	0.619274
1592	CYP26A1	cytochrome P450 family 26 subfamily A member 1	ENSP00000224356	0.134982	Novel	U	712	0.001	0.942	0.616433
2848	GPR25	G protein-coupled receptor 25	ENSP00000301917	0.0439729	Novel	U	2291	0.022	0.915	0.615629
5352	PLOD2	procollagen-lysine,2-oxoglutarate 5-dioxygenase 2	ENSP00000282903	0.611281	Novel	U	96	0	0.972	0.614836
5922	RASA2	RAS p21 protein activator 2	ENSP00000286364	0.0510695	Novel	U	1965	0	0.927	0.61339
64131	XYLT1	xylosyltransferase 1	ENSP00000261381	0.142706	Novel	U	673	0	0.941	0.612127
4644	MYO5A	myosin VA	ENSP00000382177	0.0933319	Novel	N	1017	0.008	0.975	0.611461
81578	COL21A1	collagen type XXI alpha 1 chain	ENSP00000244728	0.147731	Novel	U	642	0	0.924	0.609317
4017	LOXL2	lysyl oxidase like 2	ENSP00000373783	0.270148	Novel	U	347	0	0.907	0.604796
10082	GPC6	glypican 6	ENSP00000366246	0.428819	Novel	U	191	0	0.946	0.602744
245973	ATP6V1C2	ATPase H+ transporting V1 subunit C2	ENSP00000272238	0.0625283	Novel	U	1543	0.031	0.999	0.600916
5033	P4HA1	prolyl 4-hydroxylase subunit alpha 1	ENSP00000263556	0.405738	Novel	U	215	0	0.944	0.600809
26229	B3GAT3	beta-1,3-glucuronyltransferase 3	ENSP00000265471	0.0681647	Novel	U	1407	0.009	0.923	0.599603
6844	VAMP2	vesicle associated membrane protein 2	ENSP00000314214	0.0228248	Novel	U	4547	0.046	0.938	0.599577
64132	XYLT2	xylosyltransferase 2	ENSP00000017003	0.106484	Novel	U	885	0	0.924	0.598956
1584	CYP11B1	cytochrome P450 family 11 subfamily B member 1	ENSP00000292427	0.0395826	Novel	U	2564	0.008	0.974	0.597873
1585	CYP11B2	cytochrome P450 family 11 subfamily B member 2	ENSP00000325822	0.195474	Novel	U	490	0	0.972	0.597661
1577	CYP3A5	cytochrome P450 family 3 subfamily A member 5	ENSP00000222982	0.143012	Novel	U	669	0	0.932	0.597353
51478	HSD17B7	hydroxysteroid 17-beta dehydrogenase 7	ENSP00000254521	0.0329944	Novel	U	3080	0.03	0.96	0.596907
611	OPN1SW	opsin 1, short wave sensitive	ENSP00000249389	0.354725	Novel	U	265	0	0.961	0.5917
1544	CYP1A2	cytochrome P450 family 1 subfamily A member 2	ENSP00000342007	0.0296677	Novel	U	3467	0.014	0.923	0.591345
5957	RCVRN	recoverin	ENSP00000226193	0.469338	Novel	U	160	0	0.998	0.590199
7092	TLL1	tolloid like 1	ENSP00000061240	0.275376	Novel	U	341	0	0.923	0.588468
126792	B3GALT6	beta-1,3-galactosyltransferase 6	ENSP00000368496	0.104575	Novel	U	905	0	0.919	0.588085
2906	GRIN2D	glutamate ionotropic receptor NMDA type subunit 2D	ENSP00000263269	0.0916013	Novel	U	1036	0	0.908	0.58663
221914	GPC2	glypican 2	ENSP00000292377	0.20328	Novel	U	465	0	0.947	0.585391
4016	LOXL1	lysyl oxidase like 1	ENSP00000261921	0.747793	Novel	U	46	0	0.925	0.585206
7857	SCG2	secretogranin II	ENSP00000304133	0.0752878	Novel	U	1255	0.012	0.919	0.584479
710	SERPING1	serpin family G member 1	ENSP00000278407	0.0551867	Novel	U	1794	0.017	0.928	0.582514
2850	GPR27	G protein-coupled receptor 27	ENSP00000303149	0.0809326	Novel	U	1171	0.009	0.915	0.582404
50515	CHST11	carbohydrate sulfotransferase 11	ENSP00000305725	0.200764	Novel	U	474	0	0.936	0.582061
87	ACTN1	actinin alpha 1	ENSP00000377941	0.0458423	Novel	U	2195	0.024	0.923	0.578774
5148	PDE6G	phosphodiesterase 6G	ENSP00000328412	0.648442	Novel	U	86	0	0.995	0.57479
197	AHSG	alpha 2-HS glycoprotein	ENSP00000393887	0.238343	Novel	U	393	0	0.982	0.570871
1134	CHRNA1	cholinergic receptor nicotinic alpha 1 subunit	ENSP00000261007	0.284422	Novel	U	335	0	0.919	0.569626
84570	COL25A1	collagen type XXV alpha 1 chain	ENSP00000382083	0.113907	Novel	U	822	0	0.921	0.569127
216	ALDH1A1	aldehyde dehydrogenase 1 family member A1	ENSP00000297785	0.121726	Novel	U	768	0.002	0.92	0.56888
1893	ECM1	extracellular matrix protein 1	ENSP00000358045	0.129665	Novel	U	731	0	0.932	0.568639
166012	CHST13	carbohydrate sulfotransferase 13	ENSP00000317404	0.0537633	Novel	U	1843	0.004	0.912	0.567091
9657	IQCB1	IQ motif containing B1	ENSP00000311505	0.287591	Novel	U	333	0	0.955	0.565702
84141	EVA1A	eva-1 homolog A, regulator of programmed cell death	ENSP00000233712	0.109709	Novel	U	856	0	0.914	0.558625
1805	DPT	dermatopontin	ENSP00000356791	0.232478	Novel	U	408	0	0.908	0.55814
6822	SULT2A1	sulfotransferase family 2A member 1	ENSP00000222002	0.134755	Novel	U	713	0	0.928	0.557783
3709	ITPR2	inositol 1,4,5-trisphosphate receptor type 2	ENSP00000370744	0.0525349	Novel	N	1901	0.017	0.912	0.556982
5948	RBP2	retinol binding protein 2	ENSP00000232217	0.0707211	Novel	U	1341	0	0.937	0.553386
3614	IMPDH1	inosine monophosphate dehydrogenase 1	ENSP00000345096	0.104966	Novel	N	898	0	0.9	0.551026
10681	GNB5	G protein subunit beta 5	ENSP00000261837	0.108492	Novel	N	869	0.007	0.962	0.548503
79586	CHPF	chondroitin polymerizing factor	ENSP00000243776	0.0752958	Novel	U	1254	0	0.932	0.548468
2863	GPR39	G protein-coupled receptor 39	ENSP00000327417	0.0602526	Novel	U	1631	0.01	0.925	0.548068
4237	MFAP2	microfibril associated protein 2	ENSP00000364685	0.455419	Novel	U	170	0	0.985	0.54453
10090	UST	uronyl 2-sulfotransferase	ENSP00000356433	0.0568157	Novel	U	1733	0	0.921	0.54032
55970	GNG12	G protein subunit gamma 12	ENSP00000360021	0.336344	Novel	U	287	0	0.999	0.539834
9313	MMP20	matrix metallopeptidase 20	ENSP00000260228	0.109528	Novel	U	859	0	0.903	0.536615
2791	GNG11	G protein subunit gamma 11	ENSP00000248564	0.103444	Novel	U	916	0.004	0.999	0.531781
10500	SEMA6C	semaphorin 6C	ENSP00000357909	0.08053	Novel	U	1176	0	0.935	0.529325
8481	OFD1	OFD1 centriole and centriolar satellite protein	ENSP00000344314	0.0755442	Novel	N	1251	0.008	0.94	0.527716
3293	HSD17B3	hydroxysteroid 17-beta dehydrogenase 3	ENSP00000364412	0.0883034	Novel	U	1072	0.001	0.978	0.527393
135152	B3GAT2	beta-1,3-glucuronyltransferase 2	ENSP00000230053	0.0592908	Novel	U	1653	0.005	0.901	0.521744
113189	CHST14	carbohydrate sulfotransferase 14	ENSP00000307297	0.0793337	Novel	U	1192	0	0.94	0.521606
49861	CLDN20	claudin 20	ENSP00000356133	0.045552	Novel	U	2211	0.001	0.907	0.521132
22856	CHSY1	chondroitin sulfate synthase 1	ENSP00000254190	0.0793838	Novel	U	1191	0	0.939	0.520003
9227	LRAT	lecithin retinol acyltransferase	ENSP00000337224	0.596659	Novel	U	104	0	0.95	0.516833
6442	SGCA	sarcoglycan alpha	ENSP00000262018	0.0451765	Novel	N	2234	0.001	0.925	0.511613
285601	GPR150	G protein-coupled receptor 150	ENSP00000369344	0.0626823	Novel	U	1538	0.011	0.926	0.506754
4148	MATN3	matrilin 3	ENSP00000383894	0.176653	Novel	U	537	0	0.911	0.506467
5954	RCN1	reticulocalbin 1	ENSP00000054950	0.0415566	Novel	U	2437	0.015	0.907	0.506422
3910	LAMA4	laminin subunit alpha 4	ENSP00000230538	0.646322	Novel	U	87	0	0.929	0.5041
1260	CNGA2	cyclic nucleotide gated channel subunit alpha 2	ENSP00000328478	0.0665555	Novel	U	1444	0.04	0.93	0.503214
338557	FFAR4	free fatty acid receptor 4	ENSP00000360538	0.0311056	Novel	U	3289	0.03	0.92	0.503104
8787	RGS9	regulator of G protein signaling 9	ENSP00000262406	0.135071	Novel	N	710	0	0.98	0.502736
3294	HSD17B2	hydroxysteroid 17-beta dehydrogenase 2	ENSP00000199936	0.0305898	Novel	U	3348	0.049	0.962	0.500081
7425	VGF	VGF nerve growth factor inducible	ENSP00000249330	0.0436389	Novel	U	2309	0.011	0.906	0.499519
10267	RAMP1	receptor activity modifying protein 1	ENSP00000254661	0.106417	Novel	N	886	0	0.938	0.496464
8644	AKR1C3	aldo-keto reductase family 1 member C3	ENSP00000369927	0.059294	Novel	U	1652	0.001	0.967	0.496401
337876	CHSY3	chondroitin sulfate synthase 3	ENSP00000302629	0.0963545	Novel	U	984	0	0.91	0.495418
5654	HTRA1	HtrA serine peptidase 1	ENSP00000357980	0.662993	Novel	U	80	0	0.943	0.494942
54578	UGT1A6	UDP glucuronosyltransferase family 1 member A6	ENSP00000303174	0.0278831	Novel	N	3682	0.016	0.912	0.494913
6715	SRD5A1	steroid 5 alpha-reductase 1	ENSP00000274192	0.0451365	Novel	U	2237	0	0.97	0.492226
11095	ADAMTS8	ADAM metallopeptidase with thrombospondin type 1 motif 8	ENSP00000257359	0.389624	Novel	U	234	0	0.951	0.491168
148738	HJV	hemojuvelin BMP co-receptor	ENSP00000337014	0.0363732	Novel	U	2795	0	0.995	0.489796
56975	FAM20C	FAM20C golgi associated secretory pathway kinase	ENSP00000322323	0.173863	Novel	U	544	0	0.945	0.489768
91851	CHRDL1	chordin like 1	ENSP00000361112	0.117834	Novel	U	793	0	0.946	0.477988
6783	SULT1E1	sulfotransferase family 1E member 1	ENSP00000226444	0.0296349	Novel	U	3471	0.002	0.962	0.477199
255738	PCSK9	proprotein convertase subtilisin/kexin type 9	ENSP00000303208	0.0404212	Novel	U	2510	0.023	0.921	0.47437
3698	ITIH2	inter-alpha-trypsin inhibitor heavy chain 2	ENSP00000351190	0.12445	Novel	U	756	0.005	0.953	0.466605
81792	ADAMTS12	ADAM metallopeptidase with thrombospondin type 1 motif 12	ENSP00000422554	0.763288	Novel	U	41	0	0.911	0.466458
9469	CHST3	carbohydrate sulfotransferase 3	ENSP00000362207	0.32501	Novel	U	298	0	0.924	0.46365
11173	ADAMTS7	ADAM metallopeptidase with thrombospondin type 1 motif 7	ENSP00000373472	0.322436	Novel	N	302	0	0.912	0.463546
6017	RLBP1	retinaldehyde binding protein 1	ENSP00000268125	0.285768	Novel	U	334	0	0.907	0.463316
63827	BCAN	brevican	ENSP00000331210	0.0857416	Novel	U	1102	0	0.956	0.462608
5913	RAPSN	receptor associated protein of the synapse	ENSP00000298854	0.0466866	Novel	N	2151	0	0.914	0.458957
186	AGTR2	angiotensin II receptor type 2	ENSP00000360973	0.0884602	Novel	N	1069	0	0.915	0.457784
157869	SBSPON	somatomedin B and thrombospondin type 1 domain containing	ENSP00000297354	0.12552	Novel	U	750	0	0.9	0.456898
10675	CSPG5	chondroitin sulfate proteoglycan 5	ENSP00000373244	0.0398233	Novel	U	2551	0.041	0.912	0.454426
258	AMBN	ameloblastin	ENSP00000313809	0.0699316	Novel	U	1359	0	0.908	0.453267
9719	ADAMTSL2	ADAMTS like 2	ENSP00000346478	0.232753	Novel	N	407	0	0.938	0.44978
26577	PCOLCE2	procollagen C-endopeptidase enhancer 2	ENSP00000295992	0.260782	Novel	U	356	0	0.927	0.448754
170690	ADAMTS16	ADAM metallopeptidase with thrombospondin type 1 motif 16	ENSP00000274181	0.379126	Novel	U	240	0	0.94	0.448408
29940	DSE	dermatan sulfate epimerase	ENSP00000332151	0.0414973	Novel	U	2442	0.008	0.947	0.447742
10319	LAMC3	laminin subunit gamma 3	ENSP00000354360	0.3056	Novel	U	313	0	0.933	0.447481
25884	CHRDL2	chordin like 2	ENSP00000263671	0.102348	Novel	U	931	0	0.912	0.44741
10718	NRG3	neuregulin 3	ENSP00000361214	0.0815179	Novel	N	1163	0.001	0.972	0.443121
339366	ADAMTSL5	ADAMTS like 5	ENSP00000327608	0.0777113	Novel	U	1217	0	0.915	0.438737
1464	CSPG4	chondroitin sulfate proteoglycan 4	ENSP00000312506	0.39809	Novel	U	226	0	0.95	0.438734
8483	CILP	cartilage intermediate layer protein	ENSP00000261883	0.378913	Novel	U	241	0	0.927	0.436149
8515	ITGA10	integrin subunit alpha 10	ENSP00000358310	0.230178	Novel	U	416	0	0.925	0.434179
1727	CYB5R3	cytochrome b5 reductase 3	ENSP00000354468	0.023959	Novel	N	4322	0.038	0.907	0.433276
8076	MFAP5	microfibril associated protein 5	ENSP00000352455	0.371484	Novel	U	248	0	0.987	0.43182
54972	TMEM132A	transmembrane protein 132A	ENSP00000005286	0.102227	Novel	U	932	0	0.927	0.42925
5447	POR	cytochrome p450 oxidoreductase	ENSP00000419970	0.118938	Novel	N	785	0.001	0.903	0.429094
59277	NTN4	netrin 4	ENSP00000340998	0.0479742	Novel	N	2078	0	0.938	0.427462
5149	PDE6H	phosphodiesterase 6H	ENSP00000266395	0.473834	Novel	U	155	0	0.982	0.427347
4240	MFGE8	milk fat globule EGF and factor V/VIII domain containing	ENSP00000268150	0.0196449	Novel	U	5215	0.014	0.908	0.425591
2689	GH2	growth hormone 2	ENSP00000333157	0.0556914	Novel	U	1778	0.001	0.902	0.42487
131873	COL6A6	collagen type VI alpha 6 chain	ENSP00000351310	0.442875	Novel	U	183	0	0.919	0.424523
170692	ADAMTS18	ADAM metallopeptidase with thrombospondin type 1 motif 18	ENSP00000282849	0.477364	Novel	U	152	0	0.928	0.421927
3053	SERPIND1	serpin family D member 1	ENSP00000215727	0.0720718	Novel	U	1311	0.003	0.957	0.414302
3772	KCNJ15	potassium inwardly rectifying channel subfamily J member 15	ENSP00000331698	0.0395191	Novel	N	2573	0.014	0.932	0.412073
2939	GSTA2	glutathione S-transferase alpha 2	ENSP00000420168	0.0553505	Novel	U	1787	0	0.918	0.411594
170689	ADAMTS15	ADAM metallopeptidase with thrombospondin type 1 motif 15	ENSP00000299164	0.160318	Novel	U	589	0	0.915	0.410646
2990	GUSB	glucuronidase beta	ENSP00000302728	0.0701191	Novel	U	1353	0.001	0.921	0.407941
1415	CRYBB2	crystallin beta B2	ENSP00000381273	0.0605523	Novel	U	1618	0	0.903	0.407664
11250	GPR45	G protein-coupled receptor 45	ENSP00000258456	0.080131	Novel	U	1179	0.027	0.915	0.406427
1400	CRMP1	collapsin response mediator protein 1	ENSP00000321606	0.0324974	Novel	N	3134	0.04	0.92	0.406299
2843	GPR20	G protein-coupled receptor 20	ENSP00000366970	0.122862	Novel	U	761	0.002	0.9	0.40351
316	AOX1	aldehyde oxidase 1	ENSP00000363832	0.120147	Novel	N	776	0.001	0.927	0.40165
92949	ADAMTSL1	ADAMTS like 1	ENSP00000369921	0.610637	Novel	U	97	0	0.922	0.401171
80070	ADAMTS20	ADAM metallopeptidase with thrombospondin type 1 motif 20	ENSP00000374071	0.0999228	Novel	U	959	0	0.912	0.400315
80184	CEP290	centrosomal protein 290	ENSP00000448012	0.373132	Novel	N	246	0	0.985	0.395869
170691	ADAMTS17	ADAM metallopeptidase with thrombospondin type 1 motif 17	ENSP00000268070	0.191661	Novel	U	502	0	0.919	0.395133
171019	ADAMTS19	ADAM metallopeptidase with thrombospondin type 1 motif 19	ENSP00000274487	0.141633	Novel	U	681	0	0.916	0.393754
10266	RAMP2	receptor activity modifying protein 2	ENSP00000253796	0.0845516	Novel	N	1117	0.001	0.942	0.38713
10888	GPR83	G protein-coupled receptor 83	ENSP00000243673	0.0641988	Novel	U	1506	0.001	0.92	0.385721
5311	PKD2	polycystin 2, transient receptor potential cation channel	ENSP00000237596	0.205254	Novel	U	457	0	0.959	0.378188
256076	COL6A5	collagen type VI alpha 5 chain	ENSP00000265379	0.135118	Novel	U	709	0	0.911	0.374979
170589	GPHA2	glycoprotein hormone subunit alpha 2	ENSP00000279168	0.123389	Novel	N	759	0	0.9	0.374665
319100	TAAR6	trace amine associated receptor 6	ENSP00000275198	0.0688661	Novel	U	1393	0.003	0.915	0.374069
7466	WFS1	wolframin ER transmembrane glycoprotein	ENSP00000226760	0.445571	Novel	U	179	0	0.904	0.373646
9765	ZFYVE16	zinc finger FYVE-type containing 16	ENSP00000337159	0.0582464	Novel	U	1688	0	0.91	0.36953
55901	THSD1	thrombospondin type 1 domain containing 1	ENSP00000258613	0.128895	Novel	U	737	0	0.9	0.367501
143282	FGFBP3	fibroblast growth factor binding protein 3	ENSP00000339067	0.0493648	Novel	N	2033	0.009	0.91	0.361326
92126	DSEL	dermatan sulfate epimerase like	ENSP00000310565	0.077306	Novel	U	1227	0	0.928	0.355885
56999	ADAMTS9	ADAM metallopeptidase with thrombospondin type 1 motif 9	ENSP00000418735	0.253641	Novel	U	366	0	0.954	0.355679
375790	AGRN	agrin	ENSP00000368678	0.300882	Novel	U	317	0	0.945	0.355601
261734	NPHP4	nephrocystin 4	ENSP00000367398	0.0705296	Novel	U	1345	0.007	0.959	0.354681
401138	AMTN	amelotin	ENSP00000341013	0.0615996	Novel	U	1572	0	0.9	0.352197
10491	CRTAP	cartilage associated protein	ENSP00000323696	0.0792974	Novel	N	1194	0	0.975	0.350408
9038	TAAR5	trace amine associated receptor 5	ENSP00000258034	0.112324	Novel	U	831	0.005	0.919	0.346961
8614	STC2	stanniocalcin 2	ENSP00000265087	0.249468	Novel	U	372	0	0.943	0.346083
10117	ENAM	enamelin	ENSP00000379383	0.139746	Novel	U	693	0	0.961	0.344178
51246	SHISA5	shisa family member 5	ENSP00000296444	0.0423103	Novel	U	2382	0.009	0.91	0.339001
54221	SNTG2	syntrophin gamma 2	ENSP00000311837	0.0723323	Novel	N	1306	0.016	0.963	0.336792
2638	GC	GC vitamin D binding protein	ENSP00000421725	0.0528712	Novel	U	1882	0	0.906	0.329348
221981	THSD7A	thrombospondin type 1 domain containing 7A	ENSP00000406482	0.0591069	Novel	U	1657	0.007	0.9	0.325069
23127	COLGALT2	collagen beta(1-O)galactosyltransferase 2	ENSP00000354960	0.293529	Novel	U	325	0	0.952	0.322089
79709	COLGALT1	collagen beta(1-O)galactosyltransferase 1	ENSP00000252599	0.106252	Novel	N	889	0	0.956	0.319194
140766	ADAMTS14	ADAM metallopeptidase with thrombospondin type 1 motif 14	ENSP00000362304	0.255941	Novel	U	362	0	0.924	0.318803
1442	CSH1	chorionic somatomammotropin hormone 1	ENSP00000316416	0.0276497	Novel	U	3716	0.007	0.915	0.317005
11098	PRSS23	serine protease 23	ENSP00000280258	0.078729	Novel	U	1201	0	0.916	0.316813
7093	TLL2	tolloid like 2	ENSP00000350630	0.17319	Novel	U	546	0	0.915	0.310562
221391	OPN5	opsin 5	ENSP00000360255	0.0674602	Novel	U	1419	0.002	0.922	0.303544
55212	BBS7	Bardet-Biedl syndrome 7	ENSP00000264499	0.0479283	Novel	N	2080	0.009	0.998	0.302481
54757	FAM20A	FAM20A golgi associated secretory pathway pseudokinase	ENSP00000468308	0.0610058	Novel	U	1597	0	0.907	0.299992
57188	ADAMTSL3	ADAMTS like 3	ENSP00000286744	0.203979	Novel	U	461	0	0.922	0.298221
6694	SPP2	secreted phosphoprotein 2	ENSP00000168148	0.0265009	Novel	U	3880	0.025	0.907	0.29571
10268	RAMP3	receptor activity modifying protein 3	ENSP00000242249	0.0464478	Novel	U	2158	0.017	0.933	0.294838
29106	SCG3	secretogranin III	ENSP00000220478	0.0418111	Novel	U	2420	0.036	0.903	0.293515
9372	ZFYVE9	zinc finger FYVE-type containing 9	ENSP00000287727	0.0294569	Novel	U	3488	0.046	0.922	0.291582
102724652	CRYAA2	crystallin alpha A2	ENSP00000291554	0.054666	Novel	U	1813	0	0.913	0.291229
8574	AKR7A2	aldo-keto reductase family 7 member A2	ENSP00000235835	0.0417169	Novel	U	2422	0.006	0.916	0.287469
54863	TOR4A	torsin family 4 member A	ENSP00000350102	0.0288231	Novel	U	3556	0	0.908	0.287437
27241	BBS9	Bardet-Biedl syndrome 9	ENSP00000242067	0.0545646	Novel	N	1818	0.019	0.999	0.285232
4166	CHST6	carbohydrate sulfotransferase 6	ENSP00000328983	0.0342389	Novel	U	2965	0.002	0.974	0.274384
152831	KLB	klotho beta	ENSP00000257408	0.0453917	Novel	U	2224	0	0.92	0.260648
6019	RLN2	relaxin 2	ENSP00000371040	0.0651012	Novel	N	1481	0	0.902	0.256593
2157	F8	coagulation factor VIII	ENSP00000353393	0.0430821	Novel	U	2337	0	0.915	0.237247
5479	PPIB	peptidylprolyl isomerase B	ENSP00000300026	0.119823	Novel	U	778	0.005	0.952	0.235487
64220	STRA6	signaling receptor and transporter of retinol STRA6	ENSP00000456609	0.132548	Novel	U	717	0	0.964	0.231891
3270	HRC	histidine rich calcium binding protein	ENSP00000252825	0.0653472	Novel	N	1473	0.001	0.903	0.228747
375056	MIA3	MIA SH3 domain ER export factor 3	ENSP00000340900	0.0562043	Novel	U	1762	0.021	0.906	0.225049
5768	QSOX1	quiescin sulfhydryl oxidase 1	ENSP00000356574	0.0372779	Novel	U	2733	0.008	0.915	0.221836
3779	KCNMB1	potassium calcium-activated channel subfamily M regulatory beta subunit 1	ENSP00000274629	0.0301202	Novel	N	3409	0.012	0.989	0.208855
222663	SCUBE3	signal peptide, CUB domain and EGF like domain containing 3	ENSP00000274938	0.0621064	Novel	U	1554	0.001	0.93	0.203633
57719	ANO8	anoctamin 8	ENSP00000159087	0.204034	Novel	N	460	0	0.902	0.200989
265	AMELX	amelogenin X-linked	ENSP00000370088	0.0923414	Novel	U	1028	0	0.904	0.200236
486	FXYD2	FXYD domain containing ion transport regulator 2	ENSP00000292079	0.0467367	Novel	N	2147	0.012	0.9	0.196088
5806	PTX3	pentraxin 3	ENSP00000295927	0.0227098	Novel	N	4567	0	0.914	0.190904
60676	PAPPA2	pappalysin 2	ENSP00000356634	0.109628	Novel	U	858	0	0.953	0.189049
4935	GPR143	G protein-coupled receptor 143	ENSP00000417161	0.0884085	Novel	U	1071	0.002	0.904	0.179334
6692	SPINT1	serine peptidase inhibitor, Kunitz type 1	ENSP00000342098	0.0553724	Novel	U	1786	0.009	0.964	0.178923
10653	SPINT2	serine peptidase inhibitor, Kunitz type 2	ENSP00000301244	0.0667643	Novel	U	1442	0.006	0.954	0.161519
657	BMPR1A	bone morphogenetic protein receptor type 1A	ENSP00000361107	0.231824	Novel	U	411	0	0.999	0
2263	FGFR2	fibroblast growth factor receptor 2	ENSP00000410294	0.71127	Novel	U	55	0	0.998	0
2260	FGFR1	fibroblast growth factor receptor 1	ENSP00000393312	0.248468	Novel	U	374	0	0.998	0
5950	RBP4	retinol binding protein 4	ENSP00000360522	0.0768692	Novel	U	1231	0	0.998	0
3569	IL6	interleukin 6	ENSP00000385675	0.436223	Novel	U	188	0	0.997	0
3084	NRG1	neuregulin 1	ENSP00000384620	0.0858074	Novel	U	1100	0	0.997	0
8648	NCOA1	nuclear receptor coactivator 1	ENSP00000385216	0.0492741	Novel	N	2038	0	0.997	0
658	BMPR1B	bone morphogenetic protein receptor type 1B	ENSP00000401907	0.114427	Novel	U	819	0	0.995	0
2678	GGT1	gamma-glutamyltransferase 1	ENSP00000383232	0.0899919	Novel	U	1054	0	0.984	0
4086	SMAD1	SMAD family member 1	ENSP00000426568	0.136809	Novel	U	703	0	0.975	0
2691	GHRH	growth hormone releasing hormone	ENSP00000362716	0.221532	Novel	U	430	0	0.974	0
871	SERPINH1	serpin family H member 1	ENSP00000434412	0.439933	Novel	N	185	0	0.973	0
1296	COL8A2	collagen type VIII alpha 2 chain	ENSP00000380901	0.342247	Novel	U	281	0	0.97	0
3688	ITGB1	integrin subunit beta 1	ENSP00000379350	0.157875	Novel	U	599	0	0.969	0
64175	P3H1	prolyl 3-hydroxylase 1	ENSP00000236040	0.181024	Novel	U	529	0	0.968	0
7869	SEMA3B	semaphorin 3B	ENSP00000484146	0.229042	Novel	N	419	0	0.965	0
6591	SNAI2	snail family transcriptional repressor 2	ENSP00000380034	0.240093	Novel	U	389	0	0.964	0
6716	SRD5A2	steroid 5 alpha-reductase 2	ENSP00000477587	0.100615	Novel	U	949	0	0.963	0
3290	HSD11B1	hydroxysteroid 11-beta dehydrogenase 1	ENSP00000355995	0.0944388	Novel	U	1007	0	0.963	0
2006	ELN	elastin	ENSP00000351807	0.831298	Novel	U	20	0	0.958	0
6753	SSTR3	somatostatin receptor 3	ENSP00000480971	0.20891	Novel	N	450	0	0.958	0
5364	PLXNB1	plexin B1	ENSP00000351338	0.0493992	Novel	N	2031	0	0.958	0
5045	FURIN	furin, paired basic amino acid cleaving enzyme	ENSP00000483552	0.702668	Novel	U	59	0	0.957	0
133	ADM	adrenomedullin	ENSP00000436607	0.183997	Novel	U	521	0	0.955	0
7424	VEGFC	vascular endothelial growth factor C	ENSP00000480043	0.452097	Novel	U	172	0	0.954	0
9759	HDAC4	histone deacetylase 4	ENSP00000264606	0.438933	Novel	U	186	0	0.952	0
283208	P4HA3	prolyl 4-hydroxylase subunit alpha 3	ENSP00000401749	0.429715	Novel	U	190	0	0.948	0
3690	ITGB3	integrin subunit beta 3	ENSP00000452786	0.224316	Novel	U	426	0	0.946	0
3914	LAMB3	laminin subunit beta 3	ENSP00000375778	0.13499	Novel	U	711	0	0.946	0
3730	ANOS1	anosmin 1	ENSP00000262648	0.0999975	Novel	N	957	0	0.946	0
3913	LAMB2	laminin subunit beta 2	ENSP00000388325	0.35915	Novel	U	261	0	0.942	0
652	BMP4	bone morphogenetic protein 4	ENSP00000245451	0.237899	Novel	U	394	0	0.942	0
2201	FBN2	fibrillin 2	ENSP00000424571	0.472388	Novel	U	158	0	0.941	0
4321	MMP12	matrix metallopeptidase 12	ENSP00000458585	0.187971	Novel	U	508	0	0.94	0
3762	KCNJ5	potassium inwardly rectifying channel subfamily J member 5	ENSP00000433295	0.095569	Novel	N	991	0	0.939	0
409	ARRB2	arrestin beta 2	ENSP00000403701	0.471373	Novel	U	159	0	0.938	0
4435	CITED1	Cbp/p300 interacting transactivator with Glu/Asp rich carboxy-terminal domain 1	ENSP00000401764	0.0515707	Novel	U	1941	0	0.936	0
1300	COL10A1	collagen type X alpha 1 chain	ENSP00000327368	0.651943	Novel	U	83	0	0.935	0
92211	CDHR1	cadherin related family member 1	ENSP00000485478	0.270393	Novel	U	345	0	0.934	0
1288	COL4A6	collagen type IV alpha 6 chain	ENSP00000378340	0.280732	Novel	U	337	0	0.932	0
54507	ADAMTSL4	ADAMTS like 4	ENSP00000358035	0.169923	Novel	U	555	0	0.932	0
10594	PRPF8	pre-mRNA processing factor 8	ENSP00000460348	0.203919	Novel	N	462	0	0.929	0
1902	LPAR1	lysophosphatidic acid receptor 1	ENSP00000363553	0.081894	Novel	N	1159	0	0.928	0
79875	THSD4	thrombospondin type 1 domain containing 4	ENSP00000347484	0.183749	Novel	U	523	0	0.926	0
136227	COL26A1	collagen type XXVI alpha 1 chain	ENSP00000318234	0.102764	Novel	U	927	0	0.926	0
5744	PTHLH	parathyroid hormone like hormone	ENSP00000441765	0.813418	Novel	U	26	0	0.924	0
1310	COL19A1	collagen type XIX alpha 1 chain	ENSP00000480474	0.250952	Novel	U	370	0	0.924	0
8404	SPARCL1	SPARC like 1	ENSP00000414856	0.500134	Novel	U	147	0	0.921	0
10501	SEMA6B	semaphorin 6B	ENSP00000467290	0.104581	Novel	U	904	0	0.92	0
121340	SP7	Sp7 transcription factor	ENSP00000443827	0.320837	Novel	U	303	0	0.919	0
54587	MXRA8	matrix remodeling associated 8	ENSP00000399229	0.472476	Novel	U	157	0	0.916	0
813	CALU	calumenin	ENSP00000438248	0.0849994	Novel	U	1110	0	0.914	0
59350	RXFP1	relaxin family peptide receptor 1	ENSP00000405841	0.319525	Novel	U	305	0	0.913	0
23767	FLRT3	fibronectin leucine rich transmembrane protein 3	ENSP00000367292	0.288467	Novel	U	332	0	0.911	0
10536	P3H3	prolyl 3-hydroxylase 3	ENSP00000478600	0.413211	Novel	U	210	0	0.91	0
56955	MEPE	matrix extracellular phosphoglycoprotein	ENSP00000416984	0.380865	Novel	U	239	0	0.908	0
3815	KIT	KIT proto-oncogene, receptor tyrosine kinase	ENSP00000288135	0.356992	Novel	U	263	0	0.908	0
2488	FSHB	follicle stimulating hormone subunit beta	ENSP00000416606	0.34166	Novel	U	282	0	0.907	0
10417	SPON2	spondin 2	ENSP00000483599	0.169053	Novel	U	561	0	0.906	0
7253	TSHR	thyroid stimulating hormone receptor	ENSP00000441235	0.135605	Novel	U	707	0	0.906	0
6469	SHH	sonic hedgehog signaling molecule	ENSP00000297261	0.142669	Novel	U	674	0	0.905	0
84467	FBN3	fibrillin 3	ENSP00000470498	0.119375	Novel	U	782	0	0.902	0
54437	SEMA5B	semaphorin 5B	ENSP00000389588	0.110301	Novel	U	852	0	0.902	0
5376	PMP22	peripheral myelin protein 22	ENSP00000484631	0.0526031	Novel	N	1900	0	0.9	0
4772	NFATC1	nuclear factor of activated T cells 1	ENSP00000389377	0.0484841	Novel	N	2058	0.001	0.99	0
3265	HRAS	HRas proto-oncogene, GTPase	ENSP00000407586	0.701486	Novel	U	62	0.001	0.982	0
2246	FGF1	fibroblast growth factor 1	ENSP00000480791	0.117615	Novel	U	795	0.001	0.981	0
7005	TEAD3	TEA domain transcription factor 3	ENSP00000345772	0.07407	Novel	N	1268	0.001	0.946	0
2852	GPER1	G protein-coupled estrogen receptor 1	ENSP00000380281	0.0434329	Novel	U	2320	0.001	0.927	0
3062	HCRTR2	hypocretin receptor 2	ENSP00000477548	0.0710636	Novel	N	1333	0.001	0.921	0
10855	HPSE	heparanase	ENSP00000384262	0.061029	Novel	U	1595	0.001	0.913	0
7068	THRB	thyroid hormone receptor beta	ENSP00000379904	0.0895038	Novel	N	1059	0.001	0.908	0
1432	MAPK14	mitogen-activated protein kinase 14	ENSP00000229795	0.230027	Novel	U	417	0.002	0.995	0
8061	FOSL1	FOS like 1, AP-1 transcription factor subunit	ENSP00000310170	0.0588415	Novel	U	1666	0.002	0.993	0
374	AREG	amphiregulin	ENSP00000379097	0.036222	Novel	U	2810	0.002	0.981	0
7003	TEAD1	TEA domain transcription factor 1	ENSP00000435233	0.0512062	Novel	U	1960	0.002	0.965	0
54806	AHI1	Abelson helper integration site 1	ENSP00000356774	0.10301	Novel	N	923	0.002	0.957	0
185	AGTR1	angiotensin II receptor type 1	ENSP00000419422	0.0798972	Novel	U	1182	0.002	0.956	0
10507	SEMA4D	semaphorin 4D	ENSP00000416523	0.0404633	Novel	U	2506	0.002	0.956	0
5159	PDGFRB	platelet derived growth factor receptor beta	ENSP00000261799	0.145845	Novel	U	650	0.002	0.942	0
5609	MAP2K7	mitogen-activated protein kinase kinase 7	ENSP00000381070	0.0848692	Novel	U	1113	0.002	0.94	0
51363	CHST15	carbohydrate sulfotransferase 15	ENSP00000402394	0.0478655	Novel	U	2082	0.002	0.927	0
100861540	CYP3A7-CYP3A51P	CYP3A7-CYP3A51P readthrough	ENSP00000480571	0.0785896	Novel	U	1202	0.002	0.924	0
57545	CC2D2A	coiled-coil and C2 domain containing 2A	ENSP00000403465	0.0660456	Novel	N	1461	0.003	0.95	0
3763	KCNJ6	potassium inwardly rectifying channel subfamily J member 6	ENSP00000477437	0.0538777	Novel	N	1839	0.003	0.937	0
10418	SPON1	spondin 1	ENSP00000460236	0.079707	Novel	U	1188	0.003	0.908	0
2674	GFRA1	GDNF family receptor alpha 1	ENSP00000347591	0.0601503	Novel	N	1632	0.003	0.904	0
6774	STAT3	signal transducer and activator of transcription 3	ENSP00000264657	0.150062	Novel	U	634	0.004	0.995	0
8600	TNFSF11	TNF superfamily member 11	ENSP00000381775	0.0529189	Novel	U	1879	0.004	0.983	0
2052	EPHX1	epoxide hydrolase 1	ENSP00000480004	0.0627817	Novel	N	1537	0.004	0.972	0
2911	GRM1	glutamate metabotropic receptor 1	ENSP00000354896	0.0630928	Novel	U	1527	0.004	0.938	0
51715	RAB23	RAB23, member RAS oncogene family	ENSP00000417610	0.0437448	Novel	U	2304	0.004	0.919	0
3640	INSL3	insulin like 3	ENSP00000369017	0.0810541	Novel	U	1170	0.004	0.9	0
5673	PSG5	pregnancy specific beta-1-glycoprotein 5	ENSP00000382334	0.0307606	Novel	N	3322	0.004	0.9	0
2782	GNB1	G protein subunit beta 1	ENSP00000481878	0.206167	Novel	U	454	0.005	0.996	0
56246	MRAP	melanocortin 2 receptor accessory protein	ENSP00000382684	0.038323	Novel	U	2652	0.005	0.904	0
5589	PRKCSH	protein kinase C substrate 80K-H	ENSP00000466134	0.0413148	Novel	N	2459	0.005	0.903	0
10818	FRS2	fibroblast growth factor receptor substrate 2	ENSP00000447241	0.0296069	Novel	U	3472	0.006	0.952	0
3717	JAK2	Janus kinase 2	ENSP00000371067	0.212837	Novel	U	440	0.007	0.985	0
3780	KCNN1	potassium calcium-activated channel subfamily N member 1	ENSP00000476519	0.047455	Novel	N	2111	0.007	0.955	0
2355	FOSL2	FOS like 2, AP-1 transcription factor subunit	ENSP00000264716	0.095424	Novel	U	992	0.008	0.996	0
10203	CALCRL	calcitonin receptor like receptor	ENSP00000386972	0.0566464	Novel	N	1742	0.008	0.947	0
1499	CTNNB1	catenin beta 1	ENSP00000344456	0.0944143	Novel	U	1008	0.009	0.981	0
6382	SDC1	syndecan 1	ENSP00000370542	0.0395029	Novel	U	2575	0.009	0.981	0
1514	CTSL	cathepsin L	ENSP00000345344	0.0414	Novel	U	2449	0.009	0.963	0
3083	HGFAC	HGF activator	ENSP00000421801	0.0690143	Novel	U	1388	0.009	0.952	0
53630	BCO1	beta-carotene oxygenase 1	ENSP00000258168	0.0269201	Novel	U	3823	0.009	0.927	0
55790	CSGALNACT1	chondroitin sulfate N-acetylgalactosaminyltransferase 1	ENSP00000411816	0.0493942	Novel	U	2032	0.009	0.92	0
122876	GPHB5	glycoprotein hormone subunit beta 5	ENSP00000478993	0.0418996	Novel	N	2411	0.009	0.9	0
83871	RAB34	RAB34, member RAS oncogene family	ENSP00000413156	0.0462444	Novel	U	2177	0.01	0.918	0
9170	LPAR2	lysophosphatidic acid receptor 2	ENSP00000443256	0.0357386	Novel	N	2849	0.01	0.916	0
1385	CREB1	cAMP responsive element binding protein 1	ENSP00000387699	0.111862	Novel	U	836	0.011	0.993	0
5618	PRLR	prolactin receptor	ENSP00000482954	0.0196351	Novel	U	5218	0.011	0.917	0
7122	CLDN5	claudin 5	ENSP00000385477	0.0293737	Novel	U	3495	0.012	0.904	0
7474	WNT5A	Wnt family member 5A	ENSP00000264634	0.0698245	Novel	U	1362	0.012	0.902	0
5599	MAPK8	mitogen-activated protein kinase 8	ENSP00000378974	0.15869	Novel	U	596	0.013	0.999	0
3284	HSD3B2	hydroxy-delta-5-steroid dehydrogenase, 3 beta- and steroid delta-isomerase 2	ENSP00000445122	0.0349009	Novel	U	2919	0.013	0.983	0
3163	HMOX2	heme oxygenase 2	ENSP00000477572	0.035853	Novel	N	2843	0.013	0.92	0
91584	PLXNA4	plexin A4	ENSP00000352882	0.0329476	Novel	U	3085	0.013	0.906	0
11041	B4GAT1	beta-1,4-glucuronyltransferase 1	ENSP00000309096	0.035012	Novel	U	2912	0.016	0.9	0
1605	DAG1	dystroglycan 1	ENSP00000442600	0.0268753	Novel	U	3832	0.017	0.997	0
1268	CNR1	cannabinoid receptor 1	ENSP00000358513	0.0271484	Novel	N	3788	0.018	0.933	0
1508	CTSB	cathepsin B	ENSP00000345672	0.043379	Novel	U	2322	0.018	0.922	0
51571	CYRIB	CYFIP related Rac1 interactor B	ENSP00000429150	0.0416495	Novel	U	2429	0.018	0.902	0
8463	TEAD2	TEA domain transcription factor 2	ENSP00000472109	0.048591	Novel	N	2056	0.019	0.947	0
347148	QRFP	pyroglutamylated RFamide peptide	ENSP00000485512	0.0516627	Novel	N	1939	0.019	0.902	0
1382	CRABP2	cellular retinoic acid binding protein 2	ENSP00000482841	0.0395669	Novel	U	2566	0.02	0.964	0
3934	LCN2	lipocalin 2	ENSP00000362108	0.0310677	Novel	N	3296	0.021	0.954	0
5443	POMC	proopiomelanocortin	ENSP00000384092	0.0513007	Novel	N	1954	0.022	0.966	0
2781	GNAZ	G protein subunit alpha z	ENSP00000478892	0.067246	Novel	N	1428	0.022	0.956	0
113	ADCY7	adenylate cyclase 7	ENSP00000378187	0.0825497	Novel	U	1150	0.022	0.926	0
55501	CHST12	carbohydrate sulfotransferase 12	ENSP00000481912	0.0422719	Novel	U	2387	0.022	0.926	0
2775	GNAO1	G protein subunit alpha o1	ENSP00000262494	0.0913041	Novel	N	1040	0.023	0.977	0
5265	SERPINA1	serpin family A member 1	ENSP00000416066	0.0388022	Novel	U	2628	0.024	0.954	0
8841	HDAC3	histone deacetylase 3	ENSP00000302967	0.0700168	Novel	U	1357	0.026	0.963	0
7004	TEAD4	TEA domain transcription factor 4	ENSP00000352926	0.0348074	Novel	U	2924	0.028	0.972	0
5539	PPY	pancreatic polypeptide	ENSP00000466009	0.0410347	Novel	N	2480	0.029	0.9	0
5295	PIK3R1	phosphoinositide-3-kinase regulatory subunit 1	ENSP00000428056	0.0298703	Novel	U	3445	0.03	0.992	0
2690	GHR	growth hormone receptor	ENSP00000483403	0.0317057	Novel	U	3212	0.031	0.96	0
7316	UBC	ubiquitin C	ENSP00000441543	0.11717	Novel	U	803	0.031	0.926	0
3781	KCNN2	potassium calcium-activated channel subfamily N member 2	ENSP00000427120	0.0515031	Novel	N	1942	0.032	0.947	0
5601	MAPK9	mitogen-activated protein kinase 9	ENSP00000394560	0.0230996	Novel	U	4492	0.034	0.999	0
3352	HTR1D	5-hydroxytryptamine receptor 1D	ENSP00000363748	0.0285834	Novel	N	3590	0.034	0.919	0
57556	SEMA6A	semaphorin 6A	ENSP00000257414	0.0281665	Novel	U	3637	0.036	0.987	0
3065	HDAC1	histone deacetylase 1	ENSP00000362649	0.0656661	Novel	U	1469	0.037	0.973	0
10133	OPTN	optineurin	ENSP00000368022	0.0228101	Novel	N	4548	0.038	0.985	0
4924	NUCB1	nucleobindin 1	ENSP00000385923	0.0260249	Novel	U	3970	0.038	0.907	0
6352	CCL5	C-C motif chemokine ligand 5	ENSP00000474412	0.0210649	Novel	U	4908	0.039	0.993	0
3773	KCNJ16	potassium inwardly rectifying channel subfamily J member 16	ENSP00000465295	0.0342185	Novel	U	2966	0.039	0.929	0
10413	YAP1	Yes1 associated transcriptional regulator	ENSP00000478927	0.045416	Novel	U	2222	0.04	0.988	0
3066	HDAC2	histone deacetylase 2	ENSP00000430432	0.0922245	Novel	N	1029	0.04	0.958	0
145173	B3GLCT	beta 3-glucosyltransferase	ENSP00000343002	0.0373714	Novel	N	2727	0.04	0.954	0
797	CALCB	calcitonin related polypeptide beta	ENSP00000433490	0.0353255	Novel	N	2886	0.04	0.925	0
1241	LTB4R	leukotriene B4 receptor	ENSP00000380008	0.0228698	Novel	N	4537	0.04	0.915	0
7534	YWHAZ	tyrosine 3-monooxygenase/tryptophan 5-monooxygenase activation protein zeta	ENSP00000379287	0.0534407	Novel	U	1860	0.043	0.911	0
6908	TBP	TATA-box binding protein	ENSP00000375942	0.0337874	Novel	N	3009	0.045	0.963	0
51319	RSRC1	arginine and serine rich coiled-coil 1	ENSP00000481697	0.0440885	Novel	U	2286	0.046	0.916	0
2051	EPHB6	EPH receptor B6	ENSP00000481994	0.0333078	Novel	N	3050	0.047	0.907	0
3091	HIF1A	hypoxia inducible factor 1 subunit alpha	ENSP00000437955	0.0277107	Novel	U	3708	0.048	0.97	0
7403	KDM6A	lysine demethylase 6A	ENSP00000367203	0.0730716	Novel	U	1293	0.048	0.918	0
387129	NPSR1	neuropeptide S receptor 1	ENSP00000370950	0.0540244	Novel	N	1835	0.049	0.951	0
57007	ACKR3	atypical chemokine receptor 3	ENSP00000272928	0.0224572	Novel	U	4607	0.049	0.917	0

## Sheet: MES >= 0.95
Entrez	Symbol	Name	Ensembl ID	Probability	Known/Novel	Class-Label	Rank	pvalue	Maximum interaction score	Maximum enrichment score
1278	COL1A2	collagen type I alpha 2 chain	ENSP00000297268	0.964392	Novel	U	3	0	0.999	0.971182
6662	SOX9	SRY-box transcription factor 9	ENSP00000245479	0.937869	Novel	U	7	0	0.96	0.97483
6678	SPARC	secreted protein acidic and cysteine rich	ENSP00000231061	0.931786	Novel	U	8	0	0.986	0.959185
3000	GUCY2D	guanylate cyclase 2D, retinal	ENSP00000254854	0.871893	Novel	U	15	0	0.9	0.990831
6696	SPP1	secreted phosphoprotein 1	ENSP00000378517	0.770228	Novel	U	39	0	0.978	0.96518
4322	MMP13	matrix metallopeptidase 13	ENSP00000260302	0.69184	Novel	U	66	0	0.986	0.965134
860	RUNX2	RUNX family transcription factor 2	ENSP00000360493	0.676281	Novel	U	72	0	0.965	0.974666
5145	PDE6A	phosphodiesterase 6A	ENSP00000255266	0.598156	Novel	U	103	0	0.968	0.989648
10468	FST	follistatin	ENSP00000256759	0.595767	Novel	N	106	0	0.982	0.969776
7057	THBS1	thrombospondin 1	ENSP00000260356	0.582542	Novel	U	110	0	0.981	0.977742
2147	F2	coagulation factor II, thrombin	ENSP00000308541	0.56912	Novel	U	116	0	0.944	0.963822
3491	CCN1	cellular communication network factor 1	ENSP00000398736	0.562308	Novel	U	120	0	0.948	0.952932
5146	PDE6C	phosphodiesterase 6C	ENSP00000360502	0.529163	Novel	U	135	0	0.995	0.989497
585	BBS4	Bardet-Biedl syndrome 4	ENSP00000268057	0.512729	Novel	U	140	0	0.999	0.99581
2321	FLT1	fms related receptor tyrosine kinase 1	ENSP00000282397	0.491145	Novel	U	149	0	0.909	0.993343
122042	RXFP2	relaxin family peptide receptor 2	ENSP00000298386	0.476069	Novel	U	154	0	0.902	0.98906
1906	EDN1	endothelin 1	ENSP00000368683	0.467978	Novel	U	161	0	0.955	0.960126
5741	PTH	parathyroid hormone	ENSP00000282091	0.466607	Novel	U	162	0	0.954	0.961517
7450	VWF	von Willebrand factor	ENSP00000261405	0.459313	Novel	U	167	0	0.951	0.95381
4323	MMP14	matrix metallopeptidase 14	ENSP00000308208	0.446107	Novel	U	178	0	0.997	0.972087
346562	GNAT3	G protein subunit alpha transducin 3	ENSP00000381339	0.417648	Novel	N	204	0	0.968	0.984106
5155	PDGFB	platelet derived growth factor subunit B	ENSP00000330382	0.416638	Novel	U	205	0	0.95	0.969376
2908	NR3C1	nuclear receptor subfamily 3 group C member 1	ENSP00000231509	0.412334	Novel	U	212	0	0.985	0.955024
6657	SOX2	SRY-box transcription factor 2	ENSP00000323588	0.382646	Novel	U	238	0	0.983	0.960762
2252	FGF7	fibroblast growth factor 7	ENSP00000267843	0.377652	Novel	U	243	0	0.923	0.975419
196883	ADCY4	adenylate cyclase 4	ENSP00000312126	0.373034	Novel	U	247	0	0.924	0.983041
2780	GNAT2	G protein subunit alpha transducin 2	ENSP00000251337	0.3679	Novel	U	251	0	0.997	0.99855
655	BMP7	bone morphogenetic protein 7	ENSP00000379204	0.361438	Novel	U	258	0	0.931	0.988343
7043	TGFB3	transforming growth factor beta 3	ENSP00000238682	0.354186	Novel	U	266	0	0.968	0.992453
7291	TWIST1	twist family bHLH transcription factor 1	ENSP00000242261	0.352174	Novel	U	268	0	0.962	0.975776
2475	MTOR	mechanistic target of rapamycin kinase	ENSP00000354558	0.339622	Novel	U	284	0	0.99	0.964662
8817	FGF18	fibroblast growth factor 18	ENSP00000274625	0.337351	Novel	U	286	0	0.926	0.984469
3371	TNC	tenascin C	ENSP00000265131	0.33172	Novel	U	289	0	0.985	0.958188
7046	TGFBR1	transforming growth factor beta receptor 1	ENSP00000364133	0.331123	Novel	U	290	0	0.996	0.968524
659	BMPR2	bone morphogenetic protein receptor type 2	ENSP00000363708	0.322649	Novel	U	301	0	0.993	0.95727
7048	TGFBR2	transforming growth factor beta receptor 2	ENSP00000351905	0.32065	Novel	U	304	0	0.997	0.954872
2100	ESR2	estrogen receptor 2	ENSP00000343925	0.315854	Novel	U	308	0	0.953	0.970743
9612	NCOR2	nuclear receptor corepressor 2	ENSP00000384018	0.306111	Novel	U	312	0	0.985	0.957846
4763	NF1	neurofibromin 1	ENSP00000351015	0.303819	Novel	U	314	0	0.932	0.980928
653	BMP5	bone morphogenetic protein 5	ENSP00000359866	0.295513	Novel	U	322	0	0.931	0.977981
5979	RET	ret proto-oncogene	ENSP00000347942	0.293612	Novel	U	324	0	0.92	0.989853
5054	SERPINE1	serpin family E member 1	ENSP00000223095	0.290666	Novel	U	328	0	0.979	0.973567
4089	SMAD4	SMAD family member 4	ENSP00000341551	0.289215	Novel	U	330	0	0.985	0.97837
6868	ADAM17	ADAM metallopeptidase domain 17	ENSP00000309968	0.275341	Novel	U	342	0	0.993	0.952496
7010	TEK	TEK receptor tyrosine kinase	ENSP00000369375	0.270128	Novel	U	348	0	0.95	0.992334
6387	CXCL12	C-X-C motif chemokine ligand 12	ENSP00000379140	0.254733	Novel	U	363	0	0.944	0.961836
5577	PRKAR2B	protein kinase cAMP-dependent type II regulatory subunit beta	ENSP00000265717	0.234514	Novel	U	406	0	0.9	0.978096
112	ADCY6	adenylate cyclase 6	ENSP00000311405	0.231882	Novel	U	410	0	0.924	0.981632
5593	PRKG2	protein kinase cGMP-dependent 2	ENSP00000264399	0.228763	Novel	U	420	0	0.923	0.979249
9611	NCOR1	nuclear receptor corepressor 1	ENSP00000268712	0.221319	Novel	U	431	0.003	0.982	0.953806
2770	GNAI1	G protein subunit alpha i1	ENSP00000343027	0.20907	Novel	N	449	0	0.965	0.98419
4088	SMAD3	SMAD family member 3	ENSP00000332973	0.205593	Novel	U	455	0.002	0.986	0.978969
4093	SMAD9	SMAD family member 9	ENSP00000369154	0.203628	Novel	U	463	0	0.973	0.956774
5468	PPARG	peroxisome proliferator activated receptor gamma	ENSP00000287820	0.199198	Novel	U	478	0.003	0.968	0.973706
9241	NOG	noggin	ENSP00000328181	0.197949	Novel	U	482	0	0.995	0.987558
8646	CHRD	chordin	ENSP00000204604	0.197592	Novel	U	484	0	0.998	0.973134
2066	ERBB4	erb-b2 receptor tyrosine kinase 4	ENSP00000342235	0.197318	Novel	U	485	0	0.939	0.98628
55366	LGR4	leucine rich repeat containing G protein-coupled receptor 4	ENSP00000368516	0.195936	Novel	U	487	0	0.998	0.991209
5156	PDGFRA	platelet derived growth factor receptor alpha	ENSP00000257290	0.190861	Novel	U	503	0.001	0.913	0.990547
89780	WNT3A	Wnt family member 3A	ENSP00000284523	0.188673	Novel	U	507	0.003	0.945	0.986347
5604	MAP2K1	mitogen-activated protein kinase kinase 1	ENSP00000302486	0.176868	Novel	U	535	0.002	0.937	0.983588
4092	SMAD7	SMAD family member 7	ENSP00000262158	0.172629	Novel	U	549	0	0.982	0.967105
213	ALB	albumin	ENSP00000295897	0.169814	Novel	U	557	0.015	0.979	0.955506
4087	SMAD2	SMAD family member 2	ENSP00000262160	0.165241	Novel	U	573	0	0.987	0.979157
836	CASP3	caspase 3	ENSP00000311032	0.16153	Novel	N	584	0.013	0.9	0.951119
3162	HMOX1	heme oxygenase 1	ENSP00000216117	0.161393	Novel	U	585	0	0.977	0.950806
2064	ERBB2	erb-b2 receptor tyrosine kinase 2	ENSP00000269571	0.159472	Novel	U	591	0.017	0.962	0.980792
109	ADCY3	adenylate cyclase 3	ENSP00000260600	0.159351	Novel	U	592	0.002	0.924	0.981896
22943	DKK1	dickkopf WNT signaling pathway inhibitor 1	ENSP00000363081	0.158315	Novel	U	598	0	0.958	0.978058
6615	SNAI1	snail family transcriptional repressor 1	ENSP00000244050	0.156653	Novel	U	604	0	0.967	0.981716
111	ADCY5	adenylate cyclase 5	ENSP00000419361	0.156319	Novel	U	605	0.02	0.924	0.982127
8549	LGR5	leucine rich repeat containing G protein-coupled receptor 5	ENSP00000266674	0.15433	Novel	U	611	0	0.997	0.990597
7481	WNT11	Wnt family member 11	ENSP00000325526	0.152869	Novel	U	618	0.002	0.902	0.981911
2248	FGF3	fibroblast growth factor 3	ENSP00000334122	0.150262	Novel	U	633	0	0.92	0.988148
2264	FGFR4	fibroblast growth factor receptor 4	ENSP00000292408	0.144564	Novel	U	658	0	0.993	0.984207
4803	NGF	nerve growth factor	ENSP00000358525	0.141222	Novel	U	685	0.004	0.947	0.95043
2771	GNAI2	G protein subunit alpha i2	ENSP00000312999	0.140039	Novel	N	691	0.002	0.969	0.996532
29072	SETD2	SET domain containing 2, histone lysine methyltransferase	ENSP00000386759	0.137524	Novel	N	699	0.007	0.978	0.978868
2254	FGF9	fibroblast growth factor 9	ENSP00000371790	0.137033	Novel	U	701	0	0.92	0.982152
3791	KDR	kinase insert domain receptor	ENSP00000263923	0.1301	Novel	U	729	0.001	0.969	0.991491
5770	PTPN1	protein tyrosine phosphatase non-receptor type 1	ENSP00000360683	0.129523	Novel	U	732	0	0.998	0.958442
2251	FGF6	fibroblast growth factor 6	ENSP00000228837	0.128518	Novel	U	739	0	0.916	0.964904
2261	FGFR3	fibroblast growth factor receptor 3	ENSP00000339824	0.121448	Novel	U	772	0	0.993	0.987705
3553	IL1B	interleukin 1 beta	ENSP00000263341	0.119076	Novel	U	783	0.014	0.996	0.968127
10672	GNA13	G protein subunit alpha 13	ENSP00000400717	0.11842	Novel	N	790	0	0.954	0.995049
1839	HBEGF	heparin binding EGF like growth factor	ENSP00000230990	0.116561	Novel	U	808	0	0.95	0.966085
4090	SMAD5	SMAD family member 5	ENSP00000441954	0.11559	Novel	U	814	0	0.988	0.97025
5578	PRKCA	protein kinase C alpha	ENSP00000408695	0.108732	Novel	U	867	0	0.914	0.97739
2335	FN1	fibronectin 1	ENSP00000346839	0.106782	Novel	U	880	0.024	0.989	0.962872
59352	LGR6	leucine rich repeat containing G protein-coupled receptor 6	ENSP00000356247	0.104709	Novel	N	901	0.001	0.974	0.992242
5241	PGR	progesterone receptor	ENSP00000325120	0.103673	Novel	N	914	0.002	0.964	0.974613
6300	MAPK12	mitogen-activated protein kinase 12	ENSP00000215659	0.101439	Novel	N	938	0.008	0.948	0.977892
3952	LEP	leptin	ENSP00000312652	0.0999706	Novel	U	958	0.003	0.982	0.972354
4091	SMAD6	SMAD family member 6	ENSP00000288840	0.0991258	Novel	U	964	0	0.987	0.961289
26281	FGF20	fibroblast growth factor 20	ENSP00000180166	0.0976021	Novel	U	974	0	0.915	0.966506
190	NR0B1	nuclear receptor subfamily 0 group B member 1	ENSP00000368253	0.0918456	Novel	N	1033	0.002	0.963	0.953528
7044	LEFTY2	left-right determination factor 2	ENSP00000355785	0.0854996	Novel	U	1106	0	0.917	0.970796
2249	FGF4	fibroblast growth factor 4	ENSP00000168712	0.0839608	Novel	U	1128	0.001	0.919	0.990924
947	CD34	CD34 molecule	ENSP00000310036	0.0833664	Novel	N	1136	0.004	0.938	0.952311
3558	IL2	interleukin 2	ENSP00000226730	0.083128	Novel	U	1139	0.008	0.971	0.971788
58	ACTA1	actin alpha 1, skeletal muscle	ENSP00000355645	0.0774132	Novel	N	1223	0.011	0.918	0.96145
3645	INSRR	insulin receptor related receptor	ENSP00000357178	0.0736027	Novel	U	1277	0.007	0.974	0.98509
108	ADCY2	adenylate cyclase 2	ENSP00000342952	0.0731489	Novel	U	1289	0.013	0.927	0.982597
960	CD44	CD44 molecule (Indian blood group)	ENSP00000398632	0.0711361	Novel	U	1330	0.003	0.963	0.953639
27302	BMP10	bone morphogenetic protein 10	ENSP00000295379	0.0679122	Novel	U	1411	0	0.912	0.965407
284	ANGPT1	angiopoietin 1	ENSP00000428340	0.0661388	Novel	U	1458	0.002	0.949	0.975223
5457	POU4F1	POU class 4 homeobox 1	ENSP00000366413	0.062156	Novel	N	1553	0.008	0.949	0.951137
6794	STK11	serine/threonine kinase 11	ENSP00000324856	0.0619514	Novel	U	1560	0.005	0.965	0.97017
2783	GNB2	G protein subunit beta 2	ENSP00000305260	0.0614377	Novel	N	1581	0.012	0.973	0.995284
4317	MMP8	matrix metallopeptidase 8	ENSP00000236826	0.0613491	Novel	U	1584	0	0.985	0.954607
4821	NKX2-2	NK2 homeobox 2	ENSP00000366347	0.0583854	Novel	N	1681	0.007	0.928	0.952616
3565	IL4	interleukin 4	ENSP00000231449	0.0562423	Novel	U	1758	0.015	0.972	0.977811
1959	EGR2	early growth response 2	ENSP00000242480	0.0538338	Novel	N	1841	0.022	0.981	0.96811
4316	MMP7	matrix metallopeptidase 7	ENSP00000260227	0.0521899	Novel	U	1915	0.001	0.959	0.969685
2768	GNA12	G protein subunit alpha 12	ENSP00000275364	0.0519835	Novel	N	1928	0.02	0.967	0.995765
1750	DLX6	distal-less homeobox 6	ENSP00000428480	0.0507206	Novel	U	1980	0.007	0.916	0.956458
79923	NANOG	Nanog homeobox	ENSP00000229307	0.0485864	Novel	U	2057	0.01	0.986	0.962396
59345	GNB4	G protein subunit beta 4	ENSP00000232564	0.0475725	Novel	N	2100	0.03	0.972	0.995783
2113	ETS1	ETS proto-oncogene 1, transcription factor	ENSP00000376436	0.0470725	Novel	U	2127	0.014	0.985	0.957204
1482	NKX2-5	NK2 homeobox 5	ENSP00000327758	0.0467787	Novel	U	2143	0.015	0.965	0.96845
3651	PDX1	pancreatic and duodenal homeobox 1	ENSP00000370421	0.0447317	Novel	U	2256	0.003	0.93	0.95186
2324	FLT4	fms related receptor tyrosine kinase 4	ENSP00000261937	0.044536	Novel	U	2273	0.001	0.908	0.981968
2773	GNAI3	G protein subunit alpha i3	ENSP00000358867	0.0428441	Novel	U	2353	0.031	0.97	0.982915
8660	IRS2	insulin receptor substrate 2	ENSP00000365016	0.0389626	Novel	U	2618	0.003	0.986	0.964461
3552	IL1A	interleukin 1 alpha	ENSP00000263339	0.0389223	Novel	U	2620	0.002	0.973	0.956599
613	BCR	BCR activator of RhoGEF and GTPase	ENSP00000303507	0.037083	Novel	U	2747	0.011	0.905	0.954876
3684	ITGAM	integrin subunit alpha M	ENSP00000441691	0.0355091	Novel	U	2866	0.033	0.941	0.97275
5582	PRKCG	protein kinase C gamma	ENSP00000263431	0.034344	Novel	U	2956	0.037	0.911	0.986752
146057	TTBK2	tau tubulin kinase 2	ENSP00000267890	0.0276872	Novel	N	3709	0.047	0.936	0.99065
3383	ICAM1	intercellular adhesion molecule 1	ENSP00000264832	0.0270087	Novel	U	3810	0.02	0.985	0.972792
5914	RARA	retinoic acid receptor alpha	ENSP00000254066	0.0262978	Novel	U	3913	0.034	0.992	0.961842
1437	CSF2	colony stimulating factor 2	ENSP00000296871	0.0255071	Novel	U	4049	0.038	0.993	0.977296
1000	CDH2	cadherin 2	ENSP00000269141	0.024197	Novel	N	4278	0.03	0.95	0.962747
