# Supplementary material for: Identifying pathological myopia associated genes with GenePlexus in protein-protein interaction network
Source: Front Genet. 2025 Mar 5;16:1533567. doi: 10.3389/fgene.2025.1533567 (PMC11919901; doi:10.3389/fgene.2025.1533567)
Supplement: Supplementary file 2 [file Table3.xlsx]

## Sheet: Original
Entrez	Symbol	Name	Probability	Known/Novel	Class-Label	Rank	Pvalue
5791	PTPRE	protein tyrosine phosphatase receptor type E	0.203386	Novel	U	3	0
389549	FEZF1	FEZ family zinc finger 1	0.199444	Novel	U	4	0
1496	CTNNA2	catenin alpha 2	0.19439	Novel	N	6	0
577	ADGRB3	adhesion G protein-coupled receptor B3	0.193788	Novel	N	7	0
1996	ELAVL4	ELAV like RNA binding protein 4	0.193473	Novel	N	8	0
9037	SEMA5A	semaphorin 5A	0.192146	Novel	U	10	0
85416	ZIC5	Zic family member 5	0.180342	Novel	U	13	0
1006	CDH8	cadherin 8	0.174872	Novel	U	14	0
7043	TGFB3	transforming growth factor beta 3	0.169656	Novel	U	15	0
5797	PTPRM	protein tyrosine phosphatase receptor type M	0.148356	Novel	U	18	0
3624	INHBA	inhibin subunit beta A	0.132739	Novel	U	20	0
3910	LAMA4	laminin subunit alpha 4	0.123764	Novel	N	21	0
27253	PCDH17	protocadherin 17	0.120975	Novel	U	22	0
56104	PCDHGB1	protocadherin gamma subfamily B, 1	0.112685	Novel	U	26	0
7546	ZIC2	Zic family member 2	0.111963	Novel	N	27	0
5784	PTPN14	protein tyrosine phosphatase non-receptor type 14	0.107186	Novel	N	29	0
64405	CDH22	cadherin 22	0.104929	Novel	U	30	0
1004	CDH6	cadherin 6	0.0997544	Novel	U	35	0
56103	PCDHGB2	protocadherin gamma subfamily B, 2	0.0983611	Novel	U	36	0
1010	CDH12	cadherin 12	0.0973265	Novel	U	37	0
56141	PCDHA7	protocadherin alpha 7	0.0955681	Novel	U	38	0
5798	PTPRN	protein tyrosine phosphatase receptor type N	0.0937632	Novel	N	41	0
92949	ADAMTSL1	ADAMTS like 1	0.0935874	Novel	U	43	0
221935	SDK1	sidekick cell adhesion molecule 1	0.0934657	Novel	U	44	0
55734	ZFP64	ZFP64 zinc finger protein	0.0919589	Novel	U	47	0
23671	TMEFF2	transmembrane protein with EGF like and two follistatin like domains 2	0.0910176	Novel	N	49	0
5780	PTPN9	protein tyrosine phosphatase non-receptor type 9	0.0904098	Novel	N	50	0
7472	WNT2	Wnt family member 2	0.0902484	Novel	N	51	0
5800	PTPRO	protein tyrosine phosphatase receptor type O	0.0899342	Novel	N	52	0
1005	CDH7	cadherin 7	0.0878707	Novel	U	55	0
56111	PCDHGA4	protocadherin gamma subfamily A, 4	0.0872266	Novel	U	56	0
7042	TGFB2	transforming growth factor beta 2	0.0861562	Novel	U	58	0
5099	PCDH7	protocadherin 7	0.0847186	Novel	U	60	0
54549	SDK2	sidekick cell adhesion molecule 2	0.0846852	Novel	U	61	0
1009	CDH11	cadherin 11	0.0812685	Novel	U	67	0
11186	RASSF1	Ras association domain family member 1	0.0807915	Novel	N	70	0
9358	ITGBL1	integrin subunit beta like 1	0.0806945	Novel	U	71	0
1630	DCC	DCC netrin 1 receptor	0.0796844	Novel	U	72	0
23654	PLXNB2	plexin B2	0.0796744	Novel	N	73	0
1013	CDH15	cadherin 15	0.0790135	Novel	U	74	0
116154	PHACTR3	phosphatase and actin regulator 3	0.0784826	Novel	U	75	0
23414	ZFPM2	zinc finger protein, FOG family member 2	0.0774266	Novel	N	76	0
22865	SLITRK3	SLIT and NTRK like family member 3	0.0766611	Novel	U	78	0
56132	PCDHB3	protocadherin beta 3	0.0766336	Novel	U	79	0
421	ARVCF	ARVCF delta catenin family member	0.0760493	Novel	U	83	0
28513	CDH19	cadherin 19	0.0758394	Novel	U	84	0
128209	KLF17	Kruppel like factor 17	0.0752202	Novel	U	86	0
26095	PTPN20	protein tyrosine phosphatase non-receptor type 20	0.0733479	Novel	U	90	0
84624	FNDC1	fibronectin type III domain containing 1	0.0728154	Novel	U	92	0
2661	GDF9	growth differentiation factor 9	0.0717763	Novel	N	94	0
2596	GAP43	growth associated protein 43	0.0669045	Novel	N	108	0
116039	OSR2	odd-skipped related transciption factor 2	0.0665673	Novel	U	109	0
1750	DLX6	distal-less homeobox 6	0.0623974	Novel	N	120	0
54510	PCDH18	protocadherin 18	0.0622871	Novel	U	122	0
8325	FZD8	frizzled class receptor 8	0.0621812	Novel	N	123	0
57626	KLHL1	kelch like family member 1	0.0619984	Novel	U	125	0
22885	ABLIM3	actin binding LIM protein family member 3	0.0618133	Novel	N	126	0
56131	PCDHB4	protocadherin beta 4	0.0603042	Novel	U	133	0
4090	SMAD5	SMAD family member 5	0.060175	Novel	N	134	0
3235	HOXD9	homeobox D9	0.0593637	Novel	U	137	0
8831	SYNGAP1	synaptic Ras GTPase activating protein 1	0.0584345	Novel	U	141	0
64881	PCDH20	protocadherin 20	0.0578781	Novel	U	144	0
80031	SEMA6D	semaphorin 6D	0.0545723	Novel	U	169	0
8577	TMEFF1	transmembrane protein with EGF like and two follistatin like domains 1	0.0544015	Novel	U	171	0
26167	PCDHB5	protocadherin beta 5	0.0540117	Novel	U	173	0
3680	ITGA9	integrin subunit alpha 9	0.0538608	Novel	N	175	0
1123	CHN1	chimerin 1	0.0537665	Novel	N	176	0
23022	PALLD	palladin, cytoskeletal associated protein	0.0518597	Novel	U	186	0
57575	PCDH10	protocadherin 10	0.0514261	Novel	U	193	0
10512	SEMA3C	semaphorin 3C	0.0514085	Novel	N	194	0
11197	WIF1	WNT inhibitory factor 1	0.0501708	Novel	U	198	0
5924	RASGRF2	Ras protein specific guanine nucleotide releasing factor 2	0.0501321	Novel	N	199	0
8515	ITGA10	integrin subunit alpha 10	0.0491051	Novel	N	211	0
59277	NTN4	netrin 4	0.0487623	Novel	U	215	0
5829	PXN	paxillin	0.0487442	Novel	N	216	0
2195	FAT1	FAT atypical cadherin 1	0.0485869	Novel	U	219	0
27123	DKK2	dickkopf WNT signaling pathway inhibitor 2	0.048342	Novel	U	222	0
4139	MARK1	microtubule affinity regulating kinase 1	0.0479361	Novel	U	228	0
85458	DIXDC1	DIX domain containing 1	0.0473539	Novel	N	232	0
23114	NFASC	neurofascin	0.0472836	Novel	U	234	0
57556	SEMA6A	semaphorin 6A	0.0461366	Novel	N	244	0
53353	LRP1B	LDL receptor related protein 1B	0.0461015	Novel	N	246	0
389118	CDHR4	cadherin related family member 4	0.0457445	Novel	U	249	0
1002	CDH4	cadherin 4	0.0448608	Novel	U	256	0
5098	PCDHGC3	protocadherin gamma subfamily C, 3	0.0446266	Novel	U	259	0
4838	NODAL	nodal growth differentiation factor	0.0443631	Novel	U	264	0
9472	AKAP6	A-kinase anchoring protein 6	0.0437695	Novel	N	270	0
4739	NEDD9	neural precursor cell expressed, developmentally down-regulated 9	0.0425973	Novel	U	284	0
56139	PCDHA10	protocadherin alpha 10	0.041351	Novel	U	293	0
9708	PCDHGA8	protocadherin gamma subfamily A, 8	0.0410411	Novel	U	297	0
5629	PROX1	prospero homeobox 1	0.0406416	Novel	U	301	0
651	BMP3	bone morphogenetic protein 3	0.0404238	Novel	N	303	0
158326	FREM1	FRAS1 related extracellular matrix 1	0.0402739	Novel	N	304	0
55103	RALGPS2	Ral GEF with PH domain and SH3 binding motif 2	0.0401747	Novel	U	306	0
1747	DLX3	distal-less homeobox 3	0.0399699	Novel	U	310	0
54437	SEMA5B	semaphorin 5B	0.0395932	Novel	U	315	0
23314	SATB2	SATB homeobox 2	0.0389018	Novel	U	321	0
8728	ADAM19	ADAM metallopeptidase domain 19	0.0388499	Novel	U	323	0
85407	NKD1	NKD inhibitor of WNT signaling pathway 1	0.0385829	Novel	U	327	0
57045	TWSG1	twisted gastrulation BMP signaling modulator 1	0.0384082	Novel	U	329	0
10962	MLLT11	MLLT11 transcription factor 7 cofactor	0.038348	Novel	N	330	0
9411	ARHGAP29	Rho GTPase activating protein 29	0.0378025	Novel	N	344	0
3693	ITGB5	integrin subunit beta 5	0.0375361	Novel	N	350	0
4091	SMAD6	SMAD family member 6	0.0370759	Novel	U	357	0
121340	SP7	Sp7 transcription factor	0.0367791	Novel	N	362	0
56147	PCDHA1	protocadherin alpha 1	0.0364319	Novel	U	368	0
11167	FSTL1	follistatin like 1	0.0358477	Novel	N	375	0
5747	PTK2	protein tyrosine kinase 2	0.0358048	Novel	U	377	0
81848	SPRY4	sprouty RTK signaling antagonist 4	0.0352466	Novel	U	392	0
1124	CHN2	chimerin 2	0.0352093	Novel	N	394	0
27302	BMP10	bone morphogenetic protein 10	0.0351719	Novel	U	397	0
26011	TENM4	teneurin transmembrane protein 4	0.0345886	Novel	N	408	0
117581	TWIST2	twist family bHLH transcription factor 2	0.0344961	Novel	N	411	0
8840	CCN4	cellular communication network factor 4	0.0344421	Novel	N	414	0
54910	SEMA4C	semaphorin 4C	0.0339531	Novel	N	420	0
10500	SEMA6C	semaphorin 6C	0.0336281	Novel	U	432	0
1795	DOCK3	dedicator of cytokinesis 3	0.0333746	Novel	U	439	0
22883	CLSTN1	calsyntenin 1	0.0329153	Novel	U	453	0
4921	DDR2	discoidin domain receptor tyrosine kinase 2	0.0328152	Novel	N	456	0
55243	KIRREL1	kirre like nephrin family adhesion molecule 1	0.0315763	Novel	U	485	0
7869	SEMA3B	semaphorin 3B	0.0314571	Novel	U	487	0
151449	GDF7	growth differentiation factor 7	0.0311752	Novel	U	494	0
7473	WNT3	Wnt family member 3	0.0287254	Novel	N	558	0
3236	HOXD10	homeobox D10	0.0283758	Novel	U	573	0
11215	AKAP11	A-kinase anchoring protein 11	0.0283214	Novel	U	575	0
51294	PCDH12	protocadherin 12	0.0283056	Novel	N	576	0
1945	EFNA4	ephrin A4	0.0281785	Novel	N	584	0
11346	SYNPO	synaptopodin	0.0280965	Novel	U	586	0
10252	SPRY1	sprouty RTK signaling antagonist 1	0.0280078	Novel	N	591	0
168002	DACT2	dishevelled binding antagonist of beta catenin 2	0.027724	Novel	U	601	0
80319	CXXC4	CXXC finger protein 4	0.0274326	Novel	N	609	0
22997	IGSF9B	immunoglobulin superfamily member 9B	0.0270049	Novel	U	623	0
10787	NCKAP1	NCK associated protein 1	0.0268539	Novel	N	627	0
162282	ANKFN1	ankyrin repeat and fibronectin type III domain containing 1	0.0262515	Novel	U	653	0
122786	FRMD6	FERM domain containing 6	0.0258907	Novel	U	672	0
7092	TLL1	tolloid like 1	0.025777	Novel	N	678	0
11249	NXPH2	neurexophilin 2	0.0257711	Novel	U	679	0
8828	NRP2	neuropilin 2	0.0250325	Novel	N	700	0
64093	SMOC1	SPARC related modular calcium binding 1	0.0247526	Novel	N	719	0
23152	CIC	capicua transcriptional repressor	0.0246819	Novel	U	721	0
124857	WFIKKN2	WAP, follistatin/kazal, immunoglobulin, kunitz and netrin domain containing 2	0.0238128	Novel	N	770	0
245806	VGLL2	vestigial like family member 2	0.0237235	Novel	U	774	0
56963	RGMA	repulsive guidance molecule BMP co-receptor a	0.0237053	Novel	U	775	0
79026	AHNAK	AHNAK nucleoprotein	0.0231414	Novel	N	793	0
9719	ADAMTSL2	ADAMTS like 2	0.0226249	Novel	N	821	0
23286	WWC1	WW and C2 domain containing 1	0.0226134	Novel	N	822	0
64388	GREM2	gremlin 2, DAN family BMP antagonist	0.0219649	Novel	N	844	0
9765	ZFYVE16	zinc finger FYVE-type containing 16	0.0219625	Novel	U	845	0
3918	LAMC2	laminin subunit gamma 2	0.0209637	Novel	U	886	0
170691	ADAMTS17	ADAM metallopeptidase with thrombospondin type 1 motif 17	0.0208589	Novel	U	891	0
8482	SEMA7A	semaphorin 7A (John Milton Hagen blood group)	0.0207392	Novel	N	898	0
84152	PPP1R1B	protein phosphatase 1 regulatory inhibitor subunit 1B	0.0204237	Novel	N	915	0
387755	INSC	INSC spindle orientation adaptor protein	0.0203616	Novel	U	921	0
8643	PTCH2	patched 2	0.0197346	Novel	N	958	0
23401	FRAT2	FRAT regulator of WNT signaling pathway 2	0.0193465	Novel	N	983	0
9454	HOMER3	homer scaffold protein 3	0.0193052	Novel	U	989	0
80310	PDGFD	platelet derived growth factor D	0.0179782	Novel	U	1083	0
7786	MAP3K12	mitogen-activated protein kinase kinase kinase 12	0.0175892	Novel	N	1112	0
84552	PARD6G	par-6 family cell polarity regulator gamma	0.017473	Novel	U	1123	0
9542	NRG2	neuregulin 2	0.0166054	Novel	N	1209	0
65059	RAPH1	Ras association (RalGDS/AF-6) and pleckstrin homology domains 1	0.015974	Novel	U	1257	0
9590	AKAP12	A-kinase anchoring protein 12	0.0156504	Novel	N	1287	0
131566	DCBLD2	discoidin, CUB and LCCL domain containing 2	0.0142499	Novel	N	1413	0
10507	SEMA4D	semaphorin 4D	0.0134732	Novel	N	1495	0
118856	MMP21	matrix metallopeptidase 21	0.0125329	Novel	N	1611	0
56034	PDGFC	platelet derived growth factor C	0.0118922	Novel	N	1690	0
644943	RASSF10	Ras association domain family member 10	0.0113883	Novel	U	1761	0
100526694	MSANTD3-TMEFF1	MSANTD3-TMEFF1 readthrough	0.00966506	Novel	U	2021	0
55079	FEZF2	FEZ family zinc finger 2	0.136253	Novel	U	19	0.001
120114	FAT3	FAT atypical cadherin 3	0.110278	Novel	U	28	0.001
9378	NRXN1	neurexin 1	0.104077	Novel	U	31	0.001
1012	CDH13	cadherin 13	0.100222	Novel	U	33	0.001
132625	ZFP42	ZFP42 zinc finger protein	0.0881368	Novel	U	54	0.001
85300	ATCAY	ATCAY kinesin light chain interacting caytaxin	0.0819196	Novel	N	65	0.001
5783	PTPN13	protein tyrosine phosphatase non-receptor type 13	0.081168	Novel	N	68	0.001
1303	COL12A1	collagen type XII alpha 1 chain	0.0767066	Novel	U	77	0.001
5999	RGS4	regulator of G protein signaling 4	0.0762667	Novel	N	81	0.001
26469	PTPN18	protein tyrosine phosphatase non-receptor type 18	0.0744938	Novel	N	87	0.001
7431	VIM	vimentin	0.0740025	Novel	N	88	0.001
5803	PTPRZ1	protein tyrosine phosphatase receptor type Z1	0.0689216	Novel	N	103	0.001
1306	COL15A1	collagen type XV alpha 1 chain	0.0655324	Novel	N	115	0.001
10076	PTPRU	protein tyrosine phosphatase receptor type U	0.0651549	Novel	U	116	0.001
7082	TJP1	tight junction protein 1	0.0637308	Novel	U	117	0.001
2778	GNAS	GNAS complex locus	0.0628437	Novel	N	119	0.001
6092	ROBO2	roundabout guidance receptor 2	0.0613748	Novel	U	127	0.001
1826	DSCAM	DS cell adhesion molecule	0.0606339	Novel	N	131	0.001
5156	PDGFRA	platelet derived growth factor receptor alpha	0.0575929	Novel	N	145	0.001
54981	NMRK1	nicotinamide riboside kinase 1	0.057078	Novel	N	150	0.001
219699	UNC5B	unc-5 netrin receptor B	0.0565965	Novel	U	155	0.001
23365	ARHGEF12	Rho guanine nucleotide exchange factor 12	0.0537109	Novel	N	177	0.001
7475	WNT6	Wnt family member 6	0.0531189	Novel	N	181	0.001
8463	TEAD2	TEA domain transcription factor 2	0.0526341	Novel	N	182	0.001
27122	DKK3	dickkopf WNT signaling pathway inhibitor 3	0.0516337	Novel	U	190	0.001
56138	PCDHA11	protocadherin alpha 11	0.051514	Novel	U	191	0.001
255877	BCL6B	BCL6B transcription repressor	0.0513349	Novel	U	196	0.001
4745	NELL1	neural EGFL like 1	0.050131	Novel	U	200	0.001
5793	PTPRG	protein tyrosine phosphatase receptor type G	0.0500855	Novel	N	202	0.001
6423	SFRP2	secreted frizzled related protein 2	0.0485216	Novel	U	221	0.001
4323	MMP14	matrix metallopeptidase 14	0.0477648	Novel	N	230	0.001
9509	ADAMTS2	ADAM metallopeptidase with thrombospondin type 1 motif 2	0.0469932	Novel	U	238	0.001
283078	MKX	mohawk homeobox	0.0465308	Novel	U	242	0.001
29119	CTNNA3	catenin alpha 3	0.0458939	Novel	N	248	0.001
92293	TMEM132C	transmembrane protein 132C	0.0446435	Novel	U	258	0.001
5792	PTPRF	protein tyrosine phosphatase receptor type F	0.0432472	Novel	U	279	0.001
2201	FBN2	fibrillin 2	0.0426589	Novel	N	283	0.001
84631	SLITRK2	SLIT and NTRK like family member 2	0.0415932	Novel	U	291	0.001
2662	GDF10	growth differentiation factor 10	0.0409306	Novel	N	298	0.001
56920	SEMA3G	semaphorin 3G	0.0401122	Novel	U	307	0.001
1910	EDNRB	endothelin receptor type B	0.0389386	Novel	N	319	0.001
55816	DOK5	docking protein 5	0.0388435	Novel	U	324	0.001
56917	MEIS3	Meis homeobox 3	0.0381751	Novel	U	336	0.001
1007	CDH9	cadherin 9	0.0371737	Novel	U	356	0.001
56121	PCDHB15	protocadherin beta 15	0.0369682	Novel	U	360	0.001
81839	VANGL1	VANGL planar cell polarity protein 1	0.0367178	Novel	U	364	0.001
3675	ITGA3	integrin subunit alpha 3	0.0362011	Novel	N	371	0.001
64403	CDH24	cadherin 24	0.0350616	Novel	U	399	0.001
2562	GABRB3	gamma-aminobutyric acid type A receptor subunit beta3	0.0348393	Novel	U	404	0.001
56101	PCDHGB5	protocadherin gamma subfamily B, 5	0.0337123	Novel	U	429	0.001
392255	GDF6	growth differentiation factor 6	0.0306729	Novel	U	505	0.001
5351	PLOD1	procollagen-lysine,2-oxoglutarate 5-dioxygenase 1	0.0304607	Novel	N	512	0.001
3625	INHBB	inhibin subunit beta B	0.0300272	Novel	N	523	0.001
6788	STK3	serine/threonine kinase 3	0.0293755	Novel	U	540	0.001
11174	ADAMTS6	ADAM metallopeptidase with thrombospondin type 1 motif 6	0.0283796	Novel	U	572	0.001
3206	HOXA10	homeobox A10	0.0282774	Novel	U	579	0.001
55997	CFC1	cripto, FRL-1, cryptic family 1	0.0282526	Novel	N	580	0.001
266743	NPAS4	neuronal PAS domain protein 4	0.0280712	Novel	U	587	0.001
7041	TGFB1I1	transforming growth factor beta 1 induced transcript 1	0.0280242	Novel	N	590	0.001
10468	FST	follistatin	0.0278755	Novel	N	596	0.001
4685	NCAM2	neural cell adhesion molecule 2	0.0271642	Novel	N	618	0.001
1944	EFNA3	ephrin A3	0.0268461	Novel	N	628	0.001
56099	PCDHGB7	protocadherin gamma subfamily B, 7	0.026537	Novel	U	642	0.001
10082	GPC6	glypican 6	0.0261678	Novel	N	660	0.001
165215	FAM171B	family with sequence similarity 171 member B	0.0257846	Novel	U	677	0.001
4756	NEO1	neogenin 1	0.0254845	Novel	N	684	0.001
10023	FRAT1	FRAT regulator of WNT signaling pathway 1	0.0249681	Novel	U	704	0.001
220164	DOK6	docking protein 6	0.0239438	Novel	U	761	0.001
56133	PCDHB2	protocadherin beta 2	0.0238796	Novel	U	764	0.001
26025	PCDHGA12	protocadherin gamma subfamily A, 12	0.0238387	Novel	U	766	0.001
51804	SIX4	SIX homeobox 4	0.0228211	Novel	U	809	0.001
56100	PCDHGB6	protocadherin gamma subfamily B, 6	0.0223885	Novel	U	828	0.001
388419	BTBD17	BTB domain containing 17	0.021007	Novel	U	883	0.001
56146	PCDHA2	protocadherin alpha 2	0.0207211	Novel	U	900	0.001
81794	ADAMTS10	ADAM metallopeptidase with thrombospondin type 1 motif 10	0.0203061	Novel	U	925	0.001
8433	UTF1	undifferentiated embryonic cell transcription factor 1	0.0202123	Novel	U	930	0.001
1300	COL10A1	collagen type X alpha 1 chain	0.0201218	Novel	N	938	0.001
9113	LATS1	large tumor suppressor kinase 1	0.020059	Novel	U	942	0.001
1003	CDH5	cadherin 5	0.019427	Novel	U	976	0.001
3084	NRG1	neuregulin 1	0.0192735	Novel	N	990	0.001
4781	NFIB	nuclear factor I B	0.0176684	Novel	N	1105	0.001
2674	GFRA1	GDNF family receptor alpha 1	0.0165315	Novel	U	1215	0.001
57569	ARHGAP20	Rho GTPase activating protein 20	0.0146019	Novel	N	1379	0.001
4776	NFATC4	nuclear factor of activated T cells 4	0.0143021	Novel	N	1411	0.001
84465	MEGF11	multiple EGF like domains 11	0.0141889	Novel	U	1421	0.001
9693	RAPGEF2	Rap guanine nucleotide exchange factor 2	0.0135503	Novel	N	1487	0.001
80034	CSRNP3	cysteine and serine rich nuclear protein 3	0.0125617	Novel	N	1606	0.001
27121	DKK4	dickkopf WNT signaling pathway inhibitor 4	0.0118049	Novel	U	1701	0.001
5420	PODXL	podocalyxin like	0.0100537	Novel	N	1947	0.001
11122	PTPRT	protein tyrosine phosphatase receptor type T	0.101205	Novel	N	32	0.002
5794	PTPRH	protein tyrosine phosphatase receptor type H	0.100019	Novel	U	34	0.002
5786	PTPRA	protein tyrosine phosphatase receptor type A	0.0698226	Novel	U	98	0.002
27231	NMRK2	nicotinamide riboside kinase 2	0.0659079	Novel	N	113	0.002
56113	PCDHGA2	protocadherin gamma subfamily A, 2	0.0580729	Novel	U	143	0.002
56128	PCDHB8	protocadherin beta 8	0.0570824	Novel	U	149	0.002
8646	CHRD	chordin	0.0549671	Novel	N	164	0.002
9510	ADAMTS1	ADAM metallopeptidase with thrombospondin type 1 motif 1	0.0547205	Novel	N	168	0.002
3626	INHBC	inhibin subunit beta C	0.051346	Novel	U	195	0.002
56135	PCDHAC1	protocadherin alpha subfamily C, 1	0.0498513	Novel	U	205	0.002
268	AMH	anti-Mullerian hormone	0.0483189	Novel	N	223	0.002
389075	RESP18	regulated endocrine specific protein 18	0.0480943	Novel	U	226	0.002
10297	APC2	APC regulator of WNT signaling pathway 2	0.0480075	Novel	U	227	0.002
26137	ZBTB20	zinc finger and BTB domain containing 20	0.0477737	Novel	U	229	0.002
2697	GJA1	gap junction protein alpha 1	0.0469979	Novel	U	237	0.002
5649	RELN	reelin	0.046851	Novel	U	240	0.002
56144	PCDHA4	protocadherin alpha 4	0.0460748	Novel	U	247	0.002
137970	UNC5D	unc-5 netrin receptor D	0.0456521	Novel	N	250	0.002
5324	PLAG1	PLAG1 zinc finger	0.0451724	Novel	U	252	0.002
253827	MSRB3	methionine sulfoxide reductase B3	0.0451669	Novel	U	253	0.002
64221	ROBO3	roundabout guidance receptor 3	0.0446721	Novel	U	257	0.002
7476	WNT7A	Wnt family member 7A	0.0444011	Novel	U	263	0.002
1008	CDH10	cadherin 10	0.0391519	Novel	U	318	0.002
374946	DRAXIN	dorsal inhibitory axon guidance protein	0.0389273	Novel	U	320	0.002
4761	NEUROD2	neuronal differentiation 2	0.0383448	Novel	U	331	0.002
4857	NOVA1	NOVA alternative splicing regulator 1	0.0381781	Novel	N	335	0.002
2261	FGFR3	fibroblast growth factor receptor 3	0.037556	Novel	U	348	0.002
56142	PCDHA6	protocadherin alpha 6	0.0359468	Novel	U	373	0.002
4081	MAB21L1	mab-21 like 1	0.0340586	Novel	N	418	0.002
6297	SALL2	spalt like transcription factor 2	0.0338506	Novel	N	422	0.002
1837	DTNA	dystrobrevin alpha	0.0333043	Novel	N	444	0.002
9620	CELSR1	cadherin EGF LAG seven-pass G-type receptor 1	0.0329262	Novel	N	452	0.002
8321	FZD1	frizzled class receptor 1	0.0327558	Novel	U	457	0.002
2566	GABRG2	gamma-aminobutyric acid type A receptor subunit gamma2	0.0324453	Novel	U	463	0.002
56140	PCDHA8	protocadherin alpha 8	0.0321789	Novel	U	467	0.002
3207	HOXA11	homeobox A11	0.032062	Novel	U	471	0.002
6422	SFRP1	secreted frizzled related protein 1	0.0317217	Novel	U	479	0.002
3696	ITGB8	integrin subunit beta 8	0.031717	Novel	N	480	0.002
1809	DPYSL3	dihydropyrimidinase like 3	0.0316747	Novel	U	483	0.002
59335	PRDM12	PR/SET domain 12	0.0299244	Novel	N	525	0.002
53942	CNTN5	contactin 5	0.0297148	Novel	U	534	0.002
1808	DPYSL2	dihydropyrimidinase like 2	0.0287908	Novel	N	556	0.002
7003	TEAD1	TEA domain transcription factor 1	0.028566	Novel	N	563	0.002
1015	CDH17	cadherin 17	0.0285513	Novel	U	565	0.002
5365	PLXNB3	plexin B3	0.0280249	Novel	N	589	0.002
3400	ID4	inhibitor of DNA binding 4, HLH protein	0.0275491	Novel	U	604	0.002
23705	CADM1	cell adhesion molecule 1	0.0267513	Novel	U	632	0.002
222256	CDHR3	cadherin related family member 3	0.0265477	Novel	U	639	0.002
53358	SHC3	SHC adaptor protein 3	0.0265402	Novel	U	640	0.002
56108	PCDHGA7	protocadherin gamma subfamily A, 7	0.026261	Novel	U	651	0.002
84466	MEGF10	multiple EGF like domains 10	0.0261127	Novel	N	663	0.002
655	BMP7	bone morphogenetic protein 7	0.0258939	Novel	U	670	0.002
171019	ADAMTS19	ADAM metallopeptidase with thrombospondin type 1 motif 19	0.0251504	Novel	U	696	0.002
1266	CNN3	calponin 3	0.0251437	Novel	U	697	0.002
7480	WNT10B	Wnt family member 10B	0.0249306	Novel	N	705	0.002
56033	BARX1	BARX homeobox 1	0.0243534	Novel	U	736	0.002
3237	HOXD11	homeobox D11	0.0243138	Novel	U	738	0.002
23237	ARC	activity regulated cytoskeleton associated protein	0.0240993	Novel	U	751	0.002
84687	PPP1R9B	protein phosphatase 1 regulatory subunit 9B	0.0228089	Novel	N	811	0.002
353500	BMP8A	bone morphogenetic protein 8a	0.0220773	Novel	N	840	0.002
56849	TCEAL7	transcription elongation factor A like 7	0.0214984	Novel	N	861	0.002
10501	SEMA6B	semaphorin 6B	0.0214508	Novel	U	865	0.002
10220	GDF11	growth differentiation factor 11	0.0213814	Novel	N	869	0.002
8030	CCDC6	coiled-coil domain containing 6	0.02072	Novel	U	901	0.002
56143	PCDHA5	protocadherin alpha 5	0.0199526	Novel	U	947	0.002
2658	GDF2	growth differentiation factor 2	0.0187299	Novel	U	1034	0.002
10637	LEFTY1	left-right determination factor 1	0.0181559	Novel	N	1065	0.002
57715	SEMA4G	semaphorin 4G	0.0176124	Novel	U	1108	0.002
80725	SRCIN1	SRC kinase signaling inhibitor 1	0.0174962	Novel	U	1119	0.002
5364	PLXNB1	plexin B1	0.0174946	Novel	N	1120	0.002
3911	LAMA5	laminin subunit alpha 5	0.0174091	Novel	N	1133	0.002
84168	ANTXR1	ANTXR cell adhesion molecule 1	0.0171892	Novel	N	1151	0.002
84441	MAML2	mastermind like transcriptional coactivator 2	0.0168729	Novel	N	1180	0.002
223117	SEMA3D	semaphorin 3D	0.0164929	Novel	U	1218	0.002
122060	SLAIN1	SLAIN motif family member 1	0.0164705	Novel	U	1222	0.002
10152	ABI2	abl interactor 2	0.016247	Novel	N	1230	0.002
8851	CDK5R1	cyclin dependent kinase 5 regulatory subunit 1	0.0160359	Novel	N	1253	0.002
64840	PORCN	porcupine O-acyltransferase	0.015834	Novel	U	1266	0.002
8434	RECK	reversion inducing cysteine rich protein with kazal motifs	0.0156731	Novel	U	1283	0.002
8910	SGCE	sarcoglycan epsilon	0.0155932	Novel	N	1295	0.002
10818	FRS2	fibroblast growth factor receptor substrate 2	0.0148838	Novel	U	1349	0.002
83604	TMEM47	transmembrane protein 47	0.0147548	Novel	U	1363	0.002
25884	CHRDL2	chordin like 2	0.0143562	Novel	U	1408	0.002
57496	MRTFB	myocardin related transcription factor B	0.0125113	Novel	N	1616	0.002
1028	CDKN1C	cyclin dependent kinase inhibitor 1C	0.0123278	Novel	N	1633	0.002
56998	CTNNBIP1	catenin beta interacting protein 1	0.0122678	Novel	N	1643	0.002
85409	NKD2	NKD inhibitor of WNT signaling pathway 2	0.00859668	Novel	U	2237	0.002
5782	PTPN12	protein tyrosine phosphatase non-receptor type 12	0.0850502	Novel	N	59	0.003
7057	THBS1	thrombospondin 1	0.0830474	Novel	U	63	0.003
56130	PCDHB6	protocadherin beta 6	0.065911	Novel	U	112	0.003
162979	ZNF296	zinc finger protein 296	0.0606954	Novel	U	130	0.003
3096	HIVEP1	HIVEP zinc finger 1	0.057085	Novel	N	148	0.003
152330	CNTN4	contactin 4	0.0553973	Novel	U	160	0.003
5775	PTPN4	protein tyrosine phosphatase non-receptor type 4	0.0542912	Novel	N	172	0.003
89932	PAPLN	papilin, proteoglycan like sulfated glycoprotein	0.0499625	Novel	U	203	0.003
56129	PCDHB7	protocadherin beta 7	0.0499571	Novel	U	204	0.003
6591	SNAI2	snail family transcriptional repressor 2	0.0488039	Novel	U	214	0.003
5774	PTPN3	protein tyrosine phosphatase non-receptor type 3	0.0466971	Novel	U	241	0.003
5796	PTPRK	protein tyrosine phosphatase receptor type K	0.0461253	Novel	U	245	0.003
5100	PCDH8	protocadherin 8	0.0433663	Novel	U	276	0.003
7373	COL14A1	collagen type XIV alpha 1 chain	0.038456	Novel	U	328	0.003
7058	THBS2	thrombospondin 2	0.0380623	Novel	N	339	0.003
7044	LEFTY2	left-right determination factor 2	0.0363568	Novel	U	369	0.003
2824	GPM6B	glycoprotein M6B	0.0337744	Novel	N	427	0.003
1951	CELSR3	cadherin EGF LAG seven-pass G-type receptor 3	0.0334767	Novel	U	436	0.003
9350	CER1	cerberus 1, DAN family BMP antagonist	0.0308049	Novel	N	501	0.003
1016	CDH18	cadherin 18	0.0305332	Novel	U	508	0.003
3909	LAMA3	laminin subunit alpha 3	0.0303339	Novel	U	515	0.003
170692	ADAMTS18	ADAM metallopeptidase with thrombospondin type 1 motif 18	0.0297545	Novel	N	531	0.003
51474	LIMA1	LIM domain and actin binding 1	0.0295661	Novel	U	538	0.003
4092	SMAD7	SMAD family member 7	0.0287601	Novel	U	557	0.003
2070	EYA4	EYA transcriptional coactivator and phosphatase 4	0.0284771	Novel	N	567	0.003
653	BMP5	bone morphogenetic protein 5	0.0284028	Novel	U	570	0.003
3912	LAMB1	laminin subunit beta 1	0.0261864	Novel	N	658	0.003
8516	ITGA8	integrin subunit alpha 8	0.0253535	Novel	N	688	0.003
2891	GRIA2	glutamate ionotropic receptor AMPA type subunit 2	0.0253013	Novel	N	690	0.003
7050	TGIF1	TGFB induced factor homeobox 1	0.0252508	Novel	U	694	0.003
8642	DCHS1	dachsous cadherin-related 1	0.025112	Novel	N	698	0.003
2006	ELN	elastin	0.0241493	Novel	N	747	0.003
7049	TGFBR3	transforming growth factor beta receptor 3	0.0232607	Novel	N	786	0.003
6997	TDGF1	teratocarcinoma-derived growth factor 1	0.0205021	Novel	U	911	0.003
387856	CCDC184	coiled-coil domain containing 184	0.0202999	Novel	U	926	0.003
28996	HIPK2	homeodomain interacting protein kinase 2	0.0201534	Novel	U	935	0.003
6275	S100A4	S100 calcium binding protein A4	0.0192583	Novel	N	992	0.003
165	AEBP1	AE binding protein 1	0.018151	Novel	N	1067	0.003
23129	PLXND1	plexin D1	0.0176327	Novel	N	1106	0.003
2324	FLT4	fms related receptor tyrosine kinase 4	0.0170682	Novel	N	1164	0.003
9819	TSC22D2	TSC22 domain family member 2	0.0168365	Novel	U	1184	0.003
7122	CLDN5	claudin 5	0.0164744	Novel	U	1221	0.003
56105	PCDHGA11	protocadherin gamma subfamily A, 11	0.0157992	Novel	U	1267	0.003
320	APBA1	amyloid beta precursor protein binding family A member 1	0.0153542	Novel	N	1307	0.003
1947	EFNB1	ephrin B1	0.0143728	Novel	N	1407	0.003
6242	RTKN	rhotekin	0.0142	Novel	N	1420	0.003
56106	PCDHGA10	protocadherin gamma subfamily A, 10	0.0139792	Novel	U	1438	0.003
401498	TMEM215	transmembrane protein 215	0.0136639	Novel	U	1469	0.003
10253	SPRY2	sprouty RTK signaling antagonist 2	0.0129229	Novel	N	1555	0.003
8848	TSC22D1	TSC22 domain family member 1	0.0122871	Novel	U	1638	0.003
80243	PREX2	phosphatidylinositol-3,4,5-trisphosphate dependent Rac exchange factor 2	0.0118578	Novel	U	1696	0.003
4140	MARK3	microtubule affinity regulating kinase 3	0.0112415	Novel	N	1780	0.003
4324	MMP15	matrix metallopeptidase 15	0.0108588	Novel	N	1840	0.003
386724	AMIGO3	adhesion molecule with Ig like domain 3	0.0107786	Novel	U	1853	0.003
51454	GULP1	GULP PTB domain containing engulfment adaptor 1	0.0106298	Novel	N	1871	0.003
4040	LRP6	LDL receptor related protein 6	0.0100271	Novel	U	1951	0.003
2277	VEGFD	vascular endothelial growth factor D	0.00736747	Novel	U	2533	0.003
253461	ZBTB38	zinc finger and BTB domain containing 38	0.0671257	Novel	N	107	0.004
5801	PTPRR	protein tyrosine phosphatase receptor type R	0.065858	Novel	N	114	0.004
6091	ROBO1	roundabout guidance receptor 1	0.0636076	Novel	U	118	0.004
5178	PEG3	paternally expressed 3	0.0587267	Novel	U	139	0.004
23499	MACF1	microtubule actin crosslinking factor 1	0.0533251	Novel	N	179	0.004
4649	MYO9A	myosin IXA	0.0524399	Novel	U	184	0.004
8609	KLF7	Kruppel like factor 7	0.0485489	Novel	N	220	0.004
5352	PLOD2	procollagen-lysine,2-oxoglutarate 5-dioxygenase 2	0.0481614	Novel	N	225	0.004
56288	PARD3	par-3 family cell polarity regulator	0.0439024	Novel	U	269	0.004
8200	GDF5	growth differentiation factor 5	0.0382253	Novel	N	333	0.004
8802	SUCLG1	succinate-CoA ligase GDP/ADP-forming subunit alpha	0.0380641	Novel	N	338	0.004
6656	SOX1	SRY-box transcription factor 1	0.0375327	Novel	U	351	0.004
143162	FRMPD2	FERM and PDZ domain containing 2	0.0333986	Novel	U	438	0.004
3090	HIC1	HIC ZBTB transcriptional repressor 1	0.0329994	Novel	N	447	0.004
7483	WNT9A	Wnt family member 9A	0.0302125	Novel	N	517	0.004
1500	CTNND1	catenin delta 1	0.0275265	Novel	U	605	0.004
55553	SOX6	SRY-box transcription factor 6	0.0272833	Novel	U	613	0.004
170825	GSX2	GS homeobox 2	0.0263609	Novel	U	646	0.004
9353	SLIT2	slit guidance ligand 2	0.026261	Novel	U	650	0.004
120237	DBX1	developing brain homeobox 1	0.0258303	Novel	U	674	0.004
4897	NRCAM	neuronal cell adhesion molecule	0.0248069	Novel	U	713	0.004
56137	PCDHA12	protocadherin alpha 12	0.0244247	Novel	U	732	0.004
22801	ITGA11	integrin subunit alpha 11	0.0239814	Novel	N	759	0.004
55450	CAMK2N1	calcium/calmodulin dependent protein kinase II inhibitor 1	0.0211393	Novel	U	879	0.004
3488	IGFBP5	insulin like growth factor binding protein 5	0.020722	Novel	N	899	0.004
53616	ADAM22	ADAM metallopeptidase domain 22	0.0205123	Novel	N	909	0.004
200407	CREG2	cellular repressor of E1A stimulated genes 2	0.0200274	Novel	U	944	0.004
56136	PCDHA13	protocadherin alpha 13	0.0199447	Novel	U	948	0.004
129684	CNTNAP5	contactin associated protein family member 5	0.0190794	Novel	U	1007	0.004
1490	CCN2	cellular communication network factor 2	0.0189413	Novel	N	1017	0.004
9423	NTN1	netrin 1	0.0183379	Novel	U	1056	0.004
10154	PLXNC1	plexin C1	0.0179117	Novel	U	1089	0.004
22844	FRMPD1	FERM and PDZ domain containing 1	0.0178727	Novel	N	1091	0.004
8437	RASAL1	RAS protein activator like 1	0.0170024	Novel	N	1170	0.004
57551	TAOK1	TAO kinase 1	0.0168056	Novel	U	1188	0.004
6789	STK4	serine/threonine kinase 4	0.0159796	Novel	U	1256	0.004
91584	PLXNA4	plexin A4	0.015837	Novel	U	1265	0.004
147372	CCBE1	collagen and calcium binding EGF domains 1	0.0152647	Novel	N	1312	0.004
55558	PLXNA3	plexin A3	0.0150449	Novel	U	1334	0.004
56127	PCDHB9	protocadherin beta 9	0.0148196	Novel	U	1356	0.004
6498	SKIL	SKI like proto-oncogene	0.0148182	Novel	U	1357	0.004
9456	HOMER1	homer scaffold protein 1	0.0135897	Novel	N	1482	0.004
5921	RASA1	RAS p21 protein activator 1	0.0125546	Novel	N	1609	0.004
79981	FRMD1	FERM domain containing 1	0.0102721	Novel	U	1910	0.004
10370	CITED2	Cbp/p300 interacting transactivator with Glu/Asp rich carboxy-terminal domain 2	0.0101298	Novel	N	1935	0.004
1399	CRKL	CRK like proto-oncogene, adaptor protein	0.00972246	Novel	U	2006	0.004
388591	RNF207	ring finger protein 207	0.00890254	Novel	N	2160	0.004
56892	TCIM	transcriptional and immune response regulator	0.0078909	Novel	N	2398	0.004
57716	PRX	periaxin	0.00739706	Novel	U	2525	0.004
7531	YWHAE	tyrosine 3-monooxygenase/tryptophan 5-monooxygenase activation protein epsilon	0.0707671	Novel	U	95	0.005
64919	BCL11B	BAF chromatin remodeling complex subunit BCL11B	0.0694625	Novel	U	100	0.005
221833	SP8	Sp8 transcription factor	0.053482	Novel	U	178	0.005
5764	PTN	pleiotrophin	0.0395968	Novel	N	314	0.005
5604	MAP2K1	mitogen-activated protein kinase kinase 1	0.0371739	Novel	N	355	0.005
7474	WNT5A	Wnt family member 5A	0.0356587	Novel	U	381	0.005
7402	UTRN	utrophin	0.0355349	Novel	N	384	0.005
8997	KALRN	kalirin RhoGEF kinase	0.0336813	Novel	N	431	0.005
1290	COL5A2	collagen type V alpha 2 chain	0.0333627	Novel	N	441	0.005
1301	COL11A1	collagen type XI alpha 1 chain	0.0326943	Novel	N	459	0.005
9543	IGDCC3	immunoglobulin superfamily DCC subclass member 3	0.0326665	Novel	U	460	0.005
6456	SH3GL2	SH3 domain containing GRB2 like 2, endophilin A1	0.0319027	Novel	N	474	0.005
26053	AUTS2	activator of transcription and developmental regulator AUTS2	0.0314095	Novel	N	490	0.005
4131	MAP1B	microtubule associated protein 1B	0.0305314	Novel	U	509	0.005
7482	WNT2B	Wnt family member 2B	0.0285279	Novel	N	566	0.005
50859	SPOCK3	SPARC (osteonectin), cwcv and kazal like domains proteoglycan 3	0.0284673	Novel	U	569	0.005
11095	ADAMTS8	ADAM metallopeptidase with thrombospondin type 1 motif 8	0.0281968	Novel	U	583	0.005
161357	MDGA2	MAM domain containing glycosylphosphatidylinositol anchor 2	0.0278853	Novel	U	595	0.005
6387	CXCL12	C-X-C motif chemokine ligand 12	0.0277462	Novel	U	599	0.005
81792	ADAMTS12	ADAM metallopeptidase with thrombospondin type 1 motif 12	0.0258914	Novel	U	671	0.005
8087	FXR1	FMR1 autosomal homolog 1	0.0247806	Novel	N	716	0.005
64072	CDH23	cadherin related 23	0.0246524	Novel	N	723	0.005
6405	SEMA3F	semaphorin 3F	0.0245104	Novel	U	727	0.005
2702	GJA5	gap junction protein alpha 5	0.0241387	Novel	U	748	0.005
8633	UNC5C	unc-5 netrin receptor C	0.0235231	Novel	U	779	0.005
1001	CDH3	cadherin 3	0.0230175	Novel	U	800	0.005
8572	PDLIM4	PDZ and LIM domain 4	0.0219117	Novel	N	847	0.005
115908	CTHRC1	collagen triple helix repeat containing 1	0.0200878	Novel	U	941	0.005
1949	EFNB3	ephrin B3	0.0189833	Novel	N	1013	0.005
115727	RASGRP4	RAS guanyl releasing protein 4	0.0189554	Novel	U	1016	0.005
1620	BRINP1	BMP/retinoic acid inducible neural specific 1	0.018574	Novel	U	1043	0.005
9379	NRXN2	neurexin 2	0.0185537	Novel	N	1044	0.005
56126	PCDHB10	protocadherin beta 10	0.0179569	Novel	U	1085	0.005
2895	GRID2	glutamate ionotropic receptor delta type subunit 2	0.0175964	Novel	U	1110	0.005
25802	LMOD1	leiomodin 1	0.0168846	Novel	N	1176	0.005
10752	CHL1	cell adhesion molecule L1 like	0.0161453	Novel	U	1239	0.005
25805	BAMBI	BMP and activin membrane bound inhibitor	0.0160507	Novel	U	1251	0.005
2909	ARHGAP35	Rho GTPase activating protein 35	0.0156783	Novel	N	1280	0.005
283659	PRTG	protogenin	0.0151292	Novel	U	1329	0.005
9465	AKAP7	A-kinase anchoring protein 7	0.0148784	Novel	U	1350	0.005
5805	PTS	6-pyruvoyltetrahydropterin synthase	0.0146904	Novel	N	1369	0.005
656	BMP8B	bone morphogenetic protein 8b	0.0139428	Novel	N	1444	0.005
79872	CBLL1	Cbl proto-oncogene like 1	0.013493	Novel	N	1493	0.005
343930	MSGN1	mesogenin 1	0.0129255	Novel	U	1553	0.005
54810	GIPC2	GIPC PDZ domain containing family member 2	0.012646	Novel	U	1593	0.005
642938	INSYN2A	inhibitory synaptic factor 2A	0.0122132	Novel	U	1648	0.005
64130	LIN7B	lin-7 homolog B, crumbs cell polarity complex component	0.0118919	Novel	N	1691	0.005
1946	EFNA5	ephrin A5	0.0115007	Novel	N	1748	0.005
51741	WWOX	WW domain containing oxidoreductase	0.011262	Novel	N	1776	0.005
83700	JAM3	junctional adhesion molecule 3	0.0108062	Novel	U	1847	0.005
1600	DAB1	DAB adaptor protein 1	0.00875678	Novel	U	2198	0.005
4326	MMP17	matrix metallopeptidase 17	0.0078815	Novel	U	2400	0.005
83605	CCM2	CCM2 scaffold protein	0.00755355	Novel	N	2485	0.005
1289	COL5A1	collagen type V alpha 1 chain	0.0663279	Novel	N	110	0.006
148979	GLIS1	GLIS family zinc finger 1	0.0607231	Novel	U	129	0.006
9024	BRSK2	BR serine/threonine kinase 2	0.0450924	Novel	N	254	0.006
22871	NLGN1	neuroligin 1	0.041686	Novel	U	288	0.006
1995	ELAVL3	ELAV like RNA binding protein 3	0.0383197	Novel	U	332	0.006
1292	COL6A2	collagen type VI alpha 2 chain	0.0375502	Novel	N	349	0.006
4215	MAP3K3	mitogen-activated protein kinase kinase kinase 3	0.037399	Novel	N	352	0.006
9770	RASSF2	Ras association domain family member 2	0.0372171	Novel	U	353	0.006
80309	SPHKAP	SPHK1 interactor, AKAP domain containing	0.0360747	Novel	U	372	0.006
57555	NLGN2	neuroligin 2	0.0344531	Novel	U	413	0.006
7046	TGFBR1	transforming growth factor beta receptor 1	0.0321517	Novel	U	468	0.006
22854	NTNG1	netrin G1	0.0317625	Novel	U	477	0.006
139065	SLITRK4	SLIT and NTRK like family member 4	0.0306506	Novel	N	506	0.006
650	BMP2	bone morphogenetic protein 2	0.029065	Novel	U	547	0.006
6000	RGS7	regulator of G protein signaling 7	0.0282898	Novel	N	577	0.006
5101	PCDH9	protocadherin 9	0.0280609	Novel	U	588	0.006
89	ACTN3	actinin alpha 3	0.0252745	Novel	U	693	0.006
7477	WNT7B	Wnt family member 7B	0.0248931	Novel	N	707	0.006
4665	NAB2	NGFI-A binding protein 2	0.0248177	Novel	N	712	0.006
57451	TENM2	teneurin transmembrane protein 2	0.0238189	Novel	U	767	0.006
92737	DNER	delta/notch like EGF repeat containing	0.0235627	Novel	U	777	0.006
25946	ZNF385A	zinc finger protein 385A	0.0233301	Novel	N	785	0.006
56107	PCDHGA9	protocadherin gamma subfamily A, 9	0.0220673	Novel	U	841	0.006
7040	TGFB1	transforming growth factor beta 1	0.020697	Novel	U	903	0.006
6910	TBX5	T-box transcription factor 5	0.0202107	Novel	U	931	0.006
375790	AGRN	agrin	0.019753	Novel	U	957	0.006
6640	SNTA1	syntrophin alpha 1	0.0192519	Novel	N	993	0.006
26230	TIAM2	TIAM Rac1 associated GEF 2	0.0182419	Novel	N	1061	0.006
54345	SOX18	SRY-box transcription factor 18	0.0180524	Novel	N	1076	0.006
3679	ITGA7	integrin subunit alpha 7	0.0177555	Novel	N	1097	0.006
60437	CDH26	cadherin 26	0.0174623	Novel	N	1124	0.006
91624	NEXN	nexilin F-actin binding protein	0.0174372	Novel	U	1131	0.006
10675	CSPG5	chondroitin sulfate proteoglycan 5	0.0171998	Novel	N	1149	0.006
649	BMP1	bone morphogenetic protein 1	0.0171619	Novel	N	1154	0.006
54932	EXD3	exonuclease 3'-5' domain containing 3	0.0166293	Novel	U	1207	0.006
126147	NTN5	netrin 5	0.0142778	Novel	U	1412	0.006
10458	BAIAP2	BAR/IMD domain containing adaptor protein 2	0.0139009	Novel	U	1449	0.006
10371	SEMA3A	semaphorin 3A	0.0134237	Novel	U	1501	0.006
54626	HES2	hes family bHLH transcription factor 2	0.0128198	Novel	U	1569	0.006
27134	TJP3	tight junction protein 3	0.0126828	Novel	U	1587	0.006
439915	KRTAP5-5	keratin associated protein 5-5	0.0125725	Novel	N	1605	0.006
6624	FSCN1	fascin actin-bundling protein 1	0.0115511	Novel	U	1746	0.006
4325	MMP16	matrix metallopeptidase 16	0.0100287	Novel	N	1950	0.006
129293	TRABD2A	TraB domain containing 2A	0.00909894	Novel	N	2127	0.006
50964	SOST	sclerostin	0.00898794	Novel	U	2146	0.006
57224	NHSL1	NHS like 1	0.00827439	Novel	U	2301	0.006
7423	VEGFB	vascular endothelial growth factor B	0.00743128	Novel	U	2519	0.006
145957	NRG4	neuregulin 4	0.00585822	Novel	N	3084	0.006
23012	STK38L	serine/threonine kinase 38 like	0.068787	Novel	U	104	0.007
89941	RHOT2	ras homolog family member T2	0.0562668	Novel	N	157	0.007
84628	NTNG2	netrin G2	0.0544309	Novel	U	170	0.007
7547	ZIC3	Zic family member 3	0.0416357	Novel	N	290	0.007
2917	GRM7	glutamate metabotropic receptor 7	0.0414885	Novel	N	292	0.007
219409	GSX1	GS homeobox 1	0.0320828	Novel	U	470	0.007
3199	HOXA2	homeobox A2	0.0292381	Novel	U	542	0.007
64838	FNDC4	fibronectin type III domain containing 4	0.0288122	Novel	U	554	0.007
6663	SOX10	SRY-box transcription factor 10	0.0283808	Novel	U	571	0.007
65217	PCDH15	protocadherin related 15	0.0269361	Novel	N	625	0.007
6657	SOX2	SRY-box transcription factor 2	0.025986	Novel	U	668	0.007
2138	EYA1	EYA transcriptional coactivator and phosphatase 1	0.0257893	Novel	N	676	0.007
5933	RBL1	RB transcriptional corepressor like 1	0.0241938	Novel	N	745	0.007
6659	SOX4	SRY-box transcription factor 4	0.024136	Novel	N	749	0.007
1272	CNTN1	contactin 1	0.023017	Novel	U	801	0.007
65009	NDRG4	NDRG family member 4	0.0213193	Novel	N	872	0.007
153020	RASGEF1B	RasGEF domain family member 1B	0.0197881	Novel	U	955	0.007
11096	ADAMTS5	ADAM metallopeptidase with thrombospondin type 1 motif 5	0.017011	Novel	N	1169	0.007
10516	FBLN5	fibulin 5	0.0166758	Novel	N	1200	0.007
10636	RGS14	regulator of G protein signaling 14	0.0160482	Novel	N	1252	0.007
7980	TFPI2	tissue factor pathway inhibitor 2	0.0151162	Novel	U	1330	0.007
55740	ENAH	ENAH actin regulator	0.0147682	Novel	U	1361	0.007
54766	BTG4	BTG anti-proliferation factor 4	0.0146315	Novel	N	1374	0.007
2668	GDNF	glial cell derived neurotrophic factor	0.0138724	Novel	U	1454	0.007
93035	PKHD1L1	PKHD1 like 1	0.0138303	Novel	U	1458	0.007
10718	NRG3	neuregulin 3	0.0134818	Novel	N	1494	0.007
6867	TACC1	transforming acidic coiled-coil containing protein 1	0.0133467	Novel	U	1508	0.007
6615	SNAI1	snail family transcriptional repressor 1	0.0130921	Novel	N	1534	0.007
9826	ARHGEF11	Rho guanine nucleotide exchange factor 11	0.012527	Novel	N	1614	0.007
10763	NES	nestin	0.0119886	Novel	N	1681	0.007
51466	EVL	Enah/Vasp-like	0.0110142	Novel	U	1814	0.007
8490	RGS5	regulator of G protein signaling 5	0.00941397	Novel	N	2070	0.007
26012	NSMF	NMDA receptor synaptonuclear signaling and neuronal migration factor	0.00900095	Novel	N	2143	0.007
8839	CCN5	cellular communication network factor 5	0.00860928	Novel	U	2234	0.007
110117498	P3R3URF	PIK3R3 upstream reading frame	0.00493324	Novel	U	3569	0.007
998	CDC42	cell division cycle 42	0.0895274	Novel	U	53	0.008
10472	ZBTB18	zinc finger and BTB domain containing 18	0.0824675	Novel	U	64	0.008
84867	PTPN5	protein tyrosine phosphatase non-receptor type 5	0.0515019	Novel	N	192	0.008
999	CDH1	cadherin 1	0.0381654	Novel	U	337	0.008
64399	HHIP	hedgehog interacting protein	0.0378664	Novel	U	341	0.008
6695	SPOCK1	SPARC (osteonectin), cwcv and kazal like domains proteoglycan 1	0.0351435	Novel	U	398	0.008
3908	LAMA2	laminin subunit alpha 2	0.0323092	Novel	N	464	0.008
4978	OPCML	opioid binding protein/cell adhesion molecule like	0.027304	Novel	N	612	0.008
1281	COL3A1	collagen type III alpha 1 chain	0.0244294	Novel	N	731	0.008
5787	PTPRB	protein tyrosine phosphatase receptor type B	0.0232027	Novel	N	789	0.008
7484	WNT9B	Wnt family member 9B	0.019697	Novel	N	962	0.008
1141	CHRNB2	cholinergic receptor nicotinic beta 2 subunit	0.0191899	Novel	N	1000	0.008
54538	ROBO4	roundabout guidance receptor 4	0.0190657	Novel	N	1008	0.008
8312	AXIN1	axin 1	0.0187972	Novel	U	1028	0.008
442425	FOXB2	forkhead box B2	0.0186957	Novel	U	1036	0.008
80326	WNT10A	Wnt family member 10A	0.0183625	Novel	N	1054	0.008
7408	VASP	vasodilator stimulated phosphoprotein	0.0182603	Novel	U	1059	0.008
2894	GRID1	glutamate ionotropic receptor delta type subunit 1	0.01816	Novel	U	1064	0.008
114793	FMNL2	formin like 2	0.0179644	Novel	N	1084	0.008
60436	TGIF2	TGFB induced factor homeobox 2	0.017753	Novel	U	1098	0.008
389136	VGLL3	vestigial like family member 3	0.0160933	Novel	U	1245	0.008
8324	FZD7	frizzled class receptor 7	0.0160792	Novel	U	1247	0.008
3688	ITGB1	integrin subunit beta 1	0.0157491	Novel	N	1273	0.008
2675	GFRA2	GDNF family receptor alpha 2	0.0149819	Novel	U	1339	0.008
6781	STC1	stanniocalcin 1	0.014968	Novel	N	1340	0.008
58158	NEUROD4	neuronal differentiation 4	0.0142096	Novel	U	1419	0.008
50855	PARD6A	par-6 family cell polarity regulator alpha	0.0141611	Novel	U	1425	0.008
140766	ADAMTS14	ADAM metallopeptidase with thrombospondin type 1 motif 14	0.0136768	Novel	U	1468	0.008
9891	NUAK1	NUAK family kinase 1	0.0129715	Novel	N	1547	0.008
7093	TLL2	tolloid like 2	0.0119226	Novel	N	1686	0.008
81621	KAZALD1	Kazal type serine peptidase inhibitor domain 1	0.0118309	Novel	U	1699	0.008
83878	USHBP1	USH1 protein network component harmonin binding protein 1	0.0112483	Novel	U	1778	0.008
220136	CFAP53	cilia and flagella associated protein 53	0.010871	Novel	N	1836	0.008
1943	EFNA2	ephrin A2	0.010643	Novel	N	1868	0.008
9475	ROCK2	Rho associated coiled-coil containing protein kinase 2	0.00981597	Novel	N	1993	0.008
256329	LMNTD2	lamin tail domain containing 2	0.00967737	Novel	U	2016	0.008
5154	PDGFA	platelet derived growth factor subunit A	0.00961131	Novel	U	2034	0.008
4902	NRTN	neurturin	0.0080866	Novel	U	2347	0.008
2022	ENG	endoglin	0.00763933	Novel	U	2459	0.008
5922	RASA2	RAS p21 protein activator 2	0.00656927	Novel	U	2807	0.008
9048	ARTN	artemin	0.00628774	Novel	U	2920	0.008
5455	POU3F3	POU class 3 homeobox 3	0.034857	Novel	N	403	0.009
9901	SRGAP3	SLIT-ROBO Rho GTPase activating protein 3	0.0328563	Novel	N	454	0.009
56776	FMN2	formin 2	0.0318937	Novel	U	475	0.009
80139	ZNF703	zinc finger protein 703	0.0302347	Novel	N	516	0.009
79875	THSD4	thrombospondin type 1 domain containing 4	0.0301209	Novel	U	520	0.009
10769	PLK2	polo like kinase 2	0.0297737	Novel	N	529	0.009
59284	CACNG7	calcium voltage-gated channel auxiliary subunit gamma 7	0.0291799	Novel	N	543	0.009
23224	SYNE2	spectrin repeat containing nuclear envelope protein 2	0.0286498	Novel	N	559	0.009
1278	COL1A2	collagen type I alpha 2 chain	0.0268547	Novel	N	626	0.009
7048	TGFBR2	transforming growth factor beta receptor 2	0.0260342	Novel	N	666	0.009
56102	PCDHGB3	protocadherin gamma subfamily B, 3	0.0253045	Novel	U	689	0.009
342897	NCCRP1	NCCRP1, F-box associated domain containing	0.024494	Novel	U	728	0.009
56125	PCDHB11	protocadherin beta 11	0.0218295	Novel	U	853	0.009
6662	SOX9	SRY-box transcription factor 9	0.021193	Novel	N	876	0.009
81029	WNT5B	Wnt family member 5B	0.020123	Novel	N	937	0.009
11063	SOX30	SRY-box transcription factor 30	0.0197047	Novel	N	960	0.009
3678	ITGA5	integrin subunit alpha 5	0.0196336	Novel	U	968	0.009
56145	PCDHA3	protocadherin alpha 3	0.0190308	Novel	U	1010	0.009
27124	INPP5J	inositol polyphosphate-5-phosphatase J	0.0189564	Novel	N	1015	0.009
7080	NKX2-1	NK2 homeobox 1	0.0189396	Novel	N	1018	0.009
781	CACNA2D1	calcium voltage-gated channel auxiliary subunit alpha2delta 1	0.018255	Novel	N	1060	0.009
2560	GABRB1	gamma-aminobutyric acid type A receptor subunit beta1	0.0177427	Novel	N	1099	0.009
170690	ADAMTS16	ADAM metallopeptidase with thrombospondin type 1 motif 16	0.016881	Novel	U	1177	0.009
5998	RGS3	regulator of G protein signaling 3	0.0167474	Novel	N	1193	0.009
9671	WSCD2	WSC domain containing 2	0.0167437	Novel	U	1194	0.009
54729	NKX1-1	NK1 homeobox 1	0.0166791	Novel	U	1199	0.009
392617	ELFN1	extracellular leucine rich repeat and fibronectin type III domain containing 1	0.0164268	Novel	N	1223	0.009
26032	SUSD5	sushi domain containing 5	0.0162589	Novel	U	1229	0.009
57453	DSCAML1	DS cell adhesion molecule like 1	0.0160249	Novel	N	1254	0.009
84063	KIRREL2	kirre like nephrin family adhesion molecule 2	0.015762	Novel	U	1271	0.009
81832	NETO1	neuropilin and tolloid like 1	0.0152022	Novel	N	1320	0.009
84667	HES7	hes family bHLH transcription factor 7	0.014495	Novel	U	1395	0.009
4038	LRP4	LDL receptor related protein 4	0.0137631	Novel	U	1460	0.009
9764	KIAA0513	KIAA0513	0.0133582	Novel	U	1506	0.009
388585	HES5	hes family bHLH transcription factor 5	0.0130954	Novel	N	1533	0.009
7855	FZD5	frizzled class receptor 5	0.0128697	Novel	U	1566	0.009
170689	ADAMTS15	ADAM metallopeptidase with thrombospondin type 1 motif 15	0.0127348	Novel	U	1580	0.009
1942	EFNA1	ephrin A1	0.012205	Novel	U	1652	0.009
1793	DOCK1	dedicator of cytokinesis 1	0.0111065	Novel	N	1792	0.009
23328	SASH1	SAM and SH3 domain containing 1	0.010504	Novel	N	1888	0.009
4878	NPPA	natriuretic peptide A	0.0100257	Novel	N	1952	0.009
373863	DND1	DND microRNA-mediated repression inhibitor 1	0.00998801	Novel	N	1959	0.009
10276	NET1	neuroepithelial cell transforming 1	0.00985829	Novel	N	1982	0.009
94274	PPP1R14A	protein phosphatase 1 regulatory inhibitor subunit 14A	0.00893011	Novel	U	2158	0.009
91010	FMNL3	formin like 3	0.00869861	Novel	N	2212	0.009
10683	DLL3	delta like canonical Notch ligand 3	0.00868483	Novel	N	2215	0.009
8829	NRP1	neuropilin 1	0.00851423	Novel	U	2250	0.009
6464	SHC1	SHC adaptor protein 1	0.00712708	Novel	U	2620	0.009
10156	RASA4	RAS p21 protein activator 4	0.00658577	Novel	N	2799	0.009
2069	EREG	epiregulin	0.00551963	Novel	N	3234	0.009
88	ACTN2	actinin alpha 2	0.0809308	Novel	U	69	0.01
23345	SYNE1	spectrin repeat containing nuclear envelope protein 1	0.0552372	Novel	N	161	0.01
25930	PTPN23	protein tyrosine phosphatase non-receptor type 23	0.0440982	Novel	N	266	0.01
2318	FLNC	filamin C	0.0406339	Novel	U	302	0.01
2565	GABRG1	gamma-aminobutyric acid type A receptor subunit gamma1	0.0352449	Novel	U	393	0.01
4661	MYT1	myelin transcription factor 1	0.0309937	Novel	U	499	0.01
11099	PTPN21	protein tyrosine phosphatase non-receptor type 21	0.0307116	Novel	N	503	0.01
56934	CA10	carbonic anhydrase 10	0.0296755	Novel	U	536	0.01
56853	CELF4	CUGBP Elav-like family member 4	0.0289095	Novel	N	551	0.01
1813	DRD2	dopamine receptor D2	0.0285852	Novel	N	562	0.01
117	ADCYAP1R1	ADCYAP receptor type I	0.027968	Novel	U	592	0.01
1466	CSRP2	cysteine and glycine rich protein 2	0.0247866	Novel	U	715	0.01
54361	WNT4	Wnt family member 4	0.0243372	Novel	U	737	0.01
7026	NR2F2	nuclear receptor subfamily 2 group F member 2	0.0229588	Novel	N	804	0.01
100529257	SYNJ2BP-COX16	SYNJ2BP-COX16 readthrough	0.0223896	Novel	U	827	0.01
6299	SALL1	spalt like transcription factor 1	0.019974	Novel	N	946	0.01
647589	ANHX	anomalous homeobox	0.0183689	Novel	U	1053	0.01
2354	FOSB	FosB proto-oncogene, AP-1 transcription factor subunit	0.0165261	Novel	U	1216	0.01
153478	PLEKHG4B	pleckstrin homology and RhoGEF domain containing G4B	0.0159178	Novel	U	1259	0.01
27445	PCLO	piccolo presynaptic cytomatrix protein	0.0145958	Novel	U	1381	0.01
57666	FBRSL1	fibrosin like 1	0.0135219	Novel	U	1490	0.01
7074	TIAM1	TIAM Rac1 associated GEF 1	0.0133844	Novel	N	1504	0.01
1605	DAG1	dystroglycan 1	0.0127443	Novel	N	1576	0.01
147381	CBLN2	cerebellin 2 precursor	0.012501	Novel	U	1617	0.01
7087	ICAM5	intercellular adhesion molecule 5	0.0102329	Novel	N	1913	0.01
2619	GAS1	growth arrest specific 1	0.00967442	Novel	U	2019	0.01
7010	TEK	TEK receptor tyrosine kinase	0.00772064	Novel	N	2436	0.01
120892	LRRK2	leucine rich repeat kinase 2	0.158895	Novel	U	17	0.011
58499	ZNF462	zinc finger protein 462	0.0683676	Novel	U	105	0.011
65986	ZBTB10	zinc finger and BTB domain containing 10	0.0598534	Novel	U	136	0.011
83855	KLF16	Kruppel like factor 16	0.0436201	Novel	U	272	0.011
4629	MYH11	myosin heavy chain 11	0.030035	Novel	N	522	0.011
6586	SLIT3	slit guidance ligand 3	0.0277255	Novel	U	600	0.011
2660	MSTN	myostatin	0.0266324	Novel	N	636	0.011
3222	HOXC5	homeobox C5	0.0254368	Novel	U	686	0.011
2202	EFEMP1	EGF containing fibulin extracellular matrix protein 1	0.0247675	Novel	N	717	0.011
23543	RBFOX2	RNA binding fox-1 homolog 2	0.0244165	Novel	N	733	0.011
4223	MEOX2	mesenchyme homeobox 2	0.0240487	Novel	N	754	0.011
10631	POSTN	periostin	0.0205028	Novel	N	910	0.011
2487	FRZB	frizzled related protein	0.0191477	Novel	U	1001	0.011
57863	CADM3	cell adhesion molecule 3	0.0183745	Novel	U	1051	0.011
134285	TMEM171	transmembrane protein 171	0.0162202	Novel	U	1235	0.011
9771	RAPGEF5	Rap guanine nucleotide exchange factor 5	0.0156604	Novel	U	1286	0.011
390598	SKOR1	SKI family transcriptional corepressor 1	0.0151484	Novel	N	1324	0.011
994	CDC25B	cell division cycle 25B	0.0149437	Novel	N	1341	0.011
441631	TSPAN11	tetraspanin 11	0.0148954	Novel	U	1348	0.011
23493	HEY2	hes related family bHLH transcription factor with YRPW motif 2	0.0140577	Novel	N	1432	0.011
221914	GPC2	glypican 2	0.0129125	Novel	N	1559	0.011
54566	EPB41L4B	erythrocyte membrane protein band 4.1 like 4B	0.0126679	Novel	N	1590	0.011
1674	DES	desmin	0.0124263	Novel	N	1623	0.011
56475	RPRM	reprimo, TP53 dependent G2 arrest mediator homolog	0.0123262	Novel	U	1635	0.011
7424	VEGFC	vascular endothelial growth factor C	0.010667	Novel	U	1866	0.011
7077	TIMP2	TIMP metallopeptidase inhibitor 2	0.00927696	Novel	U	2102	0.011
23105	FSTL4	follistatin like 4	0.00828593	Novel	U	2294	0.011
10140	TOB1	transducer of ERBB2, 1	0.00769905	Novel	N	2445	0.011
1796	DOK1	docking protein 1	0.00711332	Novel	U	2623	0.011
1993	ELAVL2	ELAV like RNA binding protein 2	0.0734458	Novel	U	89	0.012
8745	ADAM23	ADAM metallopeptidase domain 23	0.0354181	Novel	N	386	0.012
55203	LGI2	leucine rich repeat LGI family member 2	0.0347435	Novel	U	406	0.012
4487	MSX1	msh homeobox 1	0.0266358	Novel	U	635	0.012
815	CAMK2A	calcium/calmodulin dependent protein kinase II alpha	0.0259831	Novel	U	669	0.012
9573	GDF3	growth differentiation factor 3	0.0257654	Novel	N	680	0.012
7481	WNT11	Wnt family member 11	0.0250618	Novel	U	699	0.012
2657	GDF1	growth differentiation factor 1	0.0234841	Novel	U	781	0.012
460	ASTN1	astrotactin 1	0.0224867	Novel	U	824	0.012
22924	MAPRE3	microtubule associated protein RP/EB family member 3	0.0212787	Novel	N	873	0.012
1627	DBN1	drebrin 1	0.0204219	Novel	N	916	0.012
2567	GABRG3	gamma-aminobutyric acid type A receptor subunit gamma3	0.0203619	Novel	U	920	0.012
8538	BARX2	BARX homeobox 2	0.0196852	Novel	U	963	0.012
285220	EPHA6	EPH receptor A6	0.0186503	Novel	N	1040	0.012
54825	CDHR2	cadherin related family member 2	0.0175912	Novel	N	1111	0.012
862	RUNX1T1	RUNX1 partner transcriptional co-repressor 1	0.0175482	Novel	U	1116	0.012
6926	TBX3	T-box transcription factor 3	0.0173429	Novel	N	1139	0.012
9096	TBX18	T-box transcription factor 18	0.0169479	Novel	N	1174	0.012
1746	DLX2	distal-less homeobox 2	0.0157157	Novel	N	1276	0.012
10085	EDIL3	EGF like repeats and discoidin domains 3	0.0156769	Novel	U	1281	0.012
1495	CTNNA1	catenin alpha 1	0.0155417	Novel	U	1298	0.012
4147	MATN2	matrilin 2	0.0155272	Novel	U	1299	0.012
26059	ERC2	ELKS/RAB6-interacting/CAST family member 2	0.0151496	Novel	U	1323	0.012
9507	ADAMTS4	ADAM metallopeptidase with thrombospondin type 1 motif 4	0.0141659	Novel	N	1424	0.012
4017	LOXL2	lysyl oxidase like 2	0.0140629	Novel	N	1430	0.012
79365	BHLHE41	basic helix-loop-helix family member e41	0.0140226	Novel	U	1435	0.012
55714	TENM3	teneurin transmembrane protein 3	0.0134688	Novel	N	1496	0.012
27185	DISC1	DISC1 scaffold protein	0.0132382	Novel	N	1522	0.012
27255	CNTN6	contactin 6	0.012673	Novel	N	1588	0.012
675	BRCA2	BRCA2 DNA repair associated	0.0121465	Novel	N	1655	0.012
11228	RASSF8	Ras association domain family member 8	0.0121023	Novel	U	1662	0.012
7291	TWIST1	twist family bHLH transcription factor 1	0.010595	Novel	N	1877	0.012
84986	ARHGAP19	Rho GTPase activating protein 19	0.0104512	Novel	N	1892	0.012
26034	IPCEF1	interaction protein for cytohesin exchange factors 1	0.0099135	Novel	U	1974	0.012
221061	FAM171A1	family with sequence similarity 171 member A1	0.00778852	Novel	N	2422	0.012
163071	ZNF114	zinc finger protein 114	0.0947035	Novel	U	40	0.013
27328	PCDH11X	protocadherin 11 X-linked	0.0488879	Novel	N	212	0.013
23057	NMNAT2	nicotinamide nucleotide adenylyltransferase 2	0.0378531	Novel	N	342	0.013
56122	PCDHB14	protocadherin beta 14	0.0299084	Novel	U	526	0.013
143689	PIWIL4	piwi like RNA-mediated gene silencing 4	0.0268139	Novel	N	631	0.013
2915	GRM5	glutamate metabotropic receptor 5	0.0240399	Novel	N	755	0.013
283571	PROX2	prospero homeobox 2	0.0222857	Novel	U	831	0.013
56134	PCDHAC2	protocadherin alpha subfamily C, 2	0.0189662	Novel	U	1014	0.013
3347	HTN3	histatin 3	0.0175674	Novel	N	1114	0.013
2561	GABRB2	gamma-aminobutyric acid type A receptor subunit beta2	0.0170926	Novel	U	1163	0.013
9752	PCDHA9	protocadherin alpha 9	0.017013	Novel	U	1168	0.013
54507	ADAMTSL4	ADAMTS like 4	0.0166284	Novel	U	1208	0.013
8323	FZD6	frizzled class receptor 6	0.0148382	Novel	U	1352	0.013
1286	COL4A4	collagen type IV alpha 4 chain	0.0144781	Novel	N	1397	0.013
1285	COL4A3	collagen type IV alpha 3 chain	0.0136231	Novel	N	1478	0.013
8497	PPFIA4	PTPRF interacting protein alpha 4	0.0118834	Novel	N	1692	0.013
2272	FHIT	fragile histidine triad diadenosine triphosphatase	0.0117148	Novel	U	1716	0.013
4322	MMP13	matrix metallopeptidase 13	0.0111656	Novel	N	1785	0.013
100129654	TCF24	transcription factor 24	0.0109166	Novel	U	1831	0.013
8038	ADAM12	ADAM metallopeptidase domain 12	0.010172	Novel	N	1924	0.013
388630	TRABD2B	TraB domain containing 2B	0.00980569	Novel	N	1996	0.013
9788	MTSS1	MTSS I-BAR domain containing 1	0.00870954	Novel	N	2210	0.013
128954	GAB4	GRB2 associated binding protein family member 4	0.00760977	Novel	U	2467	0.013
84627	ZNF469	zinc finger protein 469	0.0910631	Novel	U	48	0.014
93166	PRDM6	PR/SET domain 6	0.0526106	Novel	U	183	0.014
23426	GRIP1	glutamate receptor interacting protein 1	0.033344	Novel	U	443	0.014
4212	MEIS2	Meis homeobox 2	0.0290408	Novel	N	548	0.014
10659	CELF2	CUGBP Elav-like family member 2	0.0272408	Novel	N	616	0.014
2200	FBN1	fibrillin 1	0.0240959	Novel	N	752	0.014
50863	NTM	neurotrimin	0.0181222	Novel	N	1071	0.014
400629	TEX19	testis expressed 19	0.0180224	Novel	N	1079	0.014
7471	WNT1	Wnt family member 1	0.0178453	Novel	U	1092	0.014
2535	FZD2	frizzled class receptor 2	0.0172107	Novel	U	1148	0.014
8785	MATN4	matrilin 4	0.0163411	Novel	N	1226	0.014
5733	PTGER3	prostaglandin E receptor 3	0.0140814	Novel	U	1429	0.014
56110	PCDHGA5	protocadherin gamma subfamily A, 5	0.0136086	Novel	U	1479	0.014
136227	COL26A1	collagen type XXVI alpha 1 chain	0.0128918	Novel	U	1565	0.014
6606	SMN1	survival of motor neuron 1, telomeric	0.0120166	Novel	N	1677	0.014
55249	YY1AP1	YY1 associated protein 1	0.0113998	Novel	N	1759	0.014
4071	TM4SF1	transmembrane 4 L six family member 1	0.0109136	Novel	U	1833	0.014
93649	MYOCD	myocardin	0.0106565	Novel	U	1867	0.014
25932	CLIC4	chloride intracellular channel 4	0.0106227	Novel	N	1873	0.014
399694	SHC4	SHC adaptor protein 4	0.00925858	Novel	U	2104	0.014
357	SHROOM2	shroom family member 2	0.00684475	Novel	N	2709	0.014
1961	EGR4	early growth response 4	0.0570675	Novel	U	151	0.015
27161	AGO2	argonaute RISC catalytic component 2	0.037692	Novel	N	346	0.015
8641	PCDHGB4	protocadherin gamma subfamily B, 4	0.0305245	Novel	U	510	0.015
6664	SOX11	SRY-box transcription factor 11	0.0291102	Novel	N	545	0.015
79190	IRX6	iroquois homeobox 6	0.0262107	Novel	U	656	0.015
5075	PAX1	paired box 1	0.0192148	Novel	N	998	0.015
23380	SRGAP2	SLIT-ROBO Rho GTPase activating protein 2	0.0191467	Novel	U	1002	0.015
284656	EPHA10	EPH receptor A10	0.0190248	Novel	N	1011	0.015
4045	LSAMP	limbic system associated membrane protein	0.0173877	Novel	U	1134	0.015
347853	TBX10	T-box transcription factor 10	0.0173148	Novel	U	1140	0.015
4762	NEUROG1	neurogenin 1	0.0171188	Novel	N	1159	0.015
2199	FBLN2	fibulin 2	0.015257	Novel	U	1313	0.015
5159	PDGFRB	platelet derived growth factor receptor beta	0.0148087	Novel	N	1359	0.015
50649	ARHGEF4	Rho guanine nucleotide exchange factor 4	0.0125901	Novel	N	1603	0.015
147495	APCDD1	APC down-regulated 1	0.0122785	Novel	N	1640	0.015
4917	NTN3	netrin 3	0.0122133	Novel	U	1647	0.015
7414	VCL	vinculin	0.0117671	Novel	U	1705	0.015
2817	GPC1	glypican 1	0.0116996	Novel	U	1720	0.015
10319	LAMC3	laminin subunit gamma 3	0.0113127	Novel	N	1767	0.015
85360	SYDE1	synapse defective Rho GTPase homolog 1	0.0110471	Novel	N	1807	0.015
2905	GRIN2C	glutamate ionotropic receptor NMDA type subunit 2C	0.0110177	Novel	N	1812	0.015
5979	RET	ret proto-oncogene	0.0105982	Novel	U	1876	0.015
3481	IGF2	insulin like growth factor 2	0.00894862	Novel	U	2154	0.015
100127983	C8orf88	chromosome 8 open reading frame 88	0.00665744	Novel	U	2774	0.015
6385	SDC4	syndecan 4	0.00563957	Novel	N	3185	0.015
133746	JMY	junction mediating and regulatory protein, p53 cofactor	0.00562118	Novel	N	3194	0.015
92999	ZBTB47	zinc finger and BTB domain containing 47	0.069148	Novel	U	101	0.016
1284	COL4A2	collagen type IV alpha 2 chain	0.0329605	Novel	N	449	0.016
1958	EGR1	early growth response 1	0.027789	Novel	N	597	0.016
29114	TAGLN3	transgelin 3	0.0264196	Novel	N	644	0.016
89780	WNT3A	Wnt family member 3A	0.0216545	Novel	U	857	0.016
222484	LNX2	ligand of numb-protein X 2	0.0205456	Novel	U	908	0.016
3226	HOXC10	homeobox C10	0.0188925	Novel	U	1023	0.016
55333	SYNJ2BP	synaptojanin 2 binding protein	0.0180619	Novel	N	1075	0.016
55237	VRTN	vertebrae development associated	0.0179281	Novel	U	1088	0.016
1305	COL13A1	collagen type XIII alpha 1 chain	0.0167364	Novel	N	1195	0.016
8499	PPFIA2	PTPRF interacting protein alpha 2	0.0152543	Novel	N	1314	0.016
64764	CREB3L2	cAMP responsive element binding protein 3 like 2	0.0138678	Novel	U	1455	0.016
387758	FIBIN	fin bud initiation factor homolog	0.0124434	Novel	U	1621	0.016
1969	EPHA2	EPH receptor A2	0.0118768	Novel	N	1693	0.016
145873	MESP2	mesoderm posterior bHLH transcription factor 2	0.0116435	Novel	U	1728	0.016
4784	NFIX	nuclear factor I X	0.0115856	Novel	U	1739	0.016
1848	DUSP6	dual specificity phosphatase 6	0.0113316	Novel	N	1766	0.016
23013	SPEN	spen family transcriptional repressor	0.0109366	Novel	N	1826	0.016
57619	SHROOM3	shroom family member 3	0.010703	Novel	U	1861	0.016
55897	MESP1	mesoderm posterior bHLH transcription factor 1	0.00918556	Novel	N	2116	0.016
1311	COMP	cartilage oligomeric matrix protein	0.00797433	Novel	N	2376	0.016
374	AREG	amphiregulin	0.00607235	Novel	N	3002	0.016
84107	ZIC4	Zic family member 4	0.0924268	Novel	U	45	0.017
7478	WNT8A	Wnt family member 8A	0.0281272	Novel	N	585	0.017
688	KLF5	Kruppel like factor 5	0.024308	Novel	N	739	0.017
5453	POU3F1	POU class 3 homeobox 1	0.024154	Novel	N	746	0.017
6620	SNCB	synuclein beta	0.0214761	Novel	N	863	0.017
56884	FSTL5	follistatin like 5	0.0213719	Novel	U	870	0.017
56114	PCDHGA1	protocadherin gamma subfamily A, 1	0.0182983	Novel	U	1057	0.017
7799	PRDM2	PR/SET domain 2	0.0174407	Novel	U	1130	0.017
84071	ARMC2	armadillo repeat containing 2	0.0173842	Novel	N	1136	0.017
26470	SEZ6L2	seizure related 6 homolog like 2	0.0164988	Novel	U	1217	0.017
56109	PCDHGA6	protocadherin gamma subfamily A, 6	0.0151364	Novel	U	1326	0.017
1137	CHRNA4	cholinergic receptor nicotinic alpha 4 subunit	0.0149857	Novel	N	1338	0.017
6525	SMTN	smoothelin	0.0137348	Novel	N	1463	0.017
8496	PPFIBP1	PPFIA binding protein 1	0.0136442	Novel	U	1473	0.017
57522	SRGAP1	SLIT-ROBO Rho GTPase activating protein 1	0.0136019	Novel	N	1481	0.017
4089	SMAD4	SMAD family member 4	0.0134206	Novel	N	1502	0.017
57492	ARID1B	AT-rich interaction domain 1B	0.0110467	Novel	U	1808	0.017
25937	WWTR1	WW domain containing transcription regulator 1	0.0103571	Novel	U	1903	0.017
3983	ABLIM1	actin binding LIM protein 1	0.00963463	Novel	N	2025	0.017
25894	PLEKHG4	pleckstrin homology and RhoGEF domain containing G4	0.00949389	Novel	U	2053	0.017
8440	NCK2	NCK adaptor protein 2	0.00929354	Novel	U	2096	0.017
11117	EMILIN1	elastin microfibril interfacer 1	0.00914485	Novel	N	2123	0.017
3487	IGFBP4	insulin like growth factor binding protein 4	0.00839886	Novel	U	2271	0.017
7430	EZR	ezrin	0.00828265	Novel	U	2297	0.017
9210	BMP15	bone morphogenetic protein 15	0.0252781	Novel	N	692	0.018
1745	DLX1	distal-less homeobox 1	0.0231743	Novel	N	791	0.018
9715	FAM131B	family with sequence similarity 131 member B	0.0222081	Novel	U	834	0.018
5908	RAP1B	RAP1B, member of RAS oncogene family	0.0211397	Novel	N	878	0.018
81	ACTN4	actinin alpha 4	0.0201611	Novel	U	934	0.018
3973	LHCGR	luteinizing hormone/choriogonadotropin receptor	0.0156635	Novel	N	1284	0.018
4053	LTBP2	latent transforming growth factor beta binding protein 2	0.0146206	Novel	N	1376	0.018
5334	PLCL1	phospholipase C like 1 (inactive)	0.0131562	Novel	U	1531	0.018
6696	SPP1	secreted phosphoprotein 1	0.0129179	Novel	N	1558	0.018
84695	LOXL3	lysyl oxidase like 3	0.0128103	Novel	N	1570	0.018
6532	SLC6A4	solute carrier family 6 member 4	0.0124012	Novel	N	1626	0.018
25759	SHC2	SHC adaptor protein 2	0.0117446	Novel	N	1709	0.018
153090	DAB2IP	DAB2 interacting protein	0.0101953	Novel	U	1920	0.018
9211	LGI1	leucine rich glioma inactivated 1	0.00946337	Novel	U	2061	0.018
147872	KASH5	KASH domain containing 5	0.00839116	Novel	U	2276	0.018
1875	E2F5	E2F transcription factor 5	0.00835497	Novel	U	2282	0.018
10509	SEMA4B	semaphorin 4B	0.00816737	Novel	U	2327	0.018
22902	RUFY3	RUN and FYVE domain containing 3	0.00730581	Novel	U	2553	0.018
214	ALCAM	activated leukocyte cell adhesion molecule	0.0070147	Novel	N	2661	0.018
161742	SPRED1	sprouty related EVH1 domain containing 1	0.0050555	Novel	N	3505	0.018
91392	ZNF502	zinc finger protein 502	0.0582577	Novel	N	142	0.019
1742	DLG4	discs large MAGUK scaffold protein 4	0.0311602	Novel	U	497	0.019
6391	SDHC	succinate dehydrogenase complex subunit C	0.0270128	Novel	N	622	0.019
22850	ADNP2	ADNP homeobox 2	0.0238154	Novel	U	768	0.019
29888	STRN4	striatin 4	0.0227434	Novel	U	815	0.019
5173	PDYN	prodynorphin	0.0203254	Novel	U	924	0.019
58	ACTA1	actin alpha 1, skeletal muscle	0.0197081	Novel	N	959	0.019
64321	SOX17	SRY-box transcription factor 17	0.0197043	Novel	U	961	0.019
2044	EPHA5	EPH receptor A5	0.0194536	Novel	N	973	0.019
10935	PRDX3	peroxiredoxin 3	0.0180494	Novel	N	1077	0.019
2904	GRIN2B	glutamate ionotropic receptor NMDA type subunit 2B	0.0168111	Novel	N	1187	0.019
29930	PCDHB1	protocadherin beta 1	0.0162377	Novel	U	1233	0.019
92129	RIPPLY1	ripply transcriptional repressor 1	0.0157551	Novel	U	1272	0.019
2139	EYA2	EYA transcriptional coactivator and phosphatase 2	0.015637	Novel	N	1289	0.019
339488	TFAP2E	transcription factor AP-2 epsilon	0.0148308	Novel	U	1354	0.019
26577	PCOLCE2	procollagen C-endopeptidase enhancer 2	0.0145177	Novel	U	1391	0.019
29942	PURG	purine rich element binding protein G	0.0134552	Novel	U	1497	0.019
64599	GIGYF1	GRB10 interacting GYF protein 1	0.01107	Novel	U	1803	0.019
2558	GABRA5	gamma-aminobutyric acid type A receptor subunit alpha5	0.0107588	Novel	U	1857	0.019
9414	TJP2	tight junction protein 2	0.00797744	Novel	U	2375	0.019
8048	CSRP3	cysteine and glycine rich protein 3	0.029744	Novel	N	532	0.02
56124	PCDHB12	protocadherin beta 12	0.0281972	Novel	U	582	0.02
8777	MPDZ	multiple PDZ domain crumbs cell polarity complex component	0.0253675	Novel	U	687	0.02
22795	NID2	nidogen 2	0.0209792	Novel	N	884	0.02
7479	WNT8B	Wnt family member 8B	0.0194303	Novel	N	974	0.02
23500	DAAM2	dishevelled associated activator of morphogenesis 2	0.0193962	Novel	U	978	0.02
9369	NRXN3	neurexin 3	0.0190461	Novel	U	1009	0.02
84913	ATOH8	atonal bHLH transcription factor 8	0.0177823	Novel	N	1093	0.02
8786	RGS11	regulator of G protein signaling 11	0.0176996	Novel	N	1103	0.02
87	ACTN1	actinin alpha 1	0.0171196	Novel	U	1158	0.02
79971	WLS	Wnt ligand secretion mediator	0.0170529	Novel	U	1166	0.02
7832	BTG2	BTG anti-proliferation factor 2	0.0122873	Novel	N	1637	0.02
222894	FERD3L	Fer3 like bHLH transcription factor	0.0121368	Novel	U	1658	0.02
57722	IGDCC4	immunoglobulin superfamily DCC subclass member 4	0.0117075	Novel	U	1718	0.02
23191	CYFIP1	cytoplasmic FMR1 interacting protein 1	0.0110801	Novel	U	1799	0.02
84467	FBN3	fibrillin 3	0.00983551	Novel	U	1990	0.02
50512	PODXL2	podocalyxin like 2	0.00878237	Novel	N	2190	0.02
6383	SDC2	syndecan 2	0.00876948	Novel	N	2192	0.02
6453	ITSN1	intersectin 1	0.00857451	Novel	N	2243	0.02
780	DDR1	discoidin domain receptor tyrosine kinase 1	0.00644543	Novel	N	2851	0.02
10817	FRS3	fibroblast growth factor receptor substrate 3	0.00590158	Novel	N	3072	0.02
7545	ZIC1	Zic family member 1	0.043614	Novel	N	273	0.021
440730	TRIM67	tripartite motif containing 67	0.023006	Novel	U	802	0.021
79192	IRX1	iroquois homeobox 1	0.0228508	Novel	U	807	0.021
28316	CDH20	cadherin 20	0.0202917	Novel	U	927	0.021
2913	GRM3	glutamate metabotropic receptor 3	0.0194192	Novel	N	977	0.021
56112	PCDHGA3	protocadherin gamma subfamily A, 3	0.0191278	Novel	U	1004	0.021
7045	TGFBI	transforming growth factor beta induced	0.0183721	Novel	N	1052	0.021
2317	FLNB	filamin B	0.0174216	Novel	U	1132	0.021
4233	MET	MET proto-oncogene, receptor tyrosine kinase	0.0168409	Novel	U	1183	0.021
2890	GRIA1	glutamate ionotropic receptor AMPA type subunit 1	0.0165419	Novel	N	1213	0.021
8483	CILP	cartilage intermediate layer protein	0.0151297	Novel	N	1327	0.021
84623	KIRREL3	kirre like nephrin family adhesion molecule 3	0.0133132	Novel	U	1512	0.021
2911	GRM1	glutamate metabotropic receptor 1	0.0128236	Novel	N	1568	0.021
8214	DGCR6	DiGeorge syndrome critical region gene 6	0.011495	Novel	N	1749	0.021
4690	NCK1	NCK adaptor protein 1	0.0107879	Novel	U	1852	0.021
84312	BRMS1L	BRMS1 like transcriptional repressor	0.00690747	Novel	U	2690	0.021
4320	MMP11	matrix metallopeptidase 11	0.00646694	Novel	N	2844	0.021
56978	PRDM8	PR/SET domain 8	0.0674347	Novel	U	106	0.022
5071	PRKN	parkin RBR E3 ubiquitin protein ligase	0.0262999	Novel	U	648	0.022
7681	MKRN3	makorin ring finger protein 3	0.0187641	Novel	U	1031	0.022
4524	MTHFR	methylenetetrahydrofolate reductase	0.0177402	Novel	N	1100	0.022
10846	PDE10A	phosphodiesterase 10A	0.017444	Novel	U	1129	0.022
8076	MFAP5	microfibril associated protein 5	0.0145335	Novel	N	1387	0.022
6666	SOX12	SRY-box transcription factor 12	0.0145089	Novel	U	1392	0.022
57167	SALL4	spalt like transcription factor 4	0.011534	Novel	N	1747	0.022
6425	SFRP5	secreted frizzled related protein 5	0.0107902	Novel	U	1851	0.022
7023	TFAP4	transcription factor AP-4	0.010176	Novel	U	1922	0.022
3691	ITGB4	integrin subunit beta 4	0.0099078	Novel	U	1975	0.022
2059	EPS8	epidermal growth factor receptor pathway substrate 8	0.00918726	Novel	U	2115	0.022
84612	PARD6B	par-6 family cell polarity regulator beta	0.00725747	Novel	U	2568	0.022
2332	FMR1	FMRP translational regulator 1	0.0261388	Novel	U	661	0.023
1780	DYNC1I1	dynein cytoplasmic 1 intermediate chain 1	0.0244587	Novel	N	729	0.023
63978	PRDM14	PR/SET domain 14	0.0227453	Novel	N	814	0.023
115827	RAB3C	RAB3C, member RAS oncogene family	0.0187383	Novel	N	1033	0.023
26050	SLITRK5	SLIT and NTRK like family member 5	0.0166731	Novel	U	1201	0.023
9578	CDC42BPB	CDC42 binding protein kinase beta	0.0160632	Novel	N	1249	0.023
84530	SRRM4	serine/arginine repetitive matrix 4	0.0141837	Novel	N	1423	0.023
90993	CREB3L1	cAMP responsive element binding protein 3 like 1	0.0137203	Novel	N	1466	0.023
5142	PDE4B	phosphodiesterase 4B	0.0131699	Novel	U	1527	0.023
9639	ARHGEF10	Rho guanine nucleotide exchange factor 10	0.0125591	Novel	N	1607	0.023
6863	TAC1	tachykinin precursor 1	0.0123025	Novel	N	1636	0.023
10950	BTG3	BTG anti-proliferation factor 3	0.00914469	Novel	U	2124	0.023
5818	NECTIN1	nectin cell adhesion molecule 1	0.00904149	Novel	U	2135	0.023
57464	STRIP2	striatin interacting protein 2	0.00889993	Novel	N	2161	0.023
5361	PLXNA1	plexin A1	0.00656111	Novel	U	2810	0.023
5913	RAPSN	receptor associated protein of the synapse	0.00621006	Novel	N	2944	0.023
550631	CCDC157	coiled-coil domain containing 157	0.00610491	Novel	U	2990	0.023
84260	TCHP	trichoplein keratin filament binding	0.00485286	Novel	N	3614	0.023
60312	AFAP1	actin filament associated protein 1	0.00483372	Novel	U	3633	0.023
7761	ZNF214	zinc finger protein 214	0.0702898	Novel	U	97	0.024
255426	RASGEF1C	RasGEF domain family member 1C	0.0249795	Novel	U	702	0.024
4204	MECP2	methyl-CpG binding protein 2	0.0242027	Novel	N	744	0.024
5413	SEPTIN5	septin 5	0.0230229	Novel	N	799	0.024
154215	NKAIN2	sodium/potassium transporting ATPase interacting 2	0.0211088	Novel	U	881	0.024
10611	PDLIM5	PDZ and LIM domain 5	0.0160692	Novel	U	1248	0.024
7538	ZFP36	ZFP36 ring finger protein	0.01441	Novel	U	1403	0.024
80114	BICC1	BicC family RNA binding protein 1	0.0143041	Novel	U	1410	0.024
860	RUNX2	RUNX family transcription factor 2	0.0128999	Novel	N	1562	0.024
4054	LTBP3	latent transforming growth factor beta binding protein 3	0.0125385	Novel	N	1610	0.024
9649	RALGPS1	Ral GEF with PH domain and SH3 binding motif 1	0.0109254	Novel	U	1828	0.024
22821	RASA3	RAS p21 protein activator 3	0.0108352	Novel	U	1843	0.024
10160	FARP1	FERM, ARH/RhoGEF and pleckstrin domain protein 1	0.010178	Novel	N	1921	0.024
4314	MMP3	matrix metallopeptidase 3	0.00879445	Novel	N	2186	0.024
613	BCR	BCR activator of RhoGEF and GTPase	0.00672287	Novel	U	2753	0.024
5623	PSPN	persephin	0.0043044	Novel	U	3997	0.024
6714	SRC	SRC proto-oncogene, non-receptor tyrosine kinase	0.03371	Novel	U	430	0.025
55970	GNG12	G protein subunit gamma 12	0.0168769	Novel	U	1179	0.025
64783	RBM15	RNA binding motif protein 15	0.0167108	Novel	N	1197	0.025
8601	RGS20	regulator of G protein signaling 20	0.0142163	Novel	N	1417	0.025
57057	TBX20	T-box transcription factor 20	0.0119982	Novel	N	1679	0.025
23229	ARHGEF9	Cdc42 guanine nucleotide exchange factor 9	0.0111614	Novel	N	1787	0.025
4488	MSX2	msh homeobox 2	0.0108574	Novel	N	1841	0.025
83641	FAM107B	family with sequence similarity 107 member B	0.0103173	Novel	U	1907	0.025
2886	GRB7	growth factor receptor bound protein 7	0.00944196	Novel	U	2066	0.025
25855	BRMS1	BRMS1 transcriptional repressor and anoikis regulator	0.00867779	Novel	N	2217	0.025
10979	FERMT2	fermitin family member 2	0.00749696	Novel	U	2498	0.025
80095	ZNF606	zinc finger protein 606	0.0937563	Novel	U	42	0.026
79891	ZNF671	zinc finger protein 671	0.0555235	Novel	U	159	0.026
160622	TAMALIN	trafficking regulator and scaffold protein tamalin	0.0328255	Novel	U	455	0.026
1748	DLX4	distal-less homeobox 4	0.0218635	Novel	U	851	0.026
338811	TAFA2	TAFA chemokine like family member 2	0.0194295	Novel	U	975	0.026
2196	FAT2	FAT atypical cadherin 2	0.0157476	Novel	N	1274	0.026
4747	NEFL	neurofilament light	0.0138816	Novel	N	1453	0.026
9628	RGS6	regulator of G protein signaling 6	0.0135878	Novel	N	1483	0.026
3642	INSM1	INSM transcriptional repressor 1	0.013175	Novel	U	1526	0.026
23235	SIK2	salt inducible kinase 2	0.0120338	Novel	N	1674	0.026
5744	PTHLH	parathyroid hormone like hormone	0.011371	Novel	N	1763	0.026
30008	EFEMP2	EGF containing fibulin extracellular matrix protein 2	0.0110493	Novel	U	1806	0.026
126308	MOB3A	MOB kinase activator 3A	0.00935748	Novel	U	2079	0.026
168667	BMPER	BMP binding endothelial regulator	0.00897077	Novel	U	2151	0.026
6887	TAL2	TAL bHLH transcription factor 2	0.00883376	Novel	U	2180	0.026
8491	MAP4K3	mitogen-activated protein kinase kinase kinase kinase 3	0.00820384	Novel	N	2317	0.026
9372	ZFYVE9	zinc finger FYVE-type containing 9	0.00769801	Novel	N	2446	0.026
64393	ZMAT3	zinc finger matrin-type 3	0.00570786	Novel	U	3149	0.026
55715	DOK4	docking protein 4	0.00506807	Novel	U	3496	0.026
65982	ZSCAN18	zinc finger and SCAN domain containing 18	0.0835052	Novel	U	62	0.027
93986	FOXP2	forkhead box P2	0.0291166	Novel	N	544	0.027
84446	BRSK1	BR serine/threonine kinase 1	0.0289719	Novel	N	549	0.027
57540	DISP3	dispatched RND transporter family member 3	0.024909	Novel	N	706	0.027
79955	PDZD7	PDZ domain containing 7	0.0240078	Novel	U	757	0.027
10529	NEBL	nebulette	0.0208221	Novel	N	893	0.027
6722	SRF	serum response factor	0.0178838	Novel	N	1090	0.027
91	ACVR1B	activin A receptor type 1B	0.0171494	Novel	N	1155	0.027
28954	REM1	RRAD and GEM like GTPase 1	0.0156863	Novel	U	1279	0.027
56097	PCDHGC5	protocadherin gamma subfamily C, 5	0.0156368	Novel	U	1290	0.027
246175	CNOT6L	CCR4-NOT transcription complex subunit 6 like	0.0125555	Novel	N	1608	0.027
57580	PREX1	phosphatidylinositol-3,4,5-trisphosphate dependent Rac exchange factor 1	0.0102006	Novel	N	1919	0.027
5295	PIK3R1	phosphoinositide-3-kinase regulatory subunit 1	0.00941346	Novel	U	2071	0.027
168374	ZNF92	zinc finger protein 92	0.053159	Novel	U	180	0.028
5603	MAPK13	mitogen-activated protein kinase 13	0.0264834	Novel	N	643	0.028
126567	C2CD4C	C2 calcium dependent domain containing 4C	0.0215188	Novel	U	860	0.028
1294	COL7A1	collagen type VII alpha 1 chain	0.0177036	Novel	N	1102	0.028
128408	BHLHE23	basic helix-loop-helix family member e23	0.0152507	Novel	U	1315	0.028
57216	VANGL2	VANGL planar cell polarity protein 2	0.0145638	Novel	U	1383	0.028
1307	COL16A1	collagen type XVI alpha 1 chain	0.0130428	Novel	N	1539	0.028
2034	EPAS1	endothelial PAS domain protein 1	0.0129393	Novel	N	1550	0.028
6854	SYN2	synapsin II	0.0129074	Novel	N	1560	0.028
55502	HES6	hes family bHLH transcription factor 6	0.0116405	Novel	U	1730	0.028
2893	GRIA4	glutamate ionotropic receptor AMPA type subunit 4	0.010418	Novel	N	1897	0.028
9956	HS3ST2	heparan sulfate-glucosamine 3-sulfotransferase 2	0.009728	Novel	N	2004	0.028
2017	CTTN	cortactin	0.00794062	Novel	N	2386	0.028
3984	LIMK1	LIM domain kinase 1	0.00751045	Novel	N	2493	0.028
8190	MIA	MIA SH3 domain containing	0.00557258	Novel	U	3216	0.028
8550	MAPKAPK5	MAPK activated protein kinase 5	0.00403898	Novel	N	4205	0.028
2549	GAB1	GRB2 associated binding protein 1	0.00364408	Novel	U	4564	0.028
11278	KLF12	Kruppel like factor 12	0.0445998	Novel	U	260	0.029
5521	PPP2R2B	protein phosphatase 2 regulatory subunit Bbeta	0.0271303	Novel	U	620	0.029
121536	AEBP2	AE binding protein 2	0.0248065	Novel	N	714	0.029
10777	ARPP21	cAMP regulated phosphoprotein 21	0.0233733	Novel	U	783	0.029
84944	MAEL	maelstrom spermatogenic transposon silencer	0.0230926	Novel	U	798	0.029
390010	NKX1-2	NK1 homeobox 2	0.0173822	Novel	U	1137	0.029
6262	RYR2	ryanodine receptor 2	0.0155076	Novel	N	1303	0.029
51059	FAM135B	family with sequence similarity 135 member B	0.0148217	Novel	U	1355	0.029
2119	ETV5	ETS variant transcription factor 5	0.0137663	Novel	N	1459	0.029
8535	CBX4	chromobox 4	0.0110849	Novel	U	1798	0.029
57549	IGSF9	immunoglobulin superfamily member 9	0.0106219	Novel	U	1874	0.029
51384	WNT16	Wnt family member 16	0.0104174	Novel	N	1898	0.029
51701	NLK	nemo like kinase	0.0101048	Novel	N	1936	0.029
7984	ARHGEF5	Rho guanine nucleotide exchange factor 5	0.00962949	Novel	N	2027	0.029
6457	SH3GL3	SH3 domain containing GRB2 like 3, endophilin A3	0.00950579	Novel	N	2048	0.029
8936	WASF1	WASP family member 1	0.00928916	Novel	N	2097	0.029
5607	MAP2K5	mitogen-activated protein kinase kinase 5	0.00917261	Novel	N	2120	0.029
4222	MEOX1	mesenchyme homeobox 1	0.0089714	Novel	U	2150	0.029
8471	IRS4	insulin receptor substrate 4	0.00876633	Novel	U	2194	0.029
324	APC	APC regulator of WNT signaling pathway	0.00837299	Novel	U	2279	0.029
4194	MDM4	MDM4 regulator of p53	0.00725087	Novel	U	2571	0.029
283638	CEP170B	centrosomal protein 170B	0.00720953	Novel	U	2587	0.029
7710	ZNF154	zinc finger protein 154	0.0948469	Novel	U	39	0.03
5326	PLAGL2	PLAG1 like zinc finger 2	0.0370063	Novel	U	359	0.03
117583	PARD3B	par-3 family cell polarity regulator beta	0.0232116	Novel	U	788	0.03
4650	MYO9B	myosin IXB	0.0204959	Novel	U	913	0.03
7168	TPM1	tropomyosin 1	0.0202787	Novel	N	928	0.03
7783	ZP2	zona pellucida glycoprotein 2	0.0189263	Novel	N	1019	0.03
3196	TLX2	T cell leukemia homeobox 2	0.0176019	Novel	U	1109	0.03
253559	CADM2	cell adhesion molecule 2	0.0153281	Novel	U	1308	0.03
25791	NGEF	neuronal guanine nucleotide exchange factor	0.014622	Novel	N	1375	0.03
22800	RRAS2	RAS related 2	0.0145251	Novel	N	1389	0.03
57338	JPH3	junctophilin 3	0.012421	Novel	N	1625	0.03
391723	HELT	helt bHLH transcription factor	0.0120993	Novel	U	1664	0.03
1610	DAO	D-amino acid oxidase	0.0116099	Novel	N	1734	0.03
64327	LMBR1	limb development membrane protein 1	0.00931281	Novel	U	2091	0.03
10298	PAK4	p21 (RAC1) activated kinase 4	0.00916269	Novel	N	2122	0.03
8289	ARID1A	AT-rich interaction domain 1A	0.00876848	Novel	N	2193	0.03
2004	ELK3	ETS transcription factor ELK3	0.00849276	Novel	U	2256	0.03
4330	MN1	MN1 proto-oncogene, transcriptional regulator	0.00838902	Novel	U	2277	0.03
55233	MOB1A	MOB kinase activator 1A	0.00798764	Novel	N	2373	0.03
64102	TNMD	tenomodulin	0.00660195	Novel	U	2792	0.03
5606	MAP2K3	mitogen-activated protein kinase kinase 3	0.00448818	Novel	N	3871	0.03
5179	PENK	proenkephalin	0.0229898	Novel	U	803	0.031
9095	TBX19	T-box transcription factor 19	0.0223995	Novel	U	826	0.031
93377	OPALIN	oligodendrocytic myelin paranodal and inner loop protein	0.0186709	Novel	U	1037	0.031
7593	MZF1	myeloid zinc finger 1	0.0181533	Novel	U	1066	0.031
57447	NDRG2	NDRG family member 2	0.016118	Novel	U	1242	0.031
91752	ZNF804A	zinc finger protein 804A	0.0155086	Novel	N	1302	0.031
56098	PCDHGC4	protocadherin gamma subfamily C, 4	0.0150653	Novel	U	1332	0.031
10142	AKAP9	A-kinase anchoring protein 9	0.0144348	Novel	N	1401	0.031
134701	RIPPLY2	ripply transcriptional repressor 2	0.0139256	Novel	U	1447	0.031
5592	PRKG1	protein kinase cGMP-dependent 1	0.013572	Novel	N	1485	0.031
221981	THSD7A	thrombospondin type 1 domain containing 7A	0.0131697	Novel	U	1528	0.031
4858	NOVA2	NOVA alternative splicing regulator 2	0.0127748	Novel	U	1573	0.031
1400	CRMP1	collapsin response mediator protein 1	0.0125197	Novel	N	1615	0.031
3915	LAMC1	laminin subunit gamma 1	0.0120868	Novel	U	1666	0.031
5909	RAP1GAP	RAP1 GTPase activating protein	0.011014	Novel	U	1815	0.031
10811	NOXA1	NADPH oxidase activator 1	0.0109878	Novel	N	1818	0.031
3224	HOXC8	homeobox C8	0.0109232	Novel	U	1829	0.031
9855	FARP2	FERM, ARH/RhoGEF and pleckstrin domain protein 2	0.0108012	Novel	N	1848	0.031
63946	DMRTC2	DMRT like family C2	0.0106931	Novel	U	1864	0.031
9394	HS6ST1	heparan sulfate 6-O-sulfotransferase 1	0.0103316	Novel	N	1905	0.031
7791	ZYX	zyxin	0.00947606	Novel	N	2056	0.031
6939	TCF15	transcription factor 15	0.00885891	Novel	N	2169	0.031
3316	HSPB2	heat shock protein family B (small) member 2	0.00826999	Novel	U	2304	0.031
4327	MMP19	matrix metallopeptidase 19	0.00474627	Novel	N	3694	0.031
7699	ZNF140	zinc finger protein 140	0.051733	Novel	U	188	0.032
26048	ZNF500	zinc finger protein 500	0.0487382	Novel	U	217	0.032
4837	NNMT	nicotinamide N-methyltransferase	0.0153929	Novel	N	1306	0.032
90199	WFDC8	WAP four-disulfide core domain 8	0.0147272	Novel	U	1365	0.032
399687	MYO18A	myosin XVIIIA	0.0132715	Novel	N	1518	0.032
132204	SYNPR	synaptoporin	0.0131638	Novel	U	1529	0.032
4221	MEN1	menin 1	0.0128929	Novel	N	1564	0.032
85445	CNTNAP4	contactin associated protein family member 4	0.012	Novel	U	1678	0.032
402117	VWC2L	von Willebrand factor C domain containing 2 like	0.0108699	Novel	U	1837	0.032
2321	FLT1	fms related receptor tyrosine kinase 1	0.00813696	Novel	N	2336	0.032
1464	CSPG4	chondroitin sulfate proteoglycan 4	0.00812109	Novel	U	2340	0.032
90102	PHLDB2	pleckstrin homology like domain family B member 2	0.00733861	Novel	N	2540	0.032
2118	ETV4	ETS variant transcription factor 4	0.00728225	Novel	U	2557	0.032
51162	EGFL7	EGF like domain multiple 7	0.00618834	Novel	N	2953	0.032
8412	BCAR3	BCAR3 adaptor protein, NSP family member	0.00506239	Novel	N	3498	0.032
50848	F11R	F11 receptor	0.00502794	Novel	U	3519	0.032
7169	TPM2	tropomyosin 2	0.0433359	Novel	N	278	0.033
26257	NKX2-8	NK2 homeobox 8	0.0174442	Novel	U	1128	0.033
80781	COL18A1	collagen type XVIII alpha 1 chain	0.014528	Novel	N	1388	0.033
65979	PHACTR4	phosphatase and actin regulator 4	0.0139766	Novel	U	1439	0.033
2128	EVX1	even-skipped homeobox 1	0.0132551	Novel	U	1520	0.033
83643	CCDC3	coiled-coil domain containing 3	0.0130618	Novel	N	1537	0.033
23562	CLDN14	claudin 14	0.013056	Novel	U	1538	0.033
117166	WFIKKN1	WAP, follistatin/kazal, immunoglobulin, kunitz and netrin domain containing 1	0.0105847	Novel	N	1878	0.033
27091	CACNG5	calcium voltage-gated channel auxiliary subunit gamma 5	0.0105257	Novel	N	1885	0.033
113146	AHNAK2	AHNAK nucleoprotein 2	0.00983637	Novel	U	1989	0.033
2254	FGF9	fibroblast growth factor 9	0.00905017	Novel	N	2133	0.033
10893	MMP24	matrix metallopeptidase 24	0.0067914	Novel	U	2727	0.033
6416	MAP2K4	mitogen-activated protein kinase kinase 4	0.00623046	Novel	N	2937	0.033
4868	NPHS1	NPHS1 adhesion molecule, nephrin	0.00562714	Novel	N	3191	0.033
3265	HRAS	HRas proto-oncogene, GTPase	0.0550733	Novel	N	163	0.034
23620	NTSR2	neurotensin receptor 2	0.0193171	Novel	N	987	0.034
7027	TFDP1	transcription factor Dp-1	0.0175709	Novel	N	1113	0.034
633	BGN	biglycan	0.0174848	Novel	N	1122	0.034
4088	SMAD3	SMAD family member 3	0.0168704	Novel	U	1181	0.034
27023	FOXB1	forkhead box B1	0.0149045	Novel	U	1347	0.034
2559	GABRA6	gamma-aminobutyric acid type A receptor subunit alpha6	0.0147271	Novel	U	1366	0.034
5083	PAX9	paired box 9	0.0136466	Novel	U	1472	0.034
9699	RIMS2	regulating synaptic membrane exocytosis 2	0.0134397	Novel	N	1499	0.034
4000	LMNA	lamin A/C	0.0132946	Novel	N	1514	0.034
3761	KCNJ4	potassium inwardly rectifying channel subfamily J member 4	0.0126043	Novel	N	1599	0.034
1499	CTNNB1	catenin beta 1	0.0119368	Novel	U	1685	0.034
84448	ABLIM2	actin binding LIM protein family member 2	0.00952231	Novel	U	2045	0.034
245711	SPDYA	speedy/RINGO cell cycle regulator family member A	0.00950301	Novel	N	2051	0.034
890	CCNA2	cyclin A2	0.00943574	Novel	N	2068	0.034
55269	PSPC1	paraspeckle component 1	0.00934901	Novel	N	2082	0.034
166824	RASSF6	Ras association domain family member 6	0.00911314	Novel	U	2126	0.034
6678	SPARC	secreted protein acidic and cysteine rich	0.00904055	Novel	U	2136	0.034
9828	ARHGEF17	Rho guanine nucleotide exchange factor 17	0.00710716	Novel	N	2625	0.034
10755	GIPC1	GIPC PDZ domain containing family member 1	0.00482446	Novel	N	3642	0.034
92822	ZNF276	zinc finger protein 276	0.0497334	Novel	U	208	0.035
84775	ZNF607	zinc finger protein 607	0.0352847	Novel	U	390	0.035
8404	SPARCL1	SPARC like 1	0.0274904	Novel	U	608	0.035
3239	HOXD13	homeobox D13	0.0171998	Novel	U	1150	0.035
6911	TBX6	T-box transcription factor 6	0.0168431	Novel	N	1182	0.035
9806	SPOCK2	SPARC (osteonectin), cwcv and kazal like domains proteoglycan 2	0.0155918	Novel	U	1296	0.035
11170	FAM107A	family with sequence similarity 107 member A	0.0139733	Novel	N	1441	0.035
2563	GABRD	gamma-aminobutyric acid type A receptor subunit delta	0.0136437	Novel	U	1474	0.035
23648	SSBP3	single stranded DNA binding protein 3	0.013294	Novel	U	1516	0.035
10250	SRRM1	serine and arginine repetitive matrix 1	0.0117413	Novel	N	1710	0.035
26298	EHF	ETS homologous factor	0.0113964	Novel	U	1760	0.035
24146	CLDN15	claudin 15	0.00928749	Novel	U	2098	0.035
57636	ARHGAP23	Rho GTPase activating protein 23	0.00885382	Novel	N	2171	0.035
3694	ITGB6	integrin subunit beta 6	0.00722013	Novel	N	2583	0.035
8874	ARHGEF7	Rho guanine nucleotide exchange factor 7	0.00493077	Novel	N	3572	0.035
5047	PAEP	progestagen associated endometrial protein	0.00454936	Novel	N	3833	0.035
4319	MMP10	matrix metallopeptidase 10	0.00406595	Novel	N	4184	0.035
7730	ZNF177	zinc finger protein 177	0.0566907	Novel	U	152	0.036
389058	SP5	Sp5 transcription factor	0.0471943	Novel	U	235	0.036
11329	STK38	serine/threonine kinase 38	0.0454925	Novel	N	251	0.036
118427	OLFM3	olfactomedin 3	0.0352726	Novel	U	391	0.036
2020	EN2	engrailed homeobox 2	0.0173557	Novel	U	1138	0.036
6665	SOX15	SRY-box transcription factor 15	0.0144407	Novel	N	1400	0.036
26575	RGS17	regulator of G protein signaling 17	0.0129967	Novel	U	1545	0.036
3110	MNX1	motor neuron and pancreas homeobox 1	0.0129296	Novel	N	1552	0.036
11200	CHEK2	checkpoint kinase 2	0.0128991	Novel	N	1563	0.036
5010	CLDN11	claudin 11	0.00731125	Novel	U	2551	0.036
8444	DYRK3	dual specificity tyrosine phosphorylation regulated kinase 3	0.00688195	Novel	U	2703	0.036
161514	TBC1D21	TBC1 domain family member 21	0.0067425	Novel	N	2744	0.036
5058	PAK1	p21 (RAC1) activated kinase 1	0.00652865	Novel	U	2827	0.036
55704	CCDC88A	coiled-coil domain containing 88A	0.00613919	Novel	N	2977	0.036
195828	ZNF367	zinc finger protein 367	0.0603612	Novel	U	132	0.037
23369	PUM2	pumilio RNA binding family member 2	0.031693	Novel	N	481	0.037
7273	TTN	titin	0.0271306	Novel	U	619	0.037
667	DST	dystonin	0.0207956	Novel	N	894	0.037
79953	SYNDIG1	synapse differentiation inducing 1	0.018719	Novel	N	1035	0.037
3238	HOXD12	homeobox D12	0.017769	Novel	U	1096	0.037
79633	FAT4	FAT atypical cadherin 4	0.0158802	Novel	U	1261	0.037
2636	GBX1	gastrulation brain homeobox 1	0.0151595	Novel	U	1322	0.037
23109	DDN	dendrin	0.0149392	Novel	U	1343	0.037
139728	PNCK	pregnancy up-regulated nonubiquitous CaM kinase	0.0137578	Novel	U	1461	0.037
10814	CPLX2	complexin 2	0.0136479	Novel	N	1471	0.037
92162	TMEM88	transmembrane protein 88	0.0127364	Novel	U	1579	0.037
6598	SMARCB1	SWI/SNF related, matrix associated, actin dependent regulator of chromatin, subfamily b, member 1	0.0105789	Novel	N	1879	0.037
2334	AFF2	AF4/FMR2 family member 2	0.0101034	Novel	U	1937	0.037
56123	PCDHB13	protocadherin beta 13	0.00943619	Novel	U	2067	0.037
1014	CDH16	cadherin 16	0.00779991	Novel	U	2417	0.037
10395	DLC1	DLC1 Rho GTPase activating protein	0.007201	Novel	U	2593	0.037
3673	ITGA2	integrin subunit alpha 2	0.00553226	Novel	N	3230	0.037
10287	RGS19	regulator of G protein signaling 19	0.00528188	Novel	N	3356	0.037
57616	TSHZ3	teashirt zinc finger homeobox 3	0.020152	Novel	U	936	0.038
166815	TIGD2	tigger transposable element derived 2	0.0158654	Novel	U	1263	0.038
23411	SIRT1	sirtuin 1	0.0150386	Novel	N	1336	0.038
5396	PRRX1	paired related homeobox 1	0.0140525	Novel	N	1433	0.038
55273	TMEM100	transmembrane protein 100	0.0137231	Novel	N	1465	0.038
80852	GRIP2	glutamate receptor interacting protein 2	0.0133308	Novel	U	1510	0.038
90	ACVR1	activin A receptor type 1	0.0132398	Novel	U	1521	0.038
11069	RAPGEF4	Rap guanine nucleotide exchange factor 4	0.011578	Novel	N	1742	0.038
10125	RASGRP1	RAS guanyl releasing protein 1	0.00998184	Novel	U	1960	0.038
5252	PHF1	PHD finger protein 1	0.00895398	Novel	N	2152	0.038
6655	SOS2	SOS Ras/Rho guanine nucleotide exchange factor 2	0.00888726	Novel	N	2163	0.038
8541	PPFIA3	PTPRF interacting protein alpha 3	0.00844462	Novel	N	2262	0.038
5333	PLCD1	phospholipase C delta 1	0.00709491	Novel	N	2628	0.038
6868	ADAM17	ADAM metallopeptidase domain 17	0.00654722	Novel	U	2815	0.038
4072	EPCAM	epithelial cell adhesion molecule	0.00653544	Novel	U	2825	0.038
1729	DIAPH1	diaphanous related formin 1	0.00603216	Novel	N	3017	0.038
92597	MOB1B	MOB kinase activator 1B	0.00593897	Novel	N	3054	0.038
4856	CCN3	cellular communication network factor 3	0.00308442	Novel	U	5164	0.038
23528	ZNF281	zinc finger protein 281	0.033813	Novel	U	425	0.039
5522	PPP2R2C	protein phosphatase 2 regulatory subunit Bgamma	0.0297428	Novel	U	533	0.039
63976	PRDM16	PR/SET domain 16	0.028611	Novel	N	561	0.039
54413	NLGN3	neuroligin 3	0.0176986	Novel	U	1104	0.039
90050	FAM181A	family with sequence similarity 181 member A	0.0174503	Novel	U	1126	0.039
64506	CPEB1	cytoplasmic polyadenylation element binding protein 1	0.0127395	Novel	N	1577	0.039
10570	DPYSL4	dihydropyrimidinase like 4	0.0120599	Novel	U	1669	0.039
9139	CBFA2T2	CBFA2/RUNX1 partner transcriptional co-repressor 2	0.0118633	Novel	N	1695	0.039
9705	ST18	ST18 C2H2C-type zinc finger transcription factor	0.0115836	Novel	N	1740	0.039
5997	RGS2	regulator of G protein signaling 2	0.0114087	Novel	N	1757	0.039
125111	GJD3	gap junction protein delta 3	0.00969434	Novel	U	2011	0.039
222166	MTURN	maturin, neural progenitor differentiation regulator homolog	0.00938279	Novel	N	2075	0.039
1027	CDKN1B	cyclin dependent kinase inhibitor 1B	0.00771457	Novel	N	2441	0.039
10163	WASF2	WASP family member 2	0.00714442	Novel	N	2615	0.039
91851	CHRDL1	chordin like 1	0.00690259	Novel	N	2693	0.039
23336	SYNM	synemin	0.0058654	Novel	N	3081	0.039
124056	NOXO1	NADPH oxidase organizer 1	0.00506172	Novel	N	3499	0.039
55114	ARHGAP17	Rho GTPase activating protein 17	0.00403799	Novel	N	4206	0.039
57474	ZNF490	zinc finger protein 490	0.115907	Novel	U	23	0.04
9658	ZNF516	zinc finger protein 516	0.05514	Novel	U	162	0.04
23300	ATMIN	ATM interactor	0.0310571	Novel	U	498	0.04
10265	IRX5	iroquois homeobox 5	0.0162458	Novel	N	1232	0.04
473	RERE	arginine-glutamic acid dipeptide repeats	0.0149103	Novel	U	1344	0.04
375612	LHFPL3	LHFPL tetraspan subfamily member 3	0.014833	Novel	U	1353	0.04
845	CASQ2	calsequestrin 2	0.014547	Novel	N	1385	0.04
10114	HIPK3	homeodomain interacting protein kinase 3	0.0144319	Novel	U	1402	0.04
10235	RASGRP2	RAS guanyl releasing protein 2	0.0140206	Novel	N	1436	0.04
2903	GRIN2A	glutamate ionotropic receptor NMDA type subunit 2A	0.0126007	Novel	N	1600	0.04
30012	TLX3	T cell leukemia homeobox 3	0.0109743	Novel	U	1820	0.04
2173	FABP7	fatty acid binding protein 7	0.00930548	Novel	N	2092	0.04
3676	ITGA4	integrin subunit alpha 4	0.00878327	Novel	N	2189	0.04
7867	MAPKAPK3	MAPK activated protein kinase 3	0.00824375	Novel	N	2310	0.04
6862	TBXT	T-box transcription factor T	0.0081774	Novel	N	2322	0.04
3690	ITGB3	integrin subunit beta 3	0.00665665	Novel	U	2775	0.04
8419	BFSP2	beaded filament structural protein 2	0.00648618	Novel	U	2840	0.04
219770	GJD4	gap junction protein delta 4	0.00601522	Novel	U	3024	0.04
29109	FHOD1	formin homology 2 domain containing 1	0.00459439	Novel	N	3801	0.04
4162	MCAM	melanoma cell adhesion molecule	0.00447689	Novel	N	3879	0.04
55786	ZNF415	zinc finger protein 415	0.075812	Novel	U	85	0.041
22834	ZNF652	zinc finger protein 652	0.0353956	Novel	U	387	0.041
4205	MEF2A	myocyte enhancer factor 2A	0.0181027	Novel	N	1073	0.041
10633	RASL10A	RAS like family 10 member A	0.0159571	Novel	N	1258	0.041
1293	COL6A3	collagen type VI alpha 3 chain	0.0132146	Novel	N	1523	0.041
7005	TEAD3	TEA domain transcription factor 3	0.0114641	Novel	N	1751	0.041
51232	CRIM1	cysteine rich transmembrane BMP regulator 1	0.0106409	Novel	U	1869	0.041
2262	GPC5	glypican 5	0.00961089	Novel	N	2035	0.041
83729	INHBE	inhibin subunit beta E	0.00852866	Novel	U	2248	0.041
10369	CACNG2	calcium voltage-gated channel auxiliary subunit gamma 2	0.00842732	Novel	N	2264	0.041
1020	CDK5	cyclin dependent kinase 5	0.00808639	Novel	U	2349	0.041
285704	RGMB	repulsive guidance molecule BMP co-receptor b	0.00743291	Novel	U	2518	0.041
80728	ARHGAP39	Rho GTPase activating protein 39	0.00630351	Novel	U	2910	0.041
57530	CGN	cingulin	0.00526893	Novel	N	3366	0.041
11107	PRDM5	PR/SET domain 5	0.0348336	Novel	N	405	0.042
57659	ZBTB4	zinc finger and BTB domain containing 4	0.0327508	Novel	U	458	0.042
57689	LRRC4C	leucine rich repeat containing 4C	0.0268186	Novel	U	630	0.042
273	AMPH	amphiphysin	0.016087	Novel	N	1246	0.042
2914	GRM4	glutamate metabotropic receptor 4	0.0120399	Novel	N	1672	0.042
10413	YAP1	Yes1 associated transcriptional regulator	0.0117187	Novel	U	1714	0.042
83595	SOX7	SRY-box transcription factor 7	0.0109705	Novel	U	1821	0.042
129049	SGSM1	small G protein signaling modulator 1	0.0105634	Novel	U	1881	0.042
652991	SKOR2	SKI family transcriptional corepressor 2	0.0105379	Novel	N	1884	0.042
125058	TBC1D16	TBC1 domain family member 16	0.0105212	Novel	N	1886	0.042
9993	DGCR2	DiGeorge syndrome critical region gene 2	0.00962571	Novel	N	2030	0.042
2239	GPC4	glypican 4	0.00927745	Novel	N	2101	0.042
3549	IHH	Indian hedgehog signaling molecule	0.00856411	Novel	N	2245	0.042
6876	TAGLN	transgelin	0.00711218	Novel	N	2624	0.042
5596	MAPK4	mitogen-activated protein kinase 4	0.0289624	Novel	U	550	0.043
54829	ASPN	asporin	0.0247451	Novel	N	720	0.043
79012	CAMKV	CaM kinase like vesicle associated	0.0179536	Novel	U	1086	0.043
140689	CBLN4	cerebellin 4 precursor	0.0146123	Novel	U	1377	0.043
23542	MAPK8IP2	mitogen-activated protein kinase 8 interacting protein 2	0.0138912	Novel	N	1452	0.043
10368	CACNG3	calcium voltage-gated channel auxiliary subunit gamma 3	0.0121418	Novel	N	1657	0.043
157869	SBSPON	somatomedin B and thrombospondin type 1 domain containing	0.0119917	Novel	U	1680	0.043
5118	PCOLCE	procollagen C-endopeptidase enhancer	0.0114011	Novel	U	1758	0.043
5745	PTH1R	parathyroid hormone 1 receptor	0.0110192	Novel	N	1811	0.043
10736	SIX2	SIX homeobox 2	0.0102668	Novel	N	1911	0.043
11281	POU6F2	POU class 6 homeobox 2	0.00984943	Novel	N	1985	0.043
9223	MAGI1	membrane associated guanylate kinase, WW and PDZ domain containing 1	0.00933381	Novel	N	2085	0.043
4703	NEB	nebulin	0.00842269	Novel	N	2267	0.043
57030	SLC17A7	solute carrier family 17 member 7	0.00796659	Novel	N	2378	0.043
221178	SPATA13	spermatogenesis associated 13	0.00639229	Novel	N	2871	0.043
4312	MMP1	matrix metallopeptidase 1	0.00579414	Novel	N	3106	0.043
1839	HBEGF	heparin binding EGF like growth factor	0.00518467	Novel	N	3415	0.043
58189	WFDC1	WAP four-disulfide core domain 1	0.00401955	Novel	U	4222	0.043
22983	MAST1	microtubule associated serine/threonine kinase 1	0.0430988	Novel	N	280	0.044
340419	RSPO2	R-spondin 2	0.0146837	Novel	N	1370	0.044
4815	NINJ2	ninjurin 2	0.0129062	Novel	N	1561	0.044
2521	FUS	FUS RNA binding protein	0.011651	Novel	N	1725	0.044
25890	ABI3BP	ABI family member 3 binding protein	0.0110901	Novel	U	1796	0.044
222537	HS3ST5	heparan sulfate-glucosamine 3-sulfotransferase 5	0.0095235	Novel	N	2044	0.044
6607	SMN2	survival of motor neuron 2, centromeric	0.00859357	Novel	N	2238	0.044
285888	CNPY1	canopy FGF signaling regulator 1	0.00798598	Novel	U	2374	0.044
3397	ID1	inhibitor of DNA binding 1, HLH protein	0.00764924	Novel	N	2454	0.044
9564	BCAR1	BCAR1 scaffold protein, Cas family member	0.00702623	Novel	U	2655	0.044
9873	FCHSD2	FCH and double SH3 domains 2	0.00572987	Novel	N	3136	0.044
9253	NUMBL	NUMB like endocytic adaptor protein	0.00513263	Novel	U	3454	0.044
285489	DOK7	docking protein 7	0.0049949	Novel	U	3534	0.044
30832	ZNF354C	zinc finger protein 354C	0.0329987	Novel	U	448	0.045
54715	RBFOX1	RNA binding fox-1 homolog 1	0.0186549	Novel	U	1039	0.045
57731	SPTBN4	spectrin beta, non-erythrocytic 4	0.0184405	Novel	U	1048	0.045
1291	COL6A1	collagen type VI alpha 1 chain	0.0139312	Novel	N	1445	0.045
201181	ZNF385C	zinc finger protein 385C	0.011594	Novel	U	1737	0.045
6801	STRN	striatin	0.00990225	Novel	N	1976	0.045
6943	TCF21	transcription factor 21	0.00979159	Novel	U	1998	0.045
8313	AXIN2	axin 2	0.00928083	Novel	U	2099	0.045
25780	RASGRP3	RAS guanyl releasing protein 3	0.00903862	Novel	N	2137	0.045
2115	ETV1	ETS variant transcription factor 1	0.00808827	Novel	N	2345	0.045
150084	IGSF5	immunoglobulin superfamily member 5	0.0074452	Novel	U	2513	0.045
349149	GJC3	gap junction protein gamma 3	0.007136	Novel	U	2617	0.045
8798	DYRK4	dual specificity tyrosine phosphorylation regulated kinase 4	0.00697912	Novel	U	2670	0.045
9794	MAML1	mastermind like transcriptional coactivator 1	0.00623965	Novel	N	2933	0.045
10411	RAPGEF3	Rap guanine nucleotide exchange factor 3	0.00515881	Novel	N	3438	0.045
3489	IGFBP6	insulin like growth factor binding protein 6	0.00482392	Novel	U	3644	0.045
55845	BRK1	BRICK1 subunit of SCAR/WAVE actin nucleating complex	0.00455342	Novel	N	3830	0.045
858	CAV2	caveolin 2	0.00406259	Novel	N	4186	0.045
57711	ZNF529	zinc finger protein 529	0.0440703	Novel	U	267	0.046
5600	MAPK11	mitogen-activated protein kinase 11	0.019535	Novel	N	970	0.046
5332	PLCB4	phospholipase C beta 4	0.0192678	Novel	N	991	0.046
6670	SP3	Sp3 transcription factor	0.0171662	Novel	U	1152	0.046
388610	TRNP1	TMF1 regulated nuclear protein 1	0.0129619	Novel	U	1548	0.046
26033	ATRNL1	attractin like 1	0.0108247	Novel	U	1845	0.046
4016	LOXL1	lysyl oxidase like 1	0.0100363	Novel	N	1948	0.046
10272	FSTL3	follistatin like 3	0.00904759	Novel	N	2134	0.046
182	JAG1	jagged canonical Notch ligand 1	0.0072166	Novel	N	2584	0.046
394	ARHGAP5	Rho GTPase activating protein 5	0.00672154	Novel	N	2754	0.046
64386	MMP25	matrix metallopeptidase 25	0.00563177	Novel	U	3188	0.046
2056	EPO	erythropoietin	0.00373905	Novel	U	4482	0.046
8502	PKP4	plakophilin 4	0.0229077	Novel	N	805	0.047
388336	SHISA6	shisa family member 6	0.0167495	Novel	U	1192	0.047
10716	TBR1	T-box brain transcription factor 1	0.0150289	Novel	N	1337	0.047
392862	GRID2IP	Grid2 interacting protein	0.0136297	Novel	U	1476	0.047
27303	RBMS3	RNA binding motif single stranded interacting protein 3	0.0116825	Novel	U	1721	0.047
9920	KBTBD11	kelch repeat and BTB domain containing 11	0.011066	Novel	U	1805	0.047
283431	GAS2L3	growth arrest specific 2 like 3	0.0104096	Novel	N	1899	0.047
202915	TMEM184A	transmembrane protein 184A	0.00946724	Novel	U	2059	0.047
140862	ISM1	isthmin 1	0.00917221	Novel	U	2121	0.047
83937	RASSF4	Ras association domain family member 4	0.00893356	Novel	U	2156	0.047
79839	CCDC102B	coiled-coil domain containing 102B	0.0074676	Novel	U	2506	0.047
89797	NAV2	neuron navigator 2	0.00729907	Novel	U	2555	0.047
4216	MAP3K4	mitogen-activated protein kinase kinase kinase 4	0.00656095	Novel	N	2811	0.047
26524	LATS2	large tumor suppressor kinase 2	0.00642613	Novel	U	2860	0.047
283349	RASSF3	Ras association domain family member 3	0.00568601	Novel	U	3166	0.047
10278	EFS	embryonal Fyn-associated substrate	0.00446203	Novel	U	3891	0.047
9880	ZBTB39	zinc finger and BTB domain containing 39	0.0813432	Novel	U	66	0.048
284307	ZIK1	zinc finger protein interacting with K protein 1	0.0725317	Novel	U	93	0.048
57615	ZNF492	zinc finger protein 492	0.0472921	Novel	U	233	0.048
10715	CERS1	ceramide synthase 1	0.0135029	Novel	N	1491	0.048
3212	HOXB2	homeobox B2	0.0126078	Novel	N	1598	0.048
894	CCND2	cyclin D2	0.0124289	Novel	N	1622	0.048
57144	PAK5	p21 (RAC1) activated kinase 5	0.0100878	Novel	N	1941	0.048
153218	SPINK13	serine peptidase inhibitor Kazal type 13	0.00970931	Novel	U	2007	0.048
2016	EMX1	empty spiracles homeobox 1	0.00938011	Novel	U	2076	0.048
29091	STXBP6	syntaxin binding protein 6	0.008771	Novel	N	2191	0.048
8500	PPFIA1	PTPRF interacting protein alpha 1	0.00779903	Novel	N	2419	0.048
7111	TMOD1	tropomodulin 1	0.00772022	Novel	N	2437	0.048
4086	SMAD1	SMAD family member 1	0.00609053	Novel	N	2996	0.048
5608	MAP2K6	mitogen-activated protein kinase kinase 6	0.00600467	Novel	N	3025	0.048
10256	CNKSR1	connector enhancer of kinase suppressor of Ras 1	0.00509165	Novel	N	3484	0.048
56252	YLPM1	YLP motif containing 1	0.005044	Novel	U	3512	0.048
3977	LIFR	LIF receptor subunit alpha	0.00325279	Novel	N	4950	0.048
162239	ZFP1	ZFP1 zinc finger protein	0.0445414	Novel	U	262	0.049
51621	KLF13	Kruppel like factor 13	0.0351727	Novel	U	396	0.049
5414	SEPTIN4	septin 4	0.026637	Novel	U	634	0.049
116448	OLIG1	oligodendrocyte transcription factor 1	0.0175473	Novel	U	1117	0.049
57717	PCDHB16	protocadherin beta 16	0.0131606	Novel	U	1530	0.049
27	ABL2	ABL proto-oncogene 2, non-receptor tyrosine kinase	0.0102175	Novel	U	1916	0.049
3217	HOXB7	homeobox B7	0.0086237	Novel	U	2230	0.049
2901	GRIK5	glutamate ionotropic receptor kainate type subunit 5	0.00808756	Novel	U	2346	0.049
29767	TMOD2	tropomodulin 2	0.00807539	Novel	U	2351	0.049
4087	SMAD2	SMAD family member 2	0.00672752	Novel	N	2751	0.049
1445	CSK	C-terminal Src kinase	0.00534602	Novel	N	3326	0.049
9610	RIN1	Ras and Rab interactor 1	0.00408965	Novel	U	4160	0.049
8916	HERC3	HECT and RLD domain containing E3 ubiquitin protein ligase 3	0.0248796	Novel	U	709	0.05
80816	ASXL3	ASXL transcriptional regulator 3	0.0189257	Novel	N	1020	0.05
11248	NXPH3	neurexophilin 3	0.0175622	Novel	U	1115	0.05
56751	BARHL1	BarH like homeobox 1	0.0168215	Novel	U	1186	0.05
353333	KRTAP10-10	keratin associated protein 10-10	0.0163593	Novel	N	1224	0.05
5598	MAPK7	mitogen-activated protein kinase 7	0.0157702	Novel	U	1269	0.05
57120	GOPC	golgi associated PDZ and coiled-coil motif containing	0.0143757	Novel	U	1405	0.05
4741	NEFM	neurofilament medium	0.0119757	Novel	N	1682	0.05
10746	MAP3K2	mitogen-activated protein kinase kinase kinase 2	0.0116241	Novel	N	1732	0.05
1128	CHRM1	cholinergic receptor muscarinic 1	0.0104403	Novel	N	1893	0.05
8867	SYNJ1	synaptojanin 1	0.0101426	Novel	N	1928	0.05
56955	MEPE	matrix extracellular phosphoglycoprotein	0.0099706	Novel	N	1964	0.05
9124	PDLIM1	PDZ and LIM domain 1	0.00962973	Novel	N	2026	0.05
5097	PCDH1	protocadherin 1	0.0087508	Novel	U	2199	0.05
54933	RHBDL2	rhomboid like 2	0.00762386	Novel	U	2464	0.05
23139	MAST2	microtubule associated serine/threonine kinase 2	0.00690134	Novel	U	2695	0.05
5309	PITX3	paired like homeodomain 3	0.00657306	Novel	N	2805	0.05
9853	RUSC2	RUN and SH3 domain containing 2	0.00647282	Novel	U	2843	0.05
64283	ARHGEF28	Rho guanine nucleotide exchange factor 28	0.00575959	Novel	N	3120	0.05
57514	ARHGAP31	Rho GTPase activating protein 31	0.0036721	Novel	N	4543	0.05
79175	ZNF343	zinc finger protein 343	0.0690765	Novel	U	102	0.051
147687	ZNF417	zinc finger protein 417	0.0549559	Novel	U	165	0.051
348327	ZNF530	zinc finger protein 530	0.0419874	Novel	U	287	0.051
2018	EMX2	empty spiracles homeobox 2	0.0170016	Novel	U	1171	0.051
116159	CYYR1	cysteine and tyrosine rich 1	0.0122397	Novel	U	1645	0.051
152189	CMTM8	CKLF like MARVEL transmembrane domain containing 8	0.0109197	Novel	U	1830	0.051
81846	SBF2	SET binding factor 2	0.0106926	Novel	U	1865	0.051
134548	SOWAHA	sosondowah ankyrin repeat domain family member A	0.00945421	Novel	U	2062	0.051
5328	PLAU	plasminogen activator, urokinase	0.00842404	Novel	N	2265	0.051
4919	ROR1	receptor tyrosine kinase like orphan receptor 1	0.00707523	Novel	N	2640	0.051
3897	L1CAM	L1 cell adhesion molecule	0.00702486	Novel	U	2656	0.051
8326	FZD9	frizzled class receptor 9	0.00672576	Novel	N	2752	0.051
3685	ITGAV	integrin subunit alpha V	0.00569566	Novel	U	3158	0.051
130497	OSR1	odd-skipped related transcription factor 1	0.0441646	Novel	U	265	0.052
23405	DICER1	dicer 1, ribonuclease III	0.0279026	Novel	N	594	0.052
4625	MYH7	myosin heavy chain 7	0.0240498	Novel	N	753	0.052
7454	WAS	WASP actin nucleation promoting factor	0.0136551	Novel	N	1470	0.052
137814	NKX2-6	NK2 homeobox 6	0.0133538	Novel	N	1507	0.052
55534	MAML3	mastermind like transcriptional coactivator 3	0.0129228	Novel	N	1556	0.052
7837	PXDN	peroxidasin	0.0119593	Novel	N	1683	0.052
171024	SYNPO2	synaptopodin 2	0.0112733	Novel	U	1774	0.052
151871	DPPA2	developmental pluripotency associated 2	0.0109463	Novel	U	1824	0.052
9508	ADAMTS3	ADAM metallopeptidase with thrombospondin type 1 motif 3	0.0108831	Novel	N	1834	0.052
26047	CNTNAP2	contactin associated protein 2	0.0102573	Novel	N	1912	0.052
5770	PTPN1	protein tyrosine phosphatase non-receptor type 1	0.00987677	Novel	U	1979	0.052
26960	NBEA	neurobeachin	0.00919578	Novel	U	2114	0.052
221002	RASGEF1A	RasGEF domain family member 1A	0.00828411	Novel	U	2295	0.052
8754	ADAM9	ADAM metallopeptidase domain 9	0.00785676	Novel	N	2403	0.052
8224	SYN3	synapsin III	0.0076675	Novel	N	2451	0.052
6004	RGS16	regulator of G protein signaling 16	0.00702177	Novel	N	2658	0.052
25928	SOSTDC1	sclerostin domain containing 1	0.00680273	Novel	N	2725	0.052
1282	COL4A1	collagen type IV alpha 1 chain	0.0200904	Novel	N	940	0.053
4624	MYH6	myosin heavy chain 6	0.0197881	Novel	N	956	0.053
81557	MAGED4B	MAGE family member D4B	0.0156327	Novel	U	1291	0.053
79605	PGBD5	piggyBac transposable element derived 5	0.0145965	Novel	N	1380	0.053
50805	IRX4	iroquois homeobox 4	0.0120245	Novel	U	1675	0.053
5777	PTPN6	protein tyrosine phosphatase non-receptor type 6	0.00993198	Novel	N	1969	0.053
11211	FZD10	frizzled class receptor 10	0.00981359	Novel	N	1994	0.053
2898	GRIK2	glutamate ionotropic receptor kainate type subunit 2	0.00932906	Novel	N	2086	0.053
54550	NECAB2	N-terminal EF-hand calcium binding protein 2	0.00816703	Novel	U	2328	0.053
2918	GRM8	glutamate metabotropic receptor 8	0.00570509	Novel	N	3151	0.053
57710	KIAA1614	KIAA1614	0.00505515	Novel	U	3506	0.053
4359	MPZ	myelin protein zero	0.00402804	Novel	N	4218	0.053
59336	PRDM13	PR/SET domain 13	0.0588905	Novel	U	138	0.054
23040	MYT1L	myelin transcription factor 1 like	0.0199241	Novel	U	951	0.054
115557	ARHGEF25	Rho guanine nucleotide exchange factor 25	0.0156204	Novel	U	1293	0.054
128025	WDR64	WD repeat domain 64	0.011145	Novel	U	1789	0.054
25924	MYRIP	myosin VIIA and Rab interacting protein	0.011094	Novel	U	1795	0.054
1824	DSC2	desmocollin 2	0.00888568	Novel	N	2164	0.054
112476	PRRT2	proline rich transmembrane protein 2	0.00883437	Novel	N	2179	0.054
5582	PRKCG	protein kinase C gamma	0.00867316	Novel	U	2219	0.054
1195	CLK1	CDC like kinase 1	0.00809139	Novel	N	2344	0.054
3339	HSPG2	heparan sulfate proteoglycan 2	0.00753834	Novel	N	2489	0.054
339965	CCDC158	coiled-coil domain containing 158	0.00750262	Novel	U	2497	0.054
2116	ETV2	ETS variant transcription factor 2	0.00695003	Novel	U	2679	0.054
360205	PRAC2	PRAC2 small nuclear protein	0.00566955	Novel	U	3171	0.054
57546	PDP2	pyruvate dehyrogenase phosphatase catalytic subunit 2	0.00518273	Novel	N	3417	0.054
60485	SAV1	salvador family WW domain containing protein 1	0.00492986	Novel	N	3573	0.054
28964	GIT1	GIT ArfGAP 1	0.00489462	Novel	N	3592	0.054
8941	CDK5R2	cyclin dependent kinase 5 regulatory subunit 2	0.0123636	Novel	N	1629	0.055
579	NKX3-2	NK3 homeobox 2	0.0120223	Novel	N	1676	0.055
9940	DLEC1	DLEC1 cilia and flagella associated protein	0.0116485	Novel	U	1726	0.055
6392	SDHD	succinate dehydrogenase complex subunit D	0.0101742	Novel	N	1923	0.055
5915	RARB	retinoic acid receptor beta	0.00778353	Novel	N	2423	0.055
3712	IVD	isovaleryl-CoA dehydrogenase	0.00699303	Novel	N	2665	0.055
1871	E2F3	E2F transcription factor 3	0.0061549	Novel	N	2970	0.055
2900	GRIK4	glutamate ionotropic receptor kainate type subunit 4	0.00591075	Novel	N	3068	0.055
283149	BCL9L	BCL9 like	0.00517857	Novel	N	3422	0.055
541468	LURAP1	leucine rich adaptor protein 1	0.0051611	Novel	N	3436	0.055
7827	NPHS2	NPHS2 stomatin family member, podocin	0.00504635	Novel	N	3511	0.055
4321	MMP12	matrix metallopeptidase 12	0.00286846	Novel	N	5480	0.055
7039	TGFA	transforming growth factor alpha	0.00267114	Novel	U	5775	0.055
84622	ZNF594	zinc finger protein 594	0.0762504	Novel	U	82	0.056
100131390	SP9	Sp9 transcription factor	0.0488132	Novel	U	213	0.056
5795	PTPRJ	protein tyrosine phosphatase receptor type J	0.0136414	Novel	N	1475	0.056
54738	FEV	FEV transcription factor, ETS family member	0.0126275	Novel	U	1595	0.056
27237	ARHGEF16	Rho guanine nucleotide exchange factor 16	0.0107783	Novel	N	1854	0.056
2005	ELK4	ETS transcription factor ELK4	0.0100083	Novel	N	1955	0.056
91179	SCARF2	scavenger receptor class F member 2	0.00925565	Novel	U	2105	0.056
2316	FLNA	filamin A	0.0091826	Novel	U	2117	0.056
1788	DNMT3A	DNA methyltransferase 3 alpha	0.00842306	Novel	N	2266	0.056
59285	CACNG6	calcium voltage-gated channel auxiliary subunit gamma 6	0.00810148	Novel	N	2343	0.056
6001	RGS10	regulator of G protein signaling 10	0.00667846	Novel	N	2767	0.056
64359	NXN	nucleoredoxin	0.00645432	Novel	N	2848	0.056
51705	EMCN	endomucin	0.00630991	Novel	U	2908	0.056
83999	KREMEN1	kringle containing transmembrane protein 1	0.00495627	Novel	U	3552	0.056
375033	PEAR1	platelet endothelial aggregation receptor 1	0.00485521	Novel	U	3612	0.056
30851	TAX1BP3	Tax1 binding protein 3	0.0038934	Novel	N	4328	0.056
388536	ZNF790	zinc finger protein 790	0.0566138	Novel	U	154	0.057
60484	HAPLN2	hyaluronan and proteoglycan link protein 2	0.0204609	Novel	U	914	0.057
23433	RHOQ	ras homolog family member Q	0.0172371	Novel	N	1144	0.057
5067	CNTN3	contactin 3	0.0130192	Novel	U	1544	0.057
28988	DBNL	drebrin like	0.0129209	Novel	N	1557	0.057
27332	ZNF638	zinc finger protein 638	0.0114213	Novel	U	1754	0.057
4255	MGMT	O-6-methylguanine-DNA methyltransferase	0.00848883	Novel	N	2257	0.057
2263	FGFR2	fibroblast growth factor receptor 2	0.00731148	Novel	N	2550	0.057
64855	NIBAN2	niban apoptosis regulator 2	0.00697966	Novel	N	2669	0.057
8825	LIN7A	lin-7 homolog A, crumbs cell polarity complex component	0.00686333	Novel	N	2705	0.057
59271	EVA1C	eva-1 homolog C	0.0194637	Novel	U	972	0.058
4684	NCAM1	neural cell adhesion molecule 1	0.0180464	Novel	U	1078	0.058
2246	FGF1	fibroblast growth factor 1	0.0127845	Novel	U	1571	0.058
57644	MYH7B	myosin heavy chain 7B	0.0120691	Novel	U	1668	0.058
1310	COL19A1	collagen type XIX alpha 1 chain	0.0118664	Novel	N	1694	0.058
1316	KLF6	Kruppel like factor 6	0.0109146	Novel	U	1832	0.058
54845	ESRP1	epithelial splicing regulatory protein 1	0.0107014	Novel	N	1862	0.058
127254	ERICH3	glutamate rich 3	0.00856751	Novel	U	2244	0.058
63898	SH2D4A	SH2 domain containing 4A	0.00830864	Novel	N	2291	0.058
8976	WASL	WASP like actin nucleation promoting factor	0.00816637	Novel	N	2329	0.058
1277	COL1A1	collagen type I alpha 1 chain	0.00799745	Novel	U	2369	0.058
56256	SERTAD4	SERTA domain containing 4	0.00699523	Novel	U	2664	0.058
4001	LMNB1	lamin B1	0.0066883	Novel	N	2762	0.058
55200	PLEKHG6	pleckstrin homology and RhoGEF domain containing G6	0.0061414	Novel	U	2975	0.058
154810	AMOTL1	angiomotin like 1	0.00606639	Novel	N	3004	0.058
785	CACNB4	calcium voltage-gated channel auxiliary subunit beta 4	0.00585518	Novel	N	3085	0.058
92359	CRB3	crumbs cell polarity complex component 3	0.00444344	Novel	U	3903	0.058
57698	SHTN1	shootin 1	0.00382081	Novel	N	4403	0.058
2738	GLI4	GLI family zinc finger 4	0.0351925	Novel	U	395	0.059
3223	HOXC6	homeobox C6	0.0155141	Novel	U	1301	0.059
7756	ZNF207	zinc finger protein 207	0.0138611	Novel	N	1456	0.059
1487	CTBP1	C-terminal binding protein 1	0.0117156	Novel	N	1715	0.059
55228	PNMA8A	PNMA family member 8A	0.0105675	Novel	U	1880	0.059
22862	FNDC3A	fibronectin type III domain containing 3A	0.00780723	Novel	U	2416	0.059
10000	AKT3	AKT serine/threonine kinase 3	0.00759226	Novel	N	2471	0.059
2260	FGFR1	fibroblast growth factor receptor 1	0.00683475	Novel	U	2717	0.059
5781	PTPN11	protein tyrosine phosphatase non-receptor type 11	0.00630147	Novel	U	2911	0.059
65243	ZFP69B	ZFP69 zinc finger protein B	0.0378049	Novel	N	343	0.06
80317	ZKSCAN3	zinc finger with KRAB and SCAN domains 3	0.033556	Novel	N	435	0.06
7637	ZNF84	zinc finger protein 84	0.0273391	Novel	U	611	0.06
347731	LRRTM3	leucine rich repeat transmembrane neuronal 3	0.0221499	Novel	U	836	0.06
2736	GLI2	GLI family zinc finger 2	0.0149071	Novel	N	1346	0.06
27115	PDE7B	phosphodiesterase 7B	0.0139306	Novel	N	1446	0.06
728577	CNTNAP3B	contactin associated protein family member 3B	0.0119143	Novel	U	1687	0.06
54596	L1TD1	LINE1 type transposase domain containing 1	0.0116419	Novel	U	1729	0.06
57795	BRINP2	BMP/retinoic acid inducible neural specific 2	0.011295	Novel	U	1772	0.06
1298	COL9A2	collagen type IX alpha 2 chain	0.0109271	Novel	N	1827	0.06
80303	EFHD1	EF-hand domain family member D1	0.0108249	Novel	U	1844	0.06
10481	HOXB13	homeobox B13	0.0105557	Novel	U	1883	0.06
27319	BHLHE22	basic helix-loop-helix family member e22	0.00973408	Novel	U	2003	0.06
1280	COL2A1	collagen type II alpha 1 chain	0.00848662	Novel	N	2259	0.06
2043	EPHA4	EPH receptor A4	0.0075419	Novel	U	2488	0.06
57670	KIAA1549	KIAA1549	0.00543694	Novel	U	3282	0.06
29998	BICRA	BRD4 interacting chromatin remodeling complex associated protein	0.00399106	Novel	U	4251	0.06
643641	ZNF862	zinc finger protein 862	0.114218	Novel	U	24	0.061
84922	FIZ1	FLT3 interacting zinc finger 1	0.032095	Novel	U	469	0.061
23090	ZNF423	zinc finger protein 423	0.0218606	Novel	N	852	0.061
100423062	IGLL5	immunoglobulin lambda like polypeptide 5	0.020501	Novel	U	912	0.061
2122	MECOM	MDS1 and EVI1 complex locus	0.0156766	Novel	N	1282	0.061
340784	HMX3	H6 family homeobox 3	0.0139614	Novel	U	1442	0.061
22837	COBLL1	cordon-bleu WH2 repeat protein like 1	0.00954951	Novel	U	2041	0.061
8050	PDHX	pyruvate dehydrogenase complex component X	0.00872986	Novel	N	2205	0.061
389558	FAM180A	family with sequence similarity 180 member A	0.0072564	Novel	U	2569	0.061
5813	PURA	purine rich element binding protein A	0.00683002	Novel	N	2720	0.061
8838	CCN6	cellular communication network factor 6	0.00479011	Novel	N	3666	0.061
4909	NTF4	neurotrophin 4	0.00419635	Novel	N	4072	0.061
149076	ZNF362	zinc finger protein 362	0.0296838	Novel	U	535	0.062
6585	SLIT1	slit guidance ligand 1	0.0150605	Novel	U	1333	0.062
121227	LRIG3	leucine rich repeats and immunoglobulin like domains 3	0.014855	Novel	U	1351	0.062
50509	COL5A3	collagen type V alpha 3 chain	0.0147781	Novel	N	1360	0.062
146713	RBFOX3	RNA binding fox-1 homolog 3	0.00791689	Novel	U	2391	0.062
185	AGTR1	angiotensin II receptor type 1	0.00719916	Novel	N	2594	0.062
9455	HOMER2	homer scaffold protein 2	0.00699732	Novel	U	2663	0.062
509	ATP5F1C	ATP synthase F1 subunit gamma	0.00599289	Novel	N	3030	0.062
10006	ABI1	abl interactor 1	0.00467873	Novel	N	3745	0.062
23135	KDM6B	lysine demethylase 6B	0.0272765	Novel	N	614	0.063
5754	PTK7	protein tyrosine kinase 7 (inactive)	0.0147083	Novel	U	1367	0.063
2297	FOXD1	forkhead box D1	0.0117388	Novel	U	1711	0.063
7025	NR2F1	nuclear receptor subfamily 2 group F member 1	0.0115744	Novel	N	1744	0.063
9254	CACNA2D2	calcium voltage-gated channel auxiliary subunit alpha2delta 2	0.00862907	Novel	N	2227	0.063
3490	IGFBP7	insulin like growth factor binding protein 7	0.00827923	Novel	U	2298	0.063
6444	SGCD	sarcoglycan delta	0.00812009	Novel	N	2341	0.063
25945	NECTIN3	nectin cell adhesion molecule 3	0.0077891	Novel	U	2421	0.063
176	ACAN	aggrecan	0.00722996	Novel	N	2579	0.063
3791	KDR	kinase insert domain receptor	0.00556193	Novel	N	3220	0.063
7768	ZNF225	zinc finger protein 225	0.0346995	Novel	U	407	0.064
114794	ELFN2	extracellular leucine rich repeat and fibronectin type III domain containing 2	0.0242797	Novel	N	741	0.064
4237	MFAP2	microfibril associated protein 2	0.0122751	Novel	N	1641	0.064
23261	CAMTA1	calmodulin binding transcription activator 1	0.0110085	Novel	N	1816	0.064
267012	DAOA	D-amino acid oxidase activator	0.0107646	Novel	N	1855	0.064
10801	SEPTIN9	septin 9	0.0096838	Novel	N	2013	0.064
346389	MACC1	MET transcriptional regulator MACC1	0.00895039	Novel	U	2153	0.064
2899	GRIK3	glutamate ionotropic receptor kainate type subunit 3	0.00825617	Novel	N	2307	0.064
9905	SGSM2	small G protein signaling modulator 2	0.00793475	Novel	N	2388	0.064
4744	NEFH	neurofilament heavy	0.00759008	Novel	U	2474	0.064
22823	MTF2	metal response element binding transcription factor 2	0.00715612	Novel	N	2611	0.064
23370	ARHGEF18	Rho/Rac guanine nucleotide exchange factor 18	0.00660836	Novel	N	2787	0.064
10842	PPP1R17	protein phosphatase 1 regulatory subunit 17	0.0060913	Novel	U	2995	0.064
84904	ARHGEF39	Rho guanine nucleotide exchange factor 39	0.00494557	Novel	U	3558	0.064
345462	ZNF879	zinc finger protein 879	0.0547435	Novel	U	167	0.065
30010	NXPH1	neurexophilin 1	0.0167573	Novel	U	1191	0.065
22903	BTBD3	BTB domain containing 3	0.0127774	Novel	U	1572	0.065
84457	PHYHIPL	phytanoyl-CoA 2-hydroxylase interacting protein like	0.0125289	Novel	U	1613	0.065
4436	MSH2	mutS homolog 2	0.011594	Novel	N	1738	0.065
23384	SPECC1L	sperm antigen with calponin homology and coiled-coil domains 1 like	0.00871753	Novel	U	2207	0.065
4704	NDUFA9	NADH:ubiquinone oxidoreductase subunit A9	0.00817579	Novel	N	2324	0.065
196528	ARID2	AT-rich interaction domain 2	0.00804365	Novel	N	2361	0.065
285368	PRRT3	proline rich transmembrane protein 3	0.0064779	Novel	U	2842	0.065
55701	ARHGEF40	Rho guanine nucleotide exchange factor 40	0.00543241	Novel	U	3283	0.065
92335	STRADA	STE20 related adaptor alpha	0.00278542	Novel	N	5597	0.065
283337	ZNF740	zinc finger protein 740	0.0433762	Novel	U	275	0.066
10174	SORBS3	sorbin and SH3 domain containing 3	0.0165783	Novel	N	1211	0.066
111188157	LYNX1-SLURP2	LYNX1-SLURP2 readthrough	0.0140042	Novel	U	1437	0.066
83549	UCK1	uridine-cytidine kinase 1	0.0119423	Novel	N	1684	0.066
2620	GAS2	growth arrest specific 2	0.00961166	Novel	U	2033	0.066
11082	ESM1	endothelial cell specific molecule 1	0.0092475	Novel	N	2106	0.066
56924	PAK6	p21 (RAC1) activated kinase 6	0.00783157	Novel	U	2410	0.066
83468	GLT8D2	glycosyltransferase 8 domain containing 2	0.00758051	Novel	U	2477	0.066
7432	VIP	vasoactive intestinal peptide	0.00734688	Novel	N	2536	0.066
2051	EPHB6	EPH receptor B6	0.00733484	Novel	N	2541	0.066
494551	WEE2	WEE2 oocyte meiosis inhibiting kinase	0.00701617	Novel	U	2660	0.066
253430	IPMK	inositol polyphosphate multikinase	0.00584846	Novel	N	3089	0.066
151242	PPP1R1C	protein phosphatase 1 regulatory inhibitor subunit 1C	0.00564683	Novel	U	3178	0.066
27245	AHDC1	AT-hook DNA binding motif containing 1	0.00477135	Novel	U	3680	0.066
9518	GDF15	growth differentiation factor 15	0.00381874	Novel	N	4406	0.066
29842	TFCP2L1	transcription factor CP2 like 1	0.0157022	Novel	U	1278	0.067
63876	PKNOX2	PBX/knotted 1 homeobox 2	0.0140596	Novel	U	1431	0.067
114798	SLITRK1	SLIT and NTRK like family member 1	0.0126528	Novel	U	1591	0.067
2887	GRB10	growth factor receptor bound protein 10	0.00991933	Novel	U	1973	0.067
29970	SCHIP1	schwannomin interacting protein 1	0.00870977	Novel	U	2209	0.067
79817	MOB3B	MOB kinase activator 3B	0.00726259	Novel	N	2566	0.067
282996	RBM20	RNA binding motif protein 20	0.00670734	Novel	N	2758	0.067
1816	DRD5	dopamine receptor D5	0.00653648	Novel	N	2823	0.067
64423	INF2	inverted formin 2	0.00640887	Novel	N	2864	0.067
4217	MAP3K5	mitogen-activated protein kinase kinase kinase 5	0.00608464	Novel	N	2997	0.067
5155	PDGFB	platelet derived growth factor subunit B	0.0040049	Novel	U	4236	0.067
207	AKT1	AKT serine/threonine kinase 1	0.0495652	Novel	U	209	0.068
3205	HOXA9	homeobox A9	0.011245	Novel	U	1779	0.068
775	CACNA1C	calcium voltage-gated channel subunit alpha1 C	0.00934435	Novel	N	2083	0.068
222171	PRR15	proline rich 15	0.00771942	Novel	U	2439	0.068
2001	ELF5	E74 like ETS transcription factor 5	0.00739326	Novel	U	2527	0.068
54206	ERRFI1	ERBB receptor feedback inhibitor 1	0.00684088	Novel	N	2715	0.068
57591	MRTFA	myocardin related transcription factor A	0.0051599	Novel	N	3437	0.068
3486	IGFBP3	insulin like growth factor binding protein 3	0.00494613	Novel	N	3557	0.068
4688	NCF2	neutrophil cytosolic factor 2	0.0186697	Novel	N	1038	0.069
84072	HORMAD1	HORMA domain containing 1	0.0182957	Novel	U	1058	0.069
23002	DAAM1	dishevelled associated activator of morphogenesis 1	0.013268	Novel	U	1519	0.069
85508	SCRT2	scratch family transcriptional repressor 2	0.0125301	Novel	U	1612	0.069
51286	CEND1	cell cycle exit and neuronal differentiation 1	0.0121135	Novel	U	1661	0.069
58480	RHOU	ras homolog family member U	0.0120798	Novel	N	1667	0.069
246176	GAS2L2	growth arrest specific 2 like 2	0.0116019	Novel	N	1736	0.069
140767	NRSN1	neurensin 1	0.0101373	Novel	U	1932	0.069
6857	SYT1	synaptotagmin 1	0.0095658	Novel	N	2039	0.069
3398	ID2	inhibitor of DNA binding 2	0.00860073	Novel	N	2235	0.069
57687	VAT1L	vesicle amine transport 1 like	0.00840403	Novel	U	2269	0.069
9568	GABBR2	gamma-aminobutyric acid type B receptor subunit 2	0.00806024	Novel	N	2356	0.069
6909	TBX2	T-box transcription factor 2	0.00751715	Novel	N	2492	0.069
310	ANXA7	annexin A7	0.00704326	Novel	N	2649	0.069
23504	RIMBP2	RIMS binding protein 2	0.00589594	Novel	N	3075	0.069
745	MYRF	myelin regulatory factor	0.00552959	Novel	U	3231	0.069
2050	EPHB4	EPH receptor B4	0.00518247	Novel	N	3418	0.069
390992	HES3	hes family bHLH transcription factor 3	0.00464032	Novel	U	3770	0.069
9464	HAND2	heart and neural crest derivatives expressed 2	0.00386266	Novel	N	4360	0.069
7556	ZNF10	zinc finger protein 10	0.0486553	Novel	U	218	0.07
55288	RHOT1	ras homolog family member T1	0.011194	Novel	N	1784	0.07
192683	SCAMP5	secretory carrier membrane protein 5	0.0108438	Novel	U	1842	0.07
1789	DNMT3B	DNA methyltransferase 3 beta	0.0100885	Novel	N	1940	0.07
57214	CEMIP	cell migration inducing hyaluronidase 1	0.00885572	Novel	N	2170	0.07
1134	CHRNA1	cholinergic receptor nicotinic alpha 1 subunit	0.00884742	Novel	U	2174	0.07
898	CCNE1	cyclin E1	0.00806515	Novel	N	2354	0.07
23254	KAZN	kazrin, periplakin interacting protein	0.00744547	Novel	N	2512	0.07
93663	ARHGAP18	Rho GTPase activating protein 18	0.00653587	Novel	N	2824	0.07
57486	NLN	neurolysin	0.00627911	Novel	U	2925	0.07
3491	CCN1	cellular communication network factor 1	0.00582691	Novel	N	3095	0.07
4478	MSN	moesin	0.00323553	Novel	N	4970	0.07
26152	ZNF337	zinc finger protein 337	0.0376925	Novel	U	345	0.071
25957	PNISR	PNN interacting serine and arginine rich protein	0.0121848	Novel	U	1654	0.071
4664	NAB1	NGFI-A binding protein 1	0.0120507	Novel	U	1671	0.071
5593	PRKG2	protein kinase cGMP-dependent 2	0.00982814	Novel	U	1992	0.071
400120	SERTM1	serine rich and transmembrane domain containing 1	0.00917767	Novel	U	2119	0.071
4825	NKX6-1	NK6 homeobox 1	0.00897753	Novel	N	2149	0.071
5507	PPP1R3C	protein phosphatase 1 regulatory subunit 3C	0.00774126	Novel	N	2432	0.071
2078	ERG	ETS transcription factor ERG	0.00722665	Novel	U	2580	0.071
9743	ARHGAP32	Rho GTPase activating protein 32	0.00708806	Novel	N	2635	0.071
3161	HMMR	hyaluronan mediated motility receptor	0.00693677	Novel	N	2684	0.071
84812	PLCD4	phospholipase C delta 4	0.00688787	Novel	N	2702	0.071
23332	CLASP1	cytoplasmic linker associated protein 1	0.00657403	Novel	U	2804	0.071
200959	GABRR3	gamma-aminobutyric acid type A receptor subunit rho3	0.00550764	Novel	U	3247	0.071
170261	ZCCHC12	zinc finger CCHC-type containing 12	0.0314095	Novel	U	489	0.072
85446	ZFHX2	zinc finger homeobox 2	0.0220445	Novel	N	842	0.072
23544	SEZ6L	seizure related 6 homolog like	0.0146097	Novel	U	1378	0.072
4808	NHLH2	nescient helix-loop-helix 2	0.0109951	Novel	N	1817	0.072
158931	TCEAL6	transcription elongation factor A like 6	0.00966002	Novel	U	2022	0.072
29966	STRN3	striatin 3	0.00905464	Novel	U	2132	0.072
50484	RRM2B	ribonucleotide reductase regulatory TP53 inducible subunit M2B	0.00900874	Novel	N	2142	0.072
83478	ARHGAP24	Rho GTPase activating protein 24	0.00802558	Novel	N	2363	0.072
2912	GRM2	glutamate metabotropic receptor 2	0.00802249	Novel	N	2366	0.072
346288	SEPTIN14	septin 14	0.00662104	Novel	U	2781	0.072
55680	RUFY2	RUN and FYVE domain containing 2	0.00637644	Novel	U	2876	0.072
26750	RPS6KC1	ribosomal protein S6 kinase C1	0.00575045	Novel	U	3129	0.072
147948	ZNF582	zinc finger protein 582	0.0349955	Novel	U	401	0.073
5595	MAPK3	mitogen-activated protein kinase 3	0.0282459	Novel	U	581	0.073
203430	RTL3	retrotransposon Gag like 3	0.0177713	Novel	U	1095	0.073
282974	STK32C	serine/threonine kinase 32C	0.0117777	Novel	U	1704	0.073
3216	HOXB6	homeobox B6	0.00830515	Novel	U	2292	0.073
84171	LOXL4	lysyl oxidase like 4	0.00816532	Novel	U	2331	0.073
57468	SLC12A5	solute carrier family 12 member 5	0.00716998	Novel	U	2602	0.073
321	APBA2	amyloid beta precursor protein binding family A member 2	0.0070567	Novel	U	2644	0.073
9746	CLSTN3	calsyntenin 3	0.00620871	Novel	U	2945	0.073
6093	ROCK1	Rho associated coiled-coil containing protein kinase 1	0.00601635	Novel	U	3023	0.073
23580	CDC42EP4	CDC42 effector protein 4	0.0057432	Novel	N	3131	0.073
23031	MAST3	microtubule associated serine/threonine kinase 3	0.00455424	Novel	U	3828	0.073
10308	ZNF267	zinc finger protein 267	0.060007	Novel	U	135	0.074
7579	ZSCAN20	zinc finger and SCAN domain containing 20	0.0585317	Novel	U	140	0.074
55659	ZNF416	zinc finger protein 416	0.0564874	Novel	U	156	0.074
6668	SP2	Sp2 transcription factor	0.0357573	Novel	U	378	0.074
171017	ZNF384	zinc finger protein 384	0.024514	Novel	U	726	0.074
339345	NANOS2	nanos C2HC-type zinc finger 2	0.0184012	Novel	N	1049	0.074
1288	COL4A6	collagen type IV alpha 6 chain	0.0102195	Novel	N	1915	0.074
134957	STXBP5	syntaxin binding protein 5	0.00880411	Novel	N	2185	0.074
100170841	EPOP	elongin BC and polycomb repressive complex 2 associated protein	0.00764274	Novel	U	2458	0.074
8928	FOXH1	forkhead box H1	0.00758975	Novel	N	2475	0.074
404217	CTXN1	cortexin 1	0.00756162	Novel	U	2480	0.074
58504	ARHGAP22	Rho GTPase activating protein 22	0.00673723	Novel	N	2748	0.074
8406	SRPX	sushi repeat containing protein X-linked	0.00658975	Novel	U	2798	0.074
558	AXL	AXL receptor tyrosine kinase	0.00618739	Novel	U	2955	0.074
4853	NOTCH2	notch receptor 2	0.00462068	Novel	U	3786	0.074
3914	LAMB3	laminin subunit beta 3	0.00440174	Novel	U	3931	0.074
643965	TMEM88B	transmembrane protein 88B	0.0173865	Novel	U	1135	0.075
27164	SALL3	spalt like transcription factor 3	0.0152072	Novel	U	1319	0.075
390259	BSX	brain specific homeobox	0.00987476	Novel	U	1980	0.075
10251	SPRY3	sprouty RTK signaling antagonist 3	0.00864546	Novel	U	2223	0.075
53841	CDHR5	cadherin related family member 5	0.0081386	Novel	N	2335	0.075
3765	KCNJ9	potassium inwardly rectifying channel subfamily J member 9	0.00738222	Novel	U	2528	0.075
64901	RANBP17	RAN binding protein 17	0.0072477	Novel	U	2572	0.075
79812	MMRN2	multimerin 2	0.00530196	Novel	N	3344	0.075
10903	MTMR11	myotubularin related protein 11	0.00512012	Novel	U	3461	0.075
128272	ARHGEF19	Rho guanine nucleotide exchange factor 19	0.0046506	Novel	N	3764	0.075
58494	JAM2	junctional adhesion molecule 2	0.00381235	Novel	N	4412	0.075
90987	ZNF251	zinc finger protein 251	0.0516494	Novel	U	189	0.076
25817	TAFA5	TAFA chemokine like family member 5	0.0156299	Novel	U	1292	0.076
23136	EPB41L3	erythrocyte membrane protein band 4.1 like 3	0.0110759	Novel	N	1800	0.076
341640	FREM2	FRAS1 related extracellular matrix 2	0.00938432	Novel	N	2074	0.076
8727	CTNNAL1	catenin alpha like 1	0.00898404	Novel	N	2147	0.076
1404	HAPLN1	hyaluronan and proteoglycan link protein 1	0.00744987	Novel	N	2508	0.076
85462	FHDC1	FH2 domain containing 1	0.00544882	Novel	N	3275	0.076
3485	IGFBP2	insulin like growth factor binding protein 2	0.0039011	Novel	U	4321	0.076
51222	ZNF219	zinc finger protein 219	0.0242867	Novel	U	740	0.077
1960	EGR3	early growth response 3	0.0155008	Novel	N	1304	0.077
23284	ADGRL3	adhesion G protein-coupled receptor L3	0.0152853	Novel	N	1311	0.077
55784	MCTP2	multiple C2 and transmembrane domain containing 2	0.0139001	Novel	U	1450	0.077
80731	THSD7B	thrombospondin type 1 domain containing 7B	0.0126843	Novel	U	1586	0.077
2192	FBLN1	fibulin 1	0.0113065	Novel	N	1769	0.077
54587	MXRA8	matrix remodeling associated 8	0.00930476	Novel	U	2093	0.077
219287	AMER2	APC membrane recruitment protein 2	0.00918178	Novel	U	2118	0.077
658	BMPR1B	bone morphogenetic protein receptor type 1B	0.00728795	Novel	N	2556	0.077
6506	SLC1A2	solute carrier family 1 member 2	0.00713266	Novel	N	2618	0.077
129804	FBLN7	fibulin 7	0.00708868	Novel	U	2633	0.077
7534	YWHAZ	tyrosine 3-monooxygenase/tryptophan 5-monooxygenase activation protein zeta	0.00702655	Novel	N	2654	0.077
79674	VEPH1	ventricular zone expressed PH domain containing 1	0.00633679	Novel	N	2899	0.077
3672	ITGA1	integrin subunit alpha 1	0.00400528	Novel	N	4235	0.077
147746	HIPK4	homeodomain interacting protein kinase 4	0.0151931	Novel	U	1321	0.078
22986	SORCS3	sortilin related VPS10 domain containing receptor 3	0.0142156	Novel	U	1418	0.078
6756	SSX1	SSX family member 1	0.0126955	Novel	U	1584	0.078
129446	XIRP2	xin actin binding repeat containing 2	0.0118949	Novel	U	1689	0.078
343472	BARHL2	BarH like homeobox 2	0.0117243	Novel	U	1713	0.078
786	CACNG1	calcium voltage-gated channel auxiliary subunit gamma 1	0.0101367	Novel	N	1933	0.078
64067	NPAS3	neuronal PAS domain protein 3	0.0100781	Novel	U	1942	0.078
128497	SPATA25	spermatogenesis associated 25	0.00973634	Novel	U	2002	0.078
90249	UNC5A	unc-5 netrin receptor A	0.00912021	Novel	U	2125	0.078
23492	CBX7	chromobox 7	0.00903843	Novel	U	2138	0.078
1072	CFL1	cofilin 1	0.00882629	Novel	N	2182	0.078
440695	ETV3L	ETS variant transcription factor 3 like	0.00705354	Novel	U	2645	0.078
2555	GABRA2	gamma-aminobutyric acid type A receptor subunit alpha2	0.00634673	Novel	N	2892	0.078
85377	MICALL1	MICAL like 1	0.00607777	Novel	N	2998	0.078
1264	CNN1	calponin 1	0.00388964	Novel	N	4331	0.078
148206	ZNF714	zinc finger protein 714	0.0510793	Novel	U	197	0.079
79692	ZNF322	zinc finger protein 322	0.030635	Novel	U	507	0.079
28999	KLF15	Kruppel like factor 15	0.0187831	Novel	N	1029	0.079
114822	RHPN1	rhophilin Rho GTPase binding protein 1	0.011296	Novel	U	1771	0.079
8822	FGF17	fibroblast growth factor 17	0.0104273	Novel	N	1894	0.079
10009	ZBTB33	zinc finger and BTB domain containing 33	0.00899352	Novel	U	2144	0.079
57553	MICAL3	microtubule associated monooxygenase, calponin and LIM domain containing 3	0.00827228	Novel	N	2302	0.079
3955	LFNG	LFNG O-fucosylpeptide 3-beta-N-acetylglucosaminyltransferase	0.00612062	Novel	U	2982	0.079
147912	SIX5	SIX homeobox 5	0.00559025	Novel	U	3206	0.079
148738	HJV	hemojuvelin BMP co-receptor	0.00415637	Novel	N	4110	0.079
3383	ICAM1	intercellular adhesion molecule 1	0.00408074	Novel	U	4166	0.079
4651	MYO10	myosin X	0.0144623	Novel	N	1399	0.08
9444	QKI	QKI, KH domain containing RNA binding	0.0126412	Novel	U	1594	0.08
26060	APPL1	adaptor protein, phosphotyrosine interacting with PH domain and leucine zipper 1	0.0116741	Novel	N	1722	0.08
7307	U2AF1	U2 small nuclear RNA auxiliary factor 1	0.00935159	Novel	N	2081	0.08
23554	TSPAN12	tetraspanin 12	0.00832039	Novel	U	2289	0.08
83552	MFRP	membrane frizzled-related protein	0.0071881	Novel	U	2595	0.08
9242	MSC	musculin	0.00634675	Novel	U	2891	0.08
26035	GLCE	glucuronic acid epimerase	0.0060696	Novel	N	3003	0.08
30812	SOX8	SRY-box transcription factor 8	0.0209653	Novel	U	885	0.081
3203	HOXA6	homeobox A6	0.0142338	Novel	U	1415	0.081
5077	PAX3	paired box 3	0.011086	Novel	N	1797	0.081
145270	PRIMA1	proline rich membrane anchor 1	0.0088836	Novel	U	2165	0.081
402665	IGLON5	IgLON family member 5	0.0090333	Novel	U	2140	0.082
92154	MTSS2	MTSS I-BAR domain containing 2	0.00880947	Novel	N	2183	0.082
5864	RAB3A	RAB3A, member RAS oncogene family	0.00869443	Novel	N	2213	0.082
85376	RIMBP3	RIMS binding protein 3	0.00862893	Novel	U	2228	0.082
130399	ACVR1C	activin A receptor type 1C	0.00703617	Novel	N	2652	0.082
9863	MAGI2	membrane associated guanylate kinase, WW and PDZ domain containing 2	0.00689542	Novel	U	2700	0.082
6003	RGS13	regulator of G protein signaling 13	0.00675034	Novel	U	2740	0.082
79937	CNTNAP3	contactin associated protein family member 3	0.0219518	Novel	U	846	0.083
201134	CEP112	centrosomal protein 112	0.0111392	Novel	U	1790	0.083
8537	BCAS1	brain enriched myelin associated protein 1	0.00870293	Novel	U	2211	0.083
8428	STK24	serine/threonine kinase 24	0.00813908	Novel	N	2334	0.083
23213	SULF1	sulfatase 1	0.00760709	Novel	N	2469	0.083
816	CAMK2B	calcium/calmodulin dependent protein kinase II beta	0.00642828	Novel	N	2859	0.083
4811	NID1	nidogen 1	0.00629852	Novel	N	2915	0.083
8061	FOSL1	FOS like 1, AP-1 transcription factor subunit	0.00447084	Novel	N	3884	0.083
3162	HMOX1	heme oxygenase 1	0.00432891	Novel	U	3981	0.083
342945	ZSCAN22	zinc finger and SCAN domain containing 22	0.0439663	Novel	U	268	0.084
166647	ADGRA3	adhesion G protein-coupled receptor A3	0.0168042	Novel	U	1189	0.084
5458	POU4F2	POU class 4 homeobox 2	0.0135813	Novel	N	1484	0.084
4185	ADAM11	ADAM metallopeptidase domain 11	0.0133956	Novel	N	1503	0.084
4209	MEF2D	myocyte enhancer factor 2D	0.00980072	Novel	N	1997	0.084
9201	DCLK1	doublecortin like kinase 1	0.00790938	Novel	N	2394	0.084
4900	NRGN	neurogranin	0.00784803	Novel	U	2407	0.084
153770	PLAC8L1	PLAC8 like 1	0.00705171	Novel	U	2647	0.084
1890	TYMP	thymidine phosphorylase	0.00673785	Novel	N	2747	0.084
9991	PTBP3	polypyrimidine tract binding protein 3	0.00619668	Novel	N	2949	0.084
79800	CARF	calcium responsive transcription factor	0.00607469	Novel	N	3001	0.084
7690	ZNF131	zinc finger protein 131	0.02143	Novel	U	866	0.085
3068	HDGF	heparin binding growth factor	0.0193536	Novel	N	982	0.085
51719	CAB39	calcium binding protein 39	0.0127138	Novel	N	1583	0.085
91807	MYLK3	myosin light chain kinase 3	0.00966679	Novel	N	2020	0.085
9832	JAKMIP2	janus kinase and microtubule interacting protein 2	0.00858453	Novel	U	2240	0.085
613212	CTXN3	cortexin 3	0.00825506	Novel	U	2308	0.085
91768	CABLES1	Cdk5 and Abl enzyme substrate 1	0.00683423	Novel	U	2718	0.085
146	ADRA1D	adrenoceptor alpha 1D	0.00550123	Novel	N	3252	0.085
647135	SRGAP2B	SLIT-ROBO Rho GTPase activating protein 2B	0.00529676	Novel	U	3348	0.085
431704	RGS21	regulator of G protein signaling 21	0.00468353	Novel	U	3736	0.085
3982	LIM2	lens intrinsic membrane protein 2	0.00449918	Novel	U	3861	0.085
169841	ZNF169	zinc finger protein 169	0.0378938	Novel	U	340	0.086
94030	LRRC4B	leucine rich repeat containing 4B	0.0153215	Novel	U	1310	0.086
55531	ELMOD1	ELMO domain containing 1	0.0118976	Novel	U	1688	0.086
643866	CBLN3	cerebellin 3 precursor	0.00970598	Novel	U	2008	0.086
79789	CLMN	calmin	0.00965379	Novel	U	2023	0.086
103	ADAR	adenosine deaminase RNA specific	0.00944516	Novel	N	2065	0.086
170463	SSBP4	single stranded DNA binding protein 4	0.00851117	Novel	U	2251	0.086
50937	CDON	cell adhesion associated, oncogene regulated	0.00828393	Novel	N	2296	0.086
29106	SCG3	secretogranin III	0.00749039	Novel	U	2499	0.086
1601	DAB2	DAB adaptor protein 2	0.00580397	Novel	U	3101	0.086
9047	SH2D2A	SH2 domain containing 2A	0.0043691	Novel	N	3953	0.086
5376	PMP22	peripheral myelin protein 22	0.00416312	Novel	N	4102	0.086
29766	TMOD3	tropomodulin 3	0.00400427	Novel	U	4239	0.086
64866	CDCP1	CUB domain containing protein 1	0.00316498	Novel	U	5054	0.086
55422	ZNF331	zinc finger protein 331	0.061252	Novel	U	128	0.087
57466	SCAF4	SR-related CTD associated factor 4	0.01491	Novel	N	1345	0.087
7371	UCK2	uridine-cytidine kinase 2	0.0123295	Novel	N	1632	0.087
6330	SCN4B	sodium voltage-gated channel beta subunit 4	0.0101442	Novel	N	1927	0.087
29947	DNMT3L	DNA methyltransferase 3 like	0.00813527	Novel	U	2337	0.087
92211	CDHR1	cadherin related family member 1	0.00720431	Novel	U	2590	0.087
800	CALD1	caldesmon 1	0.00716081	Novel	N	2607	0.087
7852	CXCR4	C-X-C motif chemokine receptor 4	0.00698503	Novel	U	2668	0.087
3632	INPP5A	inositol polyphosphate-5-phosphatase A	0.00638464	Novel	N	2873	0.087
81606	LBH	LBH regulator of WNT signaling pathway	0.00479606	Novel	U	3662	0.087
375759	C9orf50	chromosome 9 open reading frame 50	0.00429446	Novel	U	4008	0.087
4982	TNFRSF11B	TNF receptor superfamily member 11b	0.00336369	Novel	N	4836	0.087
4908	NTF3	neurotrophin 3	0.00324425	Novel	U	4959	0.087
110117499	P3R3URF-PIK3R3	P3R3URF-PIK3R3 readthrough	0.00309148	Novel	U	5155	0.087
342357	ZKSCAN2	zinc finger with KRAB and SCAN domains 2	0.0429374	Novel	U	281	0.088
51631	LUC7L2	LUC7 like 2, pre-mRNA splicing factor	0.0113861	Novel	U	1762	0.088
55844	PPP2R2D	protein phosphatase 2 regulatory subunit Bdelta	0.0101343	Novel	U	1934	0.088
79762	C1orf115	chromosome 1 open reading frame 115	0.00996586	Novel	U	1965	0.088
23081	KDM4C	lysine demethylase 4C	0.00748931	Novel	N	2500	0.088
23043	TNIK	TRAF2 and NCK interacting kinase	0.00674745	Novel	N	2742	0.088
64759	TNS3	tensin 3	0.00617624	Novel	U	2961	0.088
29959	NRBP1	nuclear receptor binding protein 1	0.00596306	Novel	N	3042	0.088
51421	AMOTL2	angiomotin like 2	0.00427788	Novel	N	4024	0.088
79149	ZSCAN5A	zinc finger and SCAN domain containing 5A	0.0398018	Novel	U	313	0.089
286128	ZFP41	ZFP41 zinc finger protein	0.0337747	Novel	U	426	0.089
94039	ZNF101	zinc finger protein 101	0.0335742	Novel	U	434	0.089
55727	BTBD7	BTB domain containing 7	0.0148101	Novel	U	1358	0.089
4504	MT3	metallothionein 3	0.0131006	Novel	U	1532	0.089
343990	CRACDL	CRACD like	0.0123335	Novel	U	1631	0.089
83482	SCRT1	scratch family transcriptional repressor 1	0.0115592	Novel	U	1745	0.089
131034	CPNE4	copine 4	0.0100715	Novel	U	1944	0.089
9229	DLGAP1	DLG associated protein 1	0.00985425	Novel	U	1983	0.089
3211	HOXB1	homeobox B1	0.00962544	Novel	N	2031	0.089
80177	MYCT1	MYC target 1	0.00755956	Novel	U	2482	0.089
1634	DCN	decorin	0.00678725	Novel	N	2731	0.089
10552	ARPC1A	actin related protein 2/3 complex subunit 1A	0.00615578	Novel	N	2969	0.089
57449	PLEKHG5	pleckstrin homology and RhoGEF domain containing G5	0.00606008	Novel	N	3006	0.089
8476	CDC42BPA	CDC42 binding protein kinase alpha	0.00556987	Novel	N	3218	0.089
126393	HSPB6	heat shock protein family B (small) member 6	0.00546541	Novel	N	3268	0.089
4286	MITF	melanocyte inducing transcription factor	0.00515197	Novel	N	3443	0.089
441234	ZNF716	zinc finger protein 716	0.0355559	Novel	U	383	0.09
23316	CUX2	cut like homeobox 2	0.0106989	Novel	N	1863	0.09
114960	TSGA13	testis specific 13	0.00823886	Novel	U	2312	0.09
79933	SYNPO2L	synaptopodin 2 like	0.00759216	Novel	U	2472	0.09
23060	ZNF609	zinc finger protein 609	0.00714906	Novel	U	2614	0.09
10783	NEK6	NIMA related kinase 6	0.00567552	Novel	N	3170	0.09
9270	ITGB1BP1	integrin subunit beta 1 binding protein 1	0.00563233	Novel	N	3187	0.09
199692	ZNF627	zinc finger protein 627	0.0365759	Novel	U	367	0.091
340719	NANOS1	nanos C2HC-type zinc finger 1	0.0124601	Novel	N	1620	0.091
50515	CHST11	carbohydrate sulfotransferase 11	0.00764384	Novel	N	2457	0.091
6649	SOD3	superoxide dismutase 3	0.00760769	Novel	N	2468	0.091
2550	GABBR1	gamma-aminobutyric acid type B receptor subunit 1	0.00752723	Novel	N	2491	0.091
340481	ZDHHC21	zinc finger DHHC-type palmitoyltransferase 21	0.0069629	Novel	N	2675	0.091
9700	ESPL1	extra spindle pole bodies like 1, separase	0.00588659	Novel	N	3077	0.091
814	CAMK4	calcium/calmodulin dependent protein kinase IV	0.00525982	Novel	N	3371	0.091
5814	PURB	purine rich element binding protein B	0.00472174	Novel	U	3713	0.091
4534	MTM1	myotubularin 1	0.00430552	Novel	N	3996	0.091
3315	HSPB1	heat shock protein family B (small) member 1	0.00420806	Novel	N	4067	0.091
3993	LLGL2	LLGL scribble cell polarity complex component 2	0.00369465	Novel	N	4524	0.091
92400	RBM18	RNA binding motif protein 18	0.00357404	Novel	U	4630	0.091
22890	ZBTB1	zinc finger and BTB domain containing 1	0.0399411	Novel	N	311	0.092
11189	CELF3	CUGBP Elav-like family member 3	0.0171661	Novel	N	1153	0.092
10900	RUNDC3A	RUN domain containing 3A	0.00920094	Novel	N	2113	0.092
387496	RASL11A	RAS like family 11 member A	0.00880794	Novel	U	2184	0.092
7441	VPREB1	V-set pre-B cell surrogate light chain 1	0.00838839	Novel	U	2278	0.092
7490	WT1	WT1 transcription factor	0.00789497	Novel	N	2397	0.092
7029	TFDP2	transcription factor Dp-2	0.00732772	Novel	N	2544	0.092
64065	PERP	p53 apoptosis effector related to PMP22	0.00660573	Novel	N	2788	0.092
27020	NPTN	neuroplastin	0.00539213	Novel	U	3300	0.092
3927	LASP1	LIM and SH3 protein 1	0.00497848	Novel	U	3539	0.092
10095	ARPC1B	actin related protein 2/3 complex subunit 1B	0.00408242	Novel	N	4165	0.092
22846	VASH1	vasohibin 1	0.00314331	Novel	N	5081	0.092
284309	ZNF776	zinc finger protein 776	0.052382	Novel	U	185	0.093
100289678	ZNF783	zinc finger family member 783	0.04947	Novel	U	210	0.093
147660	ZNF578	zinc finger protein 578	0.038205	Novel	U	334	0.093
29102	DROSHA	drosha ribonuclease III	0.0195312	Novel	N	971	0.093
83439	TCF7L1	transcription factor 7 like 1	0.0120563	Novel	N	1670	0.093
9244	CRLF1	cytokine receptor like factor 1	0.0114197	Novel	U	1755	0.093
84966	IGSF21	immunoglobin superfamily member 21	0.00994851	Novel	U	1967	0.093
1410	CRYAB	crystallin alpha B	0.00981334	Novel	N	1995	0.093
4719	NDUFS1	NADH:ubiquinone oxidoreductase core subunit S1	0.00857529	Novel	N	2242	0.093
81624	DIAPH3	diaphanous related formin 3	0.00833063	Novel	U	2285	0.093
57348	TTYH1	tweety family member 1	0.00821443	Novel	N	2314	0.093
5017	OVOL1	ovo like transcriptional repressor 1	0.00738196	Novel	U	2529	0.093
79628	SH3TC2	SH3 domain and tetratricopeptide repeats 2	0.00724603	Novel	U	2574	0.093
24147	FJX1	four-jointed box kinase 1	0.00660086	Novel	U	2794	0.093
63916	ELMO2	engulfment and cell motility 2	0.00618555	Novel	N	2956	0.093
7957	EPM2A	EPM2A glucan phosphatase, laforin	0.0057781	Novel	N	3113	0.093
396	ARHGDIA	Rho GDP dissociation inhibitor alpha	0.00526589	Novel	U	3369	0.093
23077	MYCBP2	MYC binding protein 2	0.00520544	Novel	N	3402	0.093
344387	CDKL4	cyclin dependent kinase like 4	0.00479102	Novel	U	3665	0.093
1000	CDH2	cadherin 2	0.00379319	Novel	U	4433	0.093
113835	ZNF257	zinc finger protein 257	0.0623002	Novel	U	121	0.094
140730	RIMS4	regulating synaptic membrane exocytosis 4	0.0105053	Novel	U	1887	0.094
10046	MAMLD1	mastermind like domain containing 1	0.00689567	Novel	U	2699	0.094
140609	NEK7	NIMA related kinase 7	0.00617137	Novel	N	2963	0.094
1398	CRK	CRK proto-oncogene, adaptor protein	0.00428406	Novel	N	4018	0.094
29799	YPEL1	yippee like 1	0.0104183	Novel	U	1896	0.095
64094	SMOC2	SPARC related modular calcium binding 2	0.00879156	Novel	N	2187	0.095
8939	FUBP3	far upstream element binding protein 3	0.00576216	Novel	U	3117	0.095
2256	FGF11	fibroblast growth factor 11	0.00512768	Novel	U	3457	0.095
10109	ARPC2	actin related protein 2/3 complex subunit 2	0.0049373	Novel	N	3564	0.095
7448	VTN	vitronectin	0.00485295	Novel	U	3613	0.095
23368	PPP1R13B	protein phosphatase 1 regulatory subunit 13B	0.00434482	Novel	N	3971	0.095
27165	GLS2	glutaminase 2	0.00416871	Novel	N	4095	0.095
1647	GADD45A	growth arrest and DNA damage inducible alpha	0.00396908	Novel	U	4273	0.095
50507	NOX4	NADPH oxidase 4	0.00312097	Novel	N	5120	0.095
7625	ZNF74	zinc finger protein 74	0.0340595	Novel	U	417	0.096
4774	NFIA	nuclear factor I A	0.00970396	Novel	U	2009	0.096
5136	PDE1A	phosphodiesterase 1A	0.00902314	Novel	U	2141	0.096
594855	CPLX3	complexin 3	0.0084961	Novel	U	2255	0.096
93664	CADPS2	calcium dependent secretion activator 2	0.00839557	Novel	U	2274	0.096
9134	CCNE2	cyclin E2	0.00827606	Novel	N	2300	0.096
[truncated: 16,551 more rows]

## Sheet: p-value <= 0.05
Entrez	Symbol	Name	Probability	Known/Novel	Class-Label	Rank	Pvalue	Maximum interaction score
4233	MET	MET proto-oncogene, receptor tyrosine kinase	0.0168409	Novel	U	1183	0.021	0.999
4040	LRP6	LDL receptor related protein 6	0.0100271	Novel	U	1951	0.003	0.998
7168	TPM1	tropomyosin 1	0.0202787	Novel	N	928	0.03	0.997
10371	SEMA3A	semaphorin 3A	0.0134237	Novel	U	1501	0.006	0.996
8829	NRP1	neuropilin 1	0.00851423	Novel	U	2250	0.009	0.994
6868	ADAM17	ADAM metallopeptidase domain 17	0.00654722	Novel	U	2815	0.038	0.993
89780	WNT3A	Wnt family member 3A	0.0216545	Novel	U	857	0.016	0.992
57556	SEMA6A	semaphorin 6A	0.0461366	Novel	N	244	0	0.987
1605	DAG1	dystroglycan 1	0.0127443	Novel	N	1576	0.01	0.987
84631	SLITRK2	SLIT and NTRK like family member 2	0.0415932	Novel	U	291	0.001	0.983
999	CDH1	cadherin 1	0.0381654	Novel	U	337	0.008	0.98
8500	PPFIA1	PTPRF interacting protein alpha 1	0.00779903	Novel	N	2419	0.048	0.98
4090	SMAD5	SMAD family member 5	0.060175	Novel	N	134	0	0.979
7471	WNT1	Wnt family member 1	0.0178453	Novel	U	1092	0.014	0.977
7478	WNT8A	Wnt family member 8A	0.0281272	Novel	N	585	0.017	0.977
6714	SRC	SRC proto-oncogene, non-receptor tyrosine kinase	0.03371	Novel	U	430	0.025	0.977
7479	WNT8B	Wnt family member 8B	0.0194303	Novel	N	974	0.02	0.974
7057	THBS1	thrombospondin 1	0.0830474	Novel	U	63	0.003	0.973
3265	HRAS	HRas proto-oncogene, GTPase	0.0550733	Novel	N	163	0.034	0.973
2904	GRIN2B	glutamate ionotropic receptor NMDA type subunit 2B	0.0168111	Novel	N	1187	0.019	0.971
7040	TGFB1	transforming growth factor beta 1	0.020697	Novel	U	903	0.006	0.97
8321	FZD1	frizzled class receptor 1	0.0327558	Novel	U	457	0.002	0.968
5747	PTK2	protein tyrosine kinase 2	0.0358048	Novel	U	377	0	0.967
7869	SEMA3B	semaphorin 3B	0.0314571	Novel	U	487	0	0.965
22865	SLITRK3	SLIT and NTRK like family member 3	0.0766611	Novel	U	78	0	0.963
3688	ITGB1	integrin subunit beta 1	0.0157491	Novel	N	1273	0.008	0.962
6464	SHC1	SHC adaptor protein 1	0.00712708	Novel	U	2620	0.009	0.962
8496	PPFIBP1	PPFIA binding protein 1	0.0136442	Novel	U	1473	0.017	0.96
8541	PPFIA3	PTPRF interacting protein alpha 3	0.00844462	Novel	N	2262	0.038	0.959
8325	FZD8	frizzled class receptor 8	0.0621812	Novel	N	123	0	0.958
3912	LAMB1	laminin subunit beta 1	0.0261864	Novel	N	658	0.003	0.957
3679	ITGA7	integrin subunit alpha 7	0.0177555	Novel	N	1097	0.006	0.957
2535	FZD2	frizzled class receptor 2	0.0172107	Novel	U	1148	0.014	0.957
4088	SMAD3	SMAD family member 3	0.0168704	Novel	U	1181	0.034	0.957
10250	SRRM1	serine and arginine repetitive matrix 1	0.0117413	Novel	N	1710	0.035	0.957
3675	ITGA3	integrin subunit alpha 3	0.0362011	Novel	N	371	0.001	0.956
8499	PPFIA2	PTPRF interacting protein alpha 2	0.0152543	Novel	N	1314	0.016	0.956
2903	GRIN2A	glutamate ionotropic receptor NMDA type subunit 2A	0.0126007	Novel	N	1600	0.04	0.955
7424	VEGFC	vascular endothelial growth factor C	0.010667	Novel	U	1866	0.011	0.954
23411	SIRT1	sirtuin 1	0.0150386	Novel	N	1336	0.038	0.953
2277	VEGFD	vascular endothelial growth factor D	0.00736747	Novel	U	2533	0.003	0.952
3673	ITGA2	integrin subunit alpha 2	0.00553226	Novel	N	3230	0.037	0.952
2549	GAB1	GRB2 associated binding protein 1	0.00364408	Novel	U	4564	0.028	0.951
3481	IGF2	insulin like growth factor 2	0.00894862	Novel	U	2154	0.015	0.95
9372	ZFYVE9	zinc finger FYVE-type containing 9	0.00769801	Novel	N	2446	0.026	0.95
3915	LAMC1	laminin subunit gamma 1	0.0120868	Novel	U	1666	0.031	0.948
1499	CTNNB1	catenin beta 1	0.0119368	Novel	U	1685	0.034	0.948
4086	SMAD1	SMAD family member 1	0.00609053	Novel	N	2996	0.048	0.947
998	CDC42	cell division cycle 42	0.0895274	Novel	U	53	0.008	0.946
4087	SMAD2	SMAD family member 2	0.00672752	Novel	N	2751	0.049	0.944
25805	BAMBI	BMP and activin membrane bound inhibitor	0.0160507	Novel	U	1251	0.005	0.943
22795	NID2	nidogen 2	0.0209792	Novel	N	884	0.02	0.943
8497	PPFIA4	PTPRF interacting protein alpha 4	0.0118834	Novel	N	1692	0.013	0.942
10413	YAP1	Yes1 associated transcriptional regulator	0.0117187	Novel	U	1714	0.042	0.942
7046	TGFBR1	transforming growth factor beta receptor 1	0.0321517	Novel	U	468	0.006	0.939
59277	NTN4	netrin 4	0.0487623	Novel	U	215	0	0.938
26050	SLITRK5	SLIT and NTRK like family member 5	0.0166731	Novel	U	1201	0.023	0.938
23114	NFASC	neurofascin	0.0472836	Novel	U	234	0	0.937
7423	VEGFB	vascular endothelial growth factor B	0.00743128	Novel	U	2519	0.006	0.937
3691	ITGB4	integrin subunit beta 4	0.0099078	Novel	U	1975	0.022	0.937
10500	SEMA6C	semaphorin 6C	0.0336281	Novel	U	432	0	0.935
6678	SPARC	secreted protein acidic and cysteine rich	0.00904055	Novel	U	2136	0.034	0.934
375790	AGRN	agrin	0.019753	Novel	U	957	0.006	0.933
10319	LAMC3	laminin subunit gamma 3	0.0113127	Novel	N	1767	0.015	0.933
1808	DPYSL2	dihydropyrimidinase like 2	0.0287908	Novel	N	556	0.002	0.932
9855	FARP2	FERM, ARH/RhoGEF and pleckstrin domain protein 2	0.0108012	Novel	N	1848	0.031	0.932
1809	DPYSL3	dihydropyrimidinase like 3	0.0316747	Novel	U	483	0.002	0.931
7048	TGFBR2	transforming growth factor beta receptor 2	0.0260342	Novel	N	666	0.009	0.93
27161	AGO2	argonaute RISC catalytic component 2	0.037692	Novel	N	346	0.015	0.929
9564	BCAR1	BCAR1 scaffold protein, Cas family member	0.00702623	Novel	U	2655	0.044	0.929
3911	LAMA5	laminin subunit alpha 5	0.0174091	Novel	N	1133	0.002	0.928
1500	CTNND1	catenin delta 1	0.0275265	Novel	U	605	0.004	0.928
2521	FUS	FUS RNA binding protein	0.011651	Novel	N	1725	0.044	0.927
3910	LAMA4	laminin subunit alpha 4	0.123764	Novel	N	21	0	0.926
7042	TGFB2	transforming growth factor beta 2	0.0861562	Novel	U	58	0	0.926
815	CAMK2A	calcium/calmodulin dependent protein kinase II alpha	0.0259831	Novel	U	669	0.012	0.926
1742	DLG4	discs large MAGUK scaffold protein 4	0.0311602	Novel	U	497	0.019	0.925
7082	TJP1	tight junction protein 1	0.0637308	Novel	U	117	0.001	0.923
3909	LAMA3	laminin subunit alpha 3	0.0303339	Novel	U	515	0.003	0.923
1399	CRKL	CRK like proto-oncogene, adaptor protein	0.00972246	Novel	U	2006	0.004	0.923
1020	CDK5	cyclin dependent kinase 5	0.00808639	Novel	U	2349	0.041	0.923
7043	TGFB3	transforming growth factor beta 3	0.169656	Novel	U	15	0	0.922
1003	CDH5	cadherin 5	0.019427	Novel	U	976	0.001	0.921
10298	PAK4	p21 (RAC1) activated kinase 4	0.00916269	Novel	N	2122	0.03	0.921
10501	SEMA6B	semaphorin 6B	0.0214508	Novel	U	865	0.002	0.92
7402	UTRN	utrophin	0.0355349	Novel	N	384	0.005	0.92
2905	GRIN2C	glutamate ionotropic receptor NMDA type subunit 2C	0.0110177	Novel	N	1812	0.015	0.92
1400	CRMP1	collapsin response mediator protein 1	0.0125197	Novel	N	1615	0.031	0.92
1495	CTNNA1	catenin alpha 1	0.0155417	Novel	U	1298	0.012	0.919
7476	WNT7A	Wnt family member 7A	0.0444011	Novel	U	263	0.002	0.918
80781	COL18A1	collagen type XVIII alpha 1 chain	0.014528	Novel	N	1388	0.033	0.918
3918	LAMC2	laminin subunit gamma 2	0.0209637	Novel	U	886	0	0.915
50964	SOST	sclerostin	0.00898794	Novel	U	2146	0.006	0.915
4747	NEFL	neurofilament light	0.0138816	Novel	N	1453	0.026	0.915
5058	PAK1	p21 (RAC1) activated kinase 1	0.00652865	Novel	U	2827	0.036	0.914
8828	NRP2	neuropilin 2	0.0250325	Novel	N	700	0	0.913
4897	NRCAM	neuronal cell adhesion molecule	0.0248069	Novel	U	713	0.004	0.913
6383	SDC2	syndecan 2	0.00876948	Novel	N	2192	0.02	0.913
55970	GNG12	G protein subunit gamma 12	0.0168769	Novel	U	1179	0.025	0.913
4868	NPHS1	NPHS1 adhesion molecule, nephrin	0.00562714	Novel	N	3191	0.033	0.913
8874	ARHGEF7	Rho guanine nucleotide exchange factor 7	0.00493077	Novel	N	3572	0.035	0.912
27121	DKK4	dickkopf WNT signaling pathway inhibitor 4	0.0118049	Novel	U	1701	0.001	0.91
139065	SLITRK4	SLIT and NTRK like family member 4	0.0306506	Novel	N	506	0.006	0.91
4690	NCK1	NCK adaptor protein 1	0.0107879	Novel	U	1852	0.021	0.91
5295	PIK3R1	phosphoinositide-3-kinase regulatory subunit 1	0.00941346	Novel	U	2071	0.027	0.91
27123	DKK2	dickkopf WNT signaling pathway inhibitor 2	0.048342	Novel	U	222	0	0.909
4092	SMAD7	SMAD family member 7	0.0287601	Novel	U	557	0.003	0.909
3984	LIMK1	LIM domain kinase 1	0.00751045	Novel	N	2493	0.028	0.909
10570	DPYSL4	dihydropyrimidinase like 4	0.0120599	Novel	U	1669	0.039	0.909
88	ACTN2	actinin alpha 2	0.0809308	Novel	U	69	0.01	0.908
5924	RASGRF2	Ras protein specific guanine nucleotide releasing factor 2	0.0501321	Novel	N	199	0	0.907
55243	KIRREL1	kirre like nephrin family adhesion molecule 1	0.0315763	Novel	U	485	0	0.907
3908	LAMA2	laminin subunit alpha 2	0.0323092	Novel	N	464	0.008	0.907
5744	PTHLH	parathyroid hormone like hormone	0.011371	Novel	N	1763	0.026	0.907
5745	PTH1R	parathyroid hormone 1 receptor	0.0110192	Novel	N	1811	0.043	0.907
5798	PTPRN	protein tyrosine phosphatase receptor type N	0.0937632	Novel	N	41	0	0.906
2778	GNAS	GNAS complex locus	0.0628437	Novel	N	119	0.001	0.906
91584	PLXNA4	plexin A4	0.015837	Novel	U	1265	0.004	0.906
1780	DYNC1I1	dynein cytoplasmic 1 intermediate chain 1	0.0244587	Novel	N	729	0.023	0.906
117	ADCYAP1R1	ADCYAP receptor type I	0.027968	Novel	U	592	0.01	0.905
3973	LHCGR	luteinizing hormone/choriogonadotropin receptor	0.0156635	Novel	N	1284	0.018	0.905
5361	PLXNA1	plexin A1	0.00656111	Novel	U	2810	0.023	0.905
5829	PXN	paxillin	0.0487442	Novel	N	216	0	0.904
8851	CDK5R1	cyclin dependent kinase 5 regulatory subunit 1	0.0160359	Novel	N	1253	0.002	0.904
55558	PLXNA3	plexin A3	0.0150449	Novel	U	1334	0.004	0.904
58	ACTA1	actin alpha 1, skeletal muscle	0.0197081	Novel	N	959	0.019	0.904
11200	CHEK2	checkpoint kinase 2	0.0128991	Novel	N	1563	0.036	0.903
57731	SPTBN4	spectrin beta, non-erythrocytic 4	0.0184405	Novel	U	1048	0.045	0.903
5786	PTPRA	protein tyrosine phosphatase receptor type A	0.0698226	Novel	U	98	0.002	0.902
7531	YWHAE	tyrosine 3-monooxygenase/tryptophan 5-monooxygenase activation protein epsilon	0.0707671	Novel	U	95	0.005	0.902
6456	SH3GL2	SH3 domain containing GRB2 like 2, endophilin A1	0.0319027	Novel	N	474	0.005	0.902
1993	ELAVL2	ELAV like RNA binding protein 2	0.0734458	Novel	U	89	0.012	0.902
2817	GPC1	glypican 1	0.0116996	Novel	U	1720	0.015	0.901
81	ACTN4	actinin alpha 4	0.0201611	Novel	U	934	0.018	0.901
87	ACTN1	actinin alpha 1	0.0171196	Novel	U	1158	0.02	0.901
2017	CTTN	cortactin	0.00794062	Novel	N	2386	0.028	0.901
7044	LEFTY2	left-right determination factor 2	0.0363568	Novel	U	369	0.003	0.9
6385	SDC4	syndecan 4	0.00563957	Novel	N	3185	0.015	0.9
8440	NCK2	NCK adaptor protein 2	0.00929354	Novel	U	2096	0.017	0.9
5908	RAP1B	RAP1B, member of RAS oncogene family	0.0211397	Novel	N	878	0.018	0.9
5913	RAPSN	receptor associated protein of the synapse	0.00621006	Novel	N	2944	0.023	0.9
6457	SH3GL3	SH3 domain containing GRB2 like 3, endophilin A3	0.00950579	Novel	N	2048	0.029	0.9
10142	AKAP9	A-kinase anchoring protein 9	0.0144348	Novel	N	1401	0.031	0.9
57144	PAK5	p21 (RAC1) activated kinase 5	0.0100878	Novel	N	1941	0.048	0.9
8646	CHRD	chordin	0.0549671	Novel	N	164	0.002	0.899
10507	SEMA4D	semaphorin 4D	0.0134732	Novel	N	1495	0	0.896
1837	DTNA	dystrobrevin alpha	0.0333043	Novel	N	444	0.002	0.896
7472	WNT2	Wnt family member 2	0.0902484	Novel	N	51	0	0.889
4323	MMP14	matrix metallopeptidase 14	0.0477648	Novel	N	230	0.001	0.886
7474	WNT5A	Wnt family member 5A	0.0356587	Novel	U	381	0.005	0.884
7169	TPM2	tropomyosin 2	0.0433359	Novel	N	278	0.033	0.883
4314	MMP3	matrix metallopeptidase 3	0.00879445	Novel	N	2186	0.024	0.871
7480	WNT10B	Wnt family member 10B	0.0249306	Novel	N	705	0.002	0.87
54361	WNT4	Wnt family member 4	0.0243372	Novel	U	737	0.01	0.87
51384	WNT16	Wnt family member 16	0.0104174	Novel	N	1898	0.029	0.87
7477	WNT7B	Wnt family member 7B	0.0248931	Novel	N	707	0.006	0.868
7481	WNT11	Wnt family member 11	0.0250618	Novel	U	699	0.012	0.865
168667	BMPER	BMP binding endothelial regulator	0.00897077	Novel	U	2151	0.026	0.863
7473	WNT3	Wnt family member 3	0.0287254	Novel	N	558	0	0.861
81029	WNT5B	Wnt family member 5B	0.020123	Novel	N	937	0.009	0.861
7483	WNT9A	Wnt family member 9A	0.0302125	Novel	N	517	0.004	0.86
7482	WNT2B	Wnt family member 2B	0.0285279	Novel	N	566	0.005	0.86
80326	WNT10A	Wnt family member 10A	0.0183625	Novel	N	1054	0.008	0.859
7475	WNT6	Wnt family member 6	0.0531189	Novel	N	181	0.001	0.858
6422	SFRP1	secreted frizzled related protein 1	0.0317217	Novel	U	479	0.002	0.856
8910	SGCE	sarcoglycan epsilon	0.0155932	Novel	N	1295	0.002	0.855
90	ACVR1	activin A receptor type 1	0.0132398	Novel	U	1521	0.038	0.851
7484	WNT9B	Wnt family member 9B	0.019697	Novel	N	962	0.008	0.845
5159	PDGFRB	platelet derived growth factor receptor beta	0.0148087	Novel	N	1359	0.015	0.845
23620	NTSR2	neurotensin receptor 2	0.0193171	Novel	N	987	0.034	0.845
2202	EFEMP1	EGF containing fibulin extracellular matrix protein 1	0.0247675	Novel	N	717	0.011	0.842
1627	DBN1	drebrin 1	0.0204219	Novel	N	916	0.012	0.833
3678	ITGA5	integrin subunit alpha 5	0.0196336	Novel	U	968	0.009	0.831
3676	ITGA4	integrin subunit alpha 4	0.00878327	Novel	N	2189	0.04	0.831
2697	GJA1	gap junction protein alpha 1	0.0469979	Novel	U	237	0.002	0.829
11197	WIF1	WNT inhibitory factor 1	0.0501708	Novel	U	198	0	0.827
7291	TWIST1	twist family bHLH transcription factor 1	0.010595	Novel	N	1877	0.012	0.826
2321	FLT1	fms related receptor tyrosine kinase 1	0.00813696	Novel	N	2336	0.032	0.824
7010	TEK	TEK receptor tyrosine kinase	0.00772064	Novel	N	2436	0.01	0.823
8516	ITGA8	integrin subunit alpha 8	0.0253535	Novel	N	688	0.003	0.819
4322	MMP13	matrix metallopeptidase 13	0.0111656	Novel	N	1785	0.013	0.817
1496	CTNNA2	catenin alpha 2	0.19439	Novel	N	6	0	0.812
6405	SEMA3F	semaphorin 3F	0.0245104	Novel	U	727	0.005	0.809
11096	ADAMTS5	ADAM metallopeptidase with thrombospondin type 1 motif 5	0.017011	Novel	N	1169	0.007	0.807
93649	MYOCD	myocardin	0.0106565	Novel	U	1867	0.014	0.807
10512	SEMA3C	semaphorin 3C	0.0514085	Novel	N	194	0	0.804
22800	RRAS2	RAS related 2	0.0145251	Novel	N	1389	0.03	0.804
9507	ADAMTS4	ADAM metallopeptidase with thrombospondin type 1 motif 4	0.0141659	Novel	N	1424	0.012	0.802
27122	DKK3	dickkopf WNT signaling pathway inhibitor 3	0.0516337	Novel	U	190	0.001	0.801
6423	SFRP2	secreted frizzled related protein 2	0.0485216	Novel	U	221	0.001	0.801
56920	SEMA3G	semaphorin 3G	0.0401122	Novel	U	307	0.001	0.8
2324	FLT4	fms related receptor tyrosine kinase 4	0.0170682	Novel	N	1164	0.003	0.8
223117	SEMA3D	semaphorin 3D	0.0164929	Novel	U	1218	0.002	0.796
8434	RECK	reversion inducing cysteine rich protein with kazal motifs	0.0156731	Novel	U	1283	0.002	0.794
5607	MAP2K5	mitogen-activated protein kinase kinase 5	0.00917261	Novel	N	2120	0.029	0.789
10163	WASF2	WASP family member 2	0.00714442	Novel	N	2615	0.039	0.787
6425	SFRP5	secreted frizzled related protein 5	0.0107902	Novel	U	1851	0.022	0.777
3690	ITGB3	integrin subunit beta 3	0.00665665	Novel	U	2775	0.04	0.777
5156	PDGFRA	platelet derived growth factor receptor alpha	0.0575929	Novel	N	145	0.001	0.775
6696	SPP1	secreted phosphoprotein 1	0.0129179	Novel	N	1558	0.018	0.774
2487	FRZB	frizzled related protein	0.0191477	Novel	U	1001	0.011	0.773
4089	SMAD4	SMAD family member 4	0.0134206	Novel	N	1502	0.017	0.773
54829	ASPN	asporin	0.0247451	Novel	N	720	0.043	0.77
8313	AXIN2	axin 2	0.00928083	Novel	U	2099	0.045	0.768
7414	VCL	vinculin	0.0117671	Novel	U	1705	0.015	0.767
1015	CDH17	cadherin 17	0.0285513	Novel	U	565	0.002	0.766
1969	EPHA2	EPH receptor A2	0.0118768	Novel	N	1693	0.016	0.765
7077	TIMP2	TIMP metallopeptidase inhibitor 2	0.00927696	Novel	U	2102	0.011	0.762
57555	NLGN2	neuroligin 2	0.0344531	Novel	U	413	0.006	0.75
5364	PLXNB1	plexin B1	0.0174946	Novel	N	1120	0.002	0.749
3397	ID1	inhibitor of DNA binding 1, HLH protein	0.00764924	Novel	N	2454	0.044	0.749
3680	ITGA9	integrin subunit alpha 9	0.0538608	Novel	N	175	0	0.745
4312	MMP1	matrix metallopeptidase 1	0.00579414	Novel	N	3106	0.043	0.742
9788	MTSS1	MTSS I-BAR domain containing 1	0.00870954	Novel	N	2210	0.013	0.739
3694	ITGB6	integrin subunit beta 6	0.00722013	Novel	N	2583	0.035	0.739
117581	TWIST2	twist family bHLH transcription factor 2	0.0344961	Novel	N	411	0	0.738
394	ARHGAP5	Rho GTPase activating protein 5	0.00672154	Novel	N	2754	0.046	0.737
3693	ITGB5	integrin subunit beta 5	0.0375361	Novel	N	350	0	0.733
8515	ITGA10	integrin subunit alpha 10	0.0491051	Novel	N	211	0	0.732
8312	AXIN1	axin 1	0.0187972	Novel	U	1028	0.008	0.732
2044	EPHA5	EPH receptor A5	0.0194536	Novel	N	973	0.019	0.731
6640	SNTA1	syntrophin alpha 1	0.0192519	Novel	N	993	0.006	0.73
4629	MYH11	myosin heavy chain 11	0.030035	Novel	N	522	0.011	0.727
143162	FRMPD2	FERM and PDZ domain containing 2	0.0333986	Novel	U	438	0.004	0.725
4091	SMAD6	SMAD family member 6	0.0370759	Novel	U	357	0	0.724
23328	SASH1	SAM and SH3 domain containing 1	0.010504	Novel	N	1888	0.009	0.723
6387	CXCL12	C-X-C motif chemokine ligand 12	0.0277462	Novel	U	599	0.005	0.719
650	BMP2	bone morphogenetic protein 2	0.029065	Novel	U	547	0.006	0.719
2261	FGFR3	fibroblast growth factor receptor 3	0.037556	Novel	U	348	0.002	0.717
2199	FBLN2	fibulin 2	0.015257	Novel	U	1313	0.015	0.715
7273	TTN	titin	0.0271306	Novel	U	619	0.037	0.71
57045	TWSG1	twisted gastrulation BMP signaling modulator 1	0.0384082	Novel	U	329	0	0.708
59284	CACNG7	calcium voltage-gated channel auxiliary subunit gamma 7	0.0291799	Novel	N	543	0.009	0.708
6591	SNAI2	snail family transcriptional repressor 2	0.0488039	Novel	U	214	0.003	0.703
7431	VIM	vimentin	0.0740025	Novel	N	88	0.001	0.701
22801	ITGA11	integrin subunit alpha 11	0.0239814	Novel	N	759	0.004	0.7
10369	CACNG2	calcium voltage-gated channel auxiliary subunit gamma 2	0.00842732	Novel	N	2264	0.041	0.698
4324	MMP15	matrix metallopeptidase 15	0.0108588	Novel	N	1840	0.003	0.694
4325	MMP16	matrix metallopeptidase 16	0.0100287	Novel	N	1950	0.006	0.692
390598	SKOR1	SKI family transcriptional corepressor 1	0.0151484	Novel	N	1324	0.011	0.686
11186	RASSF1	Ras association domain family member 1	0.0807915	Novel	N	70	0	0.68
8048	CSRP3	cysteine and glycine rich protein 3	0.029744	Novel	N	532	0.02	0.68
10368	CACNG3	calcium voltage-gated channel auxiliary subunit gamma 3	0.0121418	Novel	N	1657	0.043	0.679
860	RUNX2	RUNX family transcription factor 2	0.0128999	Novel	N	1562	0.024	0.676
6876	TAGLN	transgelin	0.00711218	Novel	N	2624	0.042	0.675
6722	SRF	serum response factor	0.0178838	Novel	N	1090	0.027	0.674
1281	COL3A1	collagen type III alpha 1 chain	0.0244294	Novel	N	731	0.008	0.671
2059	EPS8	epidermal growth factor receptor pathway substrate 8	0.00918726	Novel	U	2115	0.022	0.671
4320	MMP11	matrix metallopeptidase 11	0.00646694	Novel	N	2844	0.021	0.667
3696	ITGB8	integrin subunit beta 8	0.031717	Novel	N	480	0.002	0.664
25884	CHRDL2	chordin like 2	0.0143562	Novel	U	1408	0.002	0.664
8323	FZD6	frizzled class receptor 6	0.0148382	Novel	U	1352	0.013	0.664
4319	MMP10	matrix metallopeptidase 10	0.00406595	Novel	N	4184	0.035	0.662
649	BMP1	bone morphogenetic protein 1	0.0171619	Novel	N	1154	0.006	0.658
9826	ARHGEF11	Rho guanine nucleotide exchange factor 11	0.012527	Novel	N	1614	0.007	0.658
2254	FGF9	fibroblast growth factor 9	0.00905017	Novel	N	2133	0.033	0.656
80031	SEMA6D	semaphorin 6D	0.0545723	Novel	U	169	0	0.652
8324	FZD7	frizzled class receptor 7	0.0160792	Novel	U	1247	0.008	0.652
5797	PTPRM	protein tyrosine phosphatase receptor type M	0.148356	Novel	U	18	0	0.651
7855	FZD5	frizzled class receptor 5	0.0128697	Novel	U	1566	0.009	0.647
781	CACNA2D1	calcium voltage-gated channel auxiliary subunit alpha2delta 1	0.018255	Novel	N	1060	0.009	0.646
27091	CACNG5	calcium voltage-gated channel auxiliary subunit gamma 5	0.0105257	Novel	N	1885	0.033	0.646
23426	GRIP1	glutamate receptor interacting protein 1	0.033344	Novel	U	443	0.014	0.643
285704	RGMB	repulsive guidance molecule BMP co-receptor b	0.00743291	Novel	U	2518	0.041	0.643
10893	MMP24	matrix metallopeptidase 24	0.0067914	Novel	U	2727	0.033	0.639
29119	CTNNA3	catenin alpha 3	0.0458939	Novel	N	248	0.001	0.636
10297	APC2	APC regulator of WNT signaling pathway 2	0.0480075	Novel	U	227	0.002	0.636
91	ACVR1B	activin A receptor type 1B	0.0171494	Novel	N	1155	0.027	0.636
6867	TACC1	transforming acidic coiled-coil containing protein 1	0.0133467	Novel	U	1508	0.007	0.635
2056	EPO	erythropoietin	0.00373905	Novel	U	4482	0.046	0.634
9510	ADAMTS1	ADAM metallopeptidase with thrombospondin type 1 motif 1	0.0547205	Novel	N	168	0.002	0.633
28996	HIPK2	homeodomain interacting protein kinase 2	0.0201534	Novel	U	935	0.003	0.632
324	APC	APC regulator of WNT signaling pathway	0.00837299	Novel	U	2279	0.029	0.632
5792	PTPRF	protein tyrosine phosphatase receptor type F	0.0432472	Novel	U	279	0.001	0.63
28954	REM1	RRAD and GEM like GTPase 1	0.0156863	Novel	U	1279	0.027	0.63
54437	SEMA5B	semaphorin 5B	0.0395932	Novel	U	315	0	0.629
2022	ENG	endoglin	0.00763933	Novel	U	2459	0.008	0.629
4327	MMP19	matrix metallopeptidase 19	0.00474627	Novel	N	3694	0.031	0.628
9037	SEMA5A	semaphorin 5A	0.192146	Novel	U	10	0	0.626
1285	COL4A3	collagen type IV alpha 3 chain	0.0136231	Novel	N	1478	0.013	0.625
7408	VASP	vasodilator stimulated phosphoprotein	0.0182603	Novel	U	1059	0.008	0.622
182	JAG1	jagged canonical Notch ligand 1	0.0072166	Novel	N	2584	0.046	0.618
6657	SOX2	SRY-box transcription factor 2	0.025986	Novel	U	668	0.007	0.616
1958	EGR1	early growth response 1	0.027789	Novel	N	597	0.016	0.615
83595	SOX7	SRY-box transcription factor 7	0.0109705	Novel	U	1821	0.042	0.614
4921	DDR2	discoidin domain receptor tyrosine kinase 2	0.0328152	Novel	N	456	0	0.612
9414	TJP2	tight junction protein 2	0.00797744	Novel	U	2375	0.019	0.612
89	ACTN3	actinin alpha 3	0.0252745	Novel	U	693	0.006	0.611
1278	COL1A2	collagen type I alpha 2 chain	0.0268547	Novel	N	626	0.009	0.61
6624	FSCN1	fascin actin-bundling protein 1	0.0115511	Novel	U	1746	0.006	0.609
7080	NKX2-1	NK2 homeobox 1	0.0189396	Novel	N	1018	0.009	0.609
2909	ARHGAP35	Rho GTPase activating protein 35	0.0156783	Novel	N	1280	0.005	0.606
10468	FST	follistatin	0.0278755	Novel	N	596	0.001	0.604
154215	NKAIN2	sodium/potassium transporting ATPase interacting 2	0.0211088	Novel	U	881	0.024	0.604
64386	MMP25	matrix metallopeptidase 25	0.00563177	Novel	U	3188	0.046	0.603
121340	SP7	Sp7 transcription factor	0.0367791	Novel	N	362	0	0.602
8483	CILP	cartilage intermediate layer protein	0.0151297	Novel	N	1327	0.021	0.601
633	BGN	biglycan	0.0174848	Novel	N	1122	0.034	0.601
64783	RBM15	RNA binding motif protein 15	0.0167108	Novel	N	1197	0.025	0.6
56963	RGMA	repulsive guidance molecule BMP co-receptor a	0.0237053	Novel	U	775	0	0.597
64388	GREM2	gremlin 2, DAN family BMP antagonist	0.0219649	Novel	N	844	0	0.597
4326	MMP17	matrix metallopeptidase 17	0.0078815	Novel	U	2400	0.005	0.595
1839	HBEGF	heparin binding EGF like growth factor	0.00518467	Novel	N	3415	0.043	0.594
4756	NEO1	neogenin 1	0.0254845	Novel	N	684	0.001	0.593
1284	COL4A2	collagen type IV alpha 2 chain	0.0329605	Novel	N	449	0.016	0.588
5805	PTS	6-pyruvoyltetrahydropterin synthase	0.0146904	Novel	N	1369	0.005	0.582
8831	SYNGAP1	synaptic Ras GTPase activating protein 1	0.0584345	Novel	U	141	0	0.579
1490	CCN2	cellular communication network factor 2	0.0189413	Novel	N	1017	0.004	0.578
6453	ITSN1	intersectin 1	0.00857451	Novel	N	2243	0.02	0.578
2702	GJA5	gap junction protein alpha 5	0.0241387	Novel	U	748	0.005	0.577
6663	SOX10	SRY-box transcription factor 10	0.0283808	Novel	U	571	0.007	0.577
6615	SNAI1	snail family transcriptional repressor 1	0.0130921	Novel	N	1534	0.007	0.577
165	AEBP1	AE binding protein 1	0.018151	Novel	N	1067	0.003	0.576
5178	PEG3	paternally expressed 3	0.0587267	Novel	U	139	0.004	0.576
10637	LEFTY1	left-right determination factor 1	0.0181559	Novel	N	1065	0.002	0.575
2006	ELN	elastin	0.0241493	Novel	N	747	0.003	0.574
1949	EFNB3	ephrin B3	0.0189833	Novel	N	1013	0.005	0.574
6662	SOX9	SRY-box transcription factor 9	0.021193	Novel	N	876	0.009	0.572
23286	WWC1	WW and C2 domain containing 1	0.0226134	Novel	N	822	0	0.566
2911	GRM1	glutamate metabotropic receptor 1	0.0128236	Novel	N	1568	0.021	0.566
1945	EFNA4	ephrin A4	0.0281785	Novel	N	584	0	0.565
3549	IHH	Indian hedgehog signaling molecule	0.00856411	Novel	N	2245	0.042	0.565
6910	TBX5	T-box transcription factor 5	0.0202107	Novel	U	931	0.006	0.563
25802	LMOD1	leiomodin 1	0.0168846	Novel	N	1176	0.005	0.56
1012	CDH13	cadherin 13	0.100222	Novel	U	33	0.001	0.559
2318	FLNC	filamin C	0.0406339	Novel	U	302	0.01	0.559
9378	NRXN1	neurexin 1	0.104077	Novel	U	31	0.001	0.555
1943	EFNA2	ephrin A2	0.010643	Novel	N	1868	0.008	0.555
2668	GDNF	glial cell derived neurotrophic factor	0.0138724	Novel	U	1454	0.007	0.554
8038	ADAM12	ADAM metallopeptidase domain 12	0.010172	Novel	N	1924	0.013	0.553
399687	MYO18A	myosin XVIIIA	0.0132715	Novel	N	1518	0.032	0.553
845	CASQ2	calsequestrin 2	0.014547	Novel	N	1385	0.04	0.553
53353	LRP1B	LDL receptor related protein 1B	0.0461015	Novel	N	246	0	0.552
55734	ZFP64	ZFP64 zinc finger protein	0.0919589	Novel	U	47	0	0.551
54715	RBFOX1	RNA binding fox-1 homolog 1	0.0186549	Novel	U	1039	0.045	0.551
94274	PPP1R14A	protein phosphatase 1 regulatory inhibitor subunit 14A	0.00893011	Novel	U	2158	0.009	0.549
4487	MSX1	msh homeobox 1	0.0266358	Novel	U	635	0.012	0.549
2891	GRIA2	glutamate ionotropic receptor AMPA type subunit 2	0.0253013	Novel	N	690	0.003	0.548
6862	TBXT	T-box transcription factor T	0.0081774	Novel	N	2322	0.04	0.548
120114	FAT3	FAT atypical cadherin 3	0.110278	Novel	U	28	0.001	0.547
1016	CDH18	cadherin 18	0.0305332	Novel	U	508	0.003	0.547
1947	EFNB1	ephrin B1	0.0143728	Novel	N	1407	0.003	0.547
57659	ZBTB4	zinc finger and BTB domain containing 4	0.0327508	Novel	U	458	0.042	0.547
1290	COL5A2	collagen type V alpha 2 chain	0.0333627	Novel	N	441	0.005	0.542
10659	CELF2	CUGBP Elav-like family member 2	0.0272408	Novel	N	616	0.014	0.542
8777	MPDZ	multiple PDZ domain crumbs cell polarity complex component	0.0253675	Novel	U	687	0.02	0.542
51466	EVL	Enah/Vasp-like	0.0110142	Novel	U	1814	0.007	0.538
3090	HIC1	HIC ZBTB transcriptional repressor 1	0.0329994	Novel	N	447	0.004	0.537
1289	COL5A1	collagen type V alpha 1 chain	0.0663279	Novel	N	110	0.006	0.537
79981	FRMD1	FERM domain containing 1	0.0102721	Novel	U	1910	0.004	0.535
1944	EFNA3	ephrin A3	0.0268461	Novel	N	628	0.001	0.534
1946	EFNA5	ephrin A5	0.0115007	Novel	N	1748	0.005	0.534
1942	EFNA1	ephrin A1	0.012205	Novel	U	1652	0.009	0.534
4072	EPCAM	epithelial cell adhesion molecule	0.00653544	Novel	U	2825	0.038	0.534
85407	NKD1	NKD inhibitor of WNT signaling pathway 1	0.0385829	Novel	U	327	0	0.533
29767	TMOD2	tropomodulin 2	0.00807539	Novel	U	2351	0.049	0.533
253461	ZBTB38	zinc finger and BTB domain containing 38	0.0671257	Novel	N	107	0.004	0.532
340419	RSPO2	R-spondin 2	0.0146837	Novel	N	1370	0.044	0.532
55714	TENM3	teneurin transmembrane protein 3	0.0134688	Novel	N	1496	0.012	0.53
23345	SYNE1	spectrin repeat containing nuclear envelope protein 1	0.0552372	Novel	N	161	0.01	0.526
402117	VWC2L	von Willebrand factor C domain containing 2 like	0.0108699	Novel	U	1837	0.032	0.526
8840	CCN4	cellular communication network factor 4	0.0344421	Novel	N	414	0	0.525
4488	MSX2	msh homeobox 2	0.0108574	Novel	N	1841	0.025	0.524
7430	EZR	ezrin	0.00828265	Novel	U	2297	0.017	0.521
7545	ZIC1	Zic family member 1	0.043614	Novel	N	273	0.021	0.521
57616	TSHZ3	teashirt zinc finger homeobox 3	0.020152	Novel	U	936	0.038	0.52
23224	SYNE2	spectrin repeat containing nuclear envelope protein 2	0.0286498	Novel	N	559	0.009	0.519
4000	LMNA	lamin A/C	0.0132946	Novel	N	1514	0.034	0.518
1294	COL7A1	collagen type VII alpha 1 chain	0.0177036	Novel	N	1102	0.028	0.515
388336	SHISA6	shisa family member 6	0.0167495	Novel	U	1192	0.047	0.513
57715	SEMA4G	semaphorin 4G	0.0176124	Novel	U	1108	0.002	0.512
54910	SEMA4C	semaphorin 4C	0.0339531	Novel	N	420	0	0.511
8482	SEMA7A	semaphorin 7A (John Milton Hagen blood group)	0.0207392	Novel	N	898	0	0.509
2915	GRM5	glutamate metabotropic receptor 5	0.0240399	Novel	N	755	0.013	0.508
10509	SEMA4B	semaphorin 4B	0.00816737	Novel	U	2327	0.018	0.508
147872	KASH5	KASH domain containing 5	0.00839116	Novel	U	2276	0.018	0.504
3488	IGFBP5	insulin like growth factor binding protein 5	0.020722	Novel	N	899	0.004	0.503
57863	CADM3	cell adhesion molecule 3	0.0183745	Novel	U	1051	0.011	0.501
8289	ARID1A	AT-rich interaction domain 1A	0.00876848	Novel	N	2193	0.03	0.501
2559	GABRA6	gamma-aminobutyric acid type A receptor subunit alpha6	0.0147271	Novel	U	1366	0.034	0.5
28316	CDH20	cadherin 20	0.0202917	Novel	U	927	0.021	0.499
7023	TFAP4	transcription factor AP-4	0.010176	Novel	U	1922	0.022	0.499
89941	RHOT2	ras homolog family member T2	0.0562668	Novel	N	157	0.007	0.497
2272	FHIT	fragile histidine triad diadenosine triphosphatase	0.0117148	Novel	U	1716	0.013	0.497
84467	FBN3	fibrillin 3	0.00983551	Novel	U	1990	0.02	0.497
57057	TBX20	T-box transcription factor 20	0.0119982	Novel	N	1679	0.025	0.497
10114	HIPK3	homeodomain interacting protein kinase 3	0.0144319	Novel	U	1402	0.04	0.497
6525	SMTN	smoothelin	0.0137348	Novel	N	1463	0.017	0.496
23493	HEY2	hes related family bHLH transcription factor with YRPW motif 2	0.0140577	Novel	N	1432	0.011	0.494
4878	NPPA	natriuretic peptide A	0.0100257	Novel	N	1952	0.009	0.493
374	AREG	amphiregulin	0.00607235	Novel	N	3002	0.016	0.493
6598	SMARCB1	SWI/SNF related, matrix associated, actin dependent regulator of chromatin, subfamily b, member 1	0.0105789	Novel	N	1879	0.037	0.493
10082	GPC6	glypican 6	0.0261678	Novel	N	660	0.001	0.49
2895	GRID2	glutamate ionotropic receptor delta type subunit 2	0.0175964	Novel	U	1110	0.005	0.489
22924	MAPRE3	microtubule associated protein RP/EB family member 3	0.0212787	Novel	N	873	0.012	0.489
2561	GABRB2	gamma-aminobutyric acid type A receptor subunit beta2	0.0170926	Novel	U	1163	0.013	0.488
2890	GRIA1	glutamate ionotropic receptor AMPA type subunit 1	0.0165419	Novel	N	1213	0.021	0.487
1291	COL6A1	collagen type VI alpha 1 chain	0.0139312	Novel	N	1445	0.045	0.487
64321	SOX17	SRY-box transcription factor 17	0.0197043	Novel	U	961	0.019	0.486
51741	WWOX	WW domain containing oxidoreductase	0.011262	Novel	N	1776	0.005	0.483
57224	NHSL1	NHS like 1	0.00827439	Novel	U	2301	0.006	0.483
6262	RYR2	ryanodine receptor 2	0.0155076	Novel	N	1303	0.029	0.481
655	BMP7	bone morphogenetic protein 7	0.0258939	Novel	U	670	0.002	0.48
4978	OPCML	opioid binding protein/cell adhesion molecule like	0.027304	Novel	N	612	0.008	0.478
84687	PPP1R9B	protein phosphatase 1 regulatory subunit 9B	0.0228089	Novel	N	811	0.002	0.476
6498	SKIL	SKI like proto-oncogene	0.0148182	Novel	U	1357	0.004	0.476
5396	PRRX1	paired related homeobox 1	0.0140525	Novel	N	1433	0.038	0.473
6659	SOX4	SRY-box transcription factor 4	0.024136	Novel	N	749	0.007	0.472
79971	WLS	Wnt ligand secretion mediator	0.0170529	Novel	U	1166	0.02	0.471
5365	PLXNB3	plexin B3	0.0280249	Novel	N	589	0.002	0.47
1674	DES	desmin	0.0124263	Novel	N	1623	0.011	0.47
2200	FBN1	fibrillin 1	0.0240959	Novel	N	752	0.014	0.47
2674	GFRA1	GDNF family receptor alpha 1	0.0165315	Novel	U	1215	0.001	0.469
9423	NTN1	netrin 1	0.0183379	Novel	U	1056	0.004	0.469
8643	PTCH2	patched 2	0.0197346	Novel	N	958	0	0.468
56033	BARX1	BARX homeobox 1	0.0243534	Novel	U	736	0.002	0.468
22871	NLGN1	neuroligin 1	0.041686	Novel	U	288	0.006	0.467
22885	ABLIM3	actin binding LIM protein family member 3	0.0618133	Novel	N	126	0	0.466
8572	PDLIM4	PDZ and LIM domain 4	0.0219117	Novel	N	847	0.005	0.465
8936	WASF1	WASP family member 1	0.00928916	Novel	N	2097	0.029	0.465
2566	GABRG2	gamma-aminobutyric acid type A receptor subunit gamma2	0.0324453	Novel	U	463	0.002	0.463
117583	PARD3B	par-3 family cell polarity regulator beta	0.0232116	Novel	U	788	0.03	0.463
5764	PTN	pleiotrophin	0.0395968	Novel	N	314	0.005	0.462
10631	POSTN	periostin	0.0205028	Novel	N	910	0.011	0.462
9139	CBFA2T2	CBFA2/RUNX1 partner transcriptional co-repressor 2	0.0118633	Novel	N	1695	0.039	0.462
7058	THBS2	thrombospondin 2	0.0380623	Novel	N	339	0.003	0.46
273	AMPH	amphiphysin	0.016087	Novel	N	1246	0.042	0.459
219770	GJD4	gap junction protein delta 4	0.00601522	Novel	U	3024	0.04	0.457
1292	COL6A2	collagen type VI alpha 2 chain	0.0375502	Novel	N	349	0.006	0.455
2901	GRIK5	glutamate ionotropic receptor kainate type subunit 5	0.00808756	Novel	U	2346	0.049	0.455
27253	PCDH17	protocadherin 17	0.120975	Novel	U	22	0	0.454
80310	PDGFD	platelet derived growth factor D	0.0179782	Novel	U	1083	0	0.454
9920	KBTBD11	kelch repeat and BTB domain containing 11	0.011066	Novel	U	1805	0.047	0.454
10755	GIPC1	GIPC PDZ domain containing family member 1	0.00482446	Novel	N	3642	0.034	0.453
9880	ZBTB39	zinc finger and BTB domain containing 39	0.0813432	Novel	U	66	0.048	0.453
1008	CDH10	cadherin 10	0.0391519	Novel	U	318	0.002	0.452
9369	NRXN3	neurexin 3	0.0190461	Novel	U	1009	0.02	0.452
2195	FAT1	FAT atypical cadherin 1	0.0485869	Novel	U	219	0	0.451
10154	PLXNC1	plexin C1	0.0179117	Novel	U	1089	0.004	0.451
5101	PCDH9	protocadherin 9	0.0280609	Novel	U	588	0.006	0.451
5604	MAP2K1	mitogen-activated protein kinase kinase 1	0.0371739	Novel	N	355	0.005	0.448
5521	PPP2R2B	protein phosphatase 2 regulatory subunit Bbeta	0.0271303	Novel	U	620	0.029	0.448
460	ASTN1	astrotactin 1	0.0224867	Novel	U	824	0.012	0.447
375612	LHFPL3	LHFPL tetraspan subfamily member 3	0.014833	Novel	U	1353	0.04	0.447
11122	PTPRT	protein tyrosine phosphatase receptor type T	0.101205	Novel	N	32	0.002	0.446
5979	RET	ret proto-oncogene	0.0105982	Novel	U	1876	0.015	0.446
349149	GJC3	gap junction protein gamma 3	0.007136	Novel	U	2617	0.045	0.446
442425	FOXB2	forkhead box B2	0.0186957	Novel	U	1036	0.008	0.445
2020	EN2	engrailed homeobox 2	0.0173557	Novel	U	1138	0.036	0.445
9509	ADAMTS2	ADAM metallopeptidase with thrombospondin type 1 motif 2	0.0469932	Novel	U	238	0.001	0.444
143689	PIWIL4	piwi like RNA-mediated gene silencing 4	0.0268139	Novel	N	631	0.013	0.444
1009	CDH11	cadherin 11	0.0812685	Novel	U	67	0	0.443
7049	TGFBR3	transforming growth factor beta receptor 3	0.0232607	Novel	N	786	0.003	0.443
91010	FMNL3	formin like 3	0.00869861	Novel	N	2212	0.009	0.443
9454	HOMER3	homer scaffold protein 3	0.0193052	Novel	U	989	0	0.442
1910	EDNRB	endothelin receptor type B	0.0389386	Novel	N	319	0.001	0.442
10458	BAIAP2	BAR/IMD domain containing adaptor protein 2	0.0139009	Novel	U	1449	0.006	0.442
10516	FBLN5	fibulin 5	0.0166758	Novel	N	1200	0.007	0.442
140689	CBLN4	cerebellin 4 precursor	0.0146123	Novel	U	1377	0.043	0.442
1301	COL11A1	collagen type XI alpha 1 chain	0.0326943	Novel	N	459	0.005	0.441
26053	AUTS2	activator of transcription and developmental regulator AUTS2	0.0314095	Novel	N	490	0.005	0.44
9350	CER1	cerberus 1, DAN family BMP antagonist	0.0308049	Novel	N	501	0.003	0.438
23129	PLXND1	plexin D1	0.0176327	Novel	N	1106	0.003	0.438
4661	MYT1	myelin transcription factor 1	0.0309937	Novel	U	499	0.01	0.438
56034	PDGFC	platelet derived growth factor C	0.0118922	Novel	N	1690	0	0.437
79872	CBLL1	Cbl proto-oncogene like 1	0.013493	Novel	N	1493	0.005	0.436
1303	COL12A1	collagen type XII alpha 1 chain	0.0767066	Novel	U	77	0.001	0.435
91624	NEXN	nexilin F-actin binding protein	0.0174372	Novel	U	1131	0.006	0.435
6997	TDGF1	teratocarcinoma-derived growth factor 1	0.0205021	Novel	U	911	0.003	0.434
6275	S100A4	S100 calcium binding protein A4	0.0192583	Novel	N	992	0.003	0.434
2893	GRIA4	glutamate ionotropic receptor AMPA type subunit 4	0.010418	Novel	N	1897	0.028	0.433
10278	EFS	embryonal Fyn-associated substrate	0.00446203	Novel	U	3891	0.047	0.431
152330	CNTN4	contactin 4	0.0553973	Novel	U	160	0.003	0.43
60437	CDH26	cadherin 26	0.0174623	Novel	N	1124	0.006	0.43
6586	SLIT3	slit guidance ligand 3	0.0277255	Novel	U	600	0.011	0.43
84624	FNDC1	fibronectin type III domain containing 1	0.0728154	Novel	U	92	0	0.429
3084	NRG1	neuregulin 1	0.0192735	Novel	N	990	0.001	0.429
63976	PRDM16	PR/SET domain 16	0.028611	Novel	N	561	0.039	0.429
7111	TMOD1	tropomodulin 1	0.00772022	Novel	N	2437	0.048	0.429
165215	FAM171B	family with sequence similarity 171 member B	0.0257846	Novel	U	677	0.001	0.428
6091	ROBO1	roundabout guidance receptor 1	0.0636076	Novel	U	118	0.004	0.428
6092	ROBO2	roundabout guidance receptor 2	0.0613748	Novel	U	127	0.001	0.426
5154	PDGFA	platelet derived growth factor subunit A	0.00961131	Novel	U	2034	0.008	0.424
1027	CDKN1B	cyclin dependent kinase inhibitor 1B	0.00771457	Novel	N	2441	0.039	0.424
1010	CDH12	cadherin 12	0.0973265	Novel	U	37	0	0.421
9353	SLIT2	slit guidance ligand 2	0.026261	Novel	U	650	0.004	0.421
27255	CNTN6	contactin 6	0.012673	Novel	N	1588	0.012	0.421
23654	PLXNB2	plexin B2	0.0796744	Novel	N	73	0	0.42
1300	COL10A1	collagen type X alpha 1 chain	0.0201218	Novel	N	938	0.001	0.42
5801	PTPRR	protein tyrosine phosphatase receptor type R	0.065858	Novel	N	114	0.004	0.42
27134	TJP3	tight junction protein 3	0.0126828	Novel	U	1587	0.006	0.419
7538	ZFP36	ZFP36 ring finger protein	0.01441	Novel	U	1403	0.024	0.419
5921	RASA1	RAS p21 protein activator 1	0.0125546	Novel	N	1609	0.004	0.418
125111	GJD3	gap junction protein delta 3	0.00969434	Novel	U	2011	0.039	0.417
2658	GDF2	growth differentiation factor 2	0.0187299	Novel	U	1034	0.002	0.416
1272	CNTN1	contactin 1	0.023017	Novel	U	801	0.007	0.416
10763	NES	nestin	0.0119886	Novel	N	1681	0.007	0.416
1007	CDH9	cadherin 9	0.0371737	Novel	U	356	0.001	0.415
1014	CDH16	cadherin 16	0.00779991	Novel	U	2417	0.037	0.415
1005	CDH7	cadherin 7	0.0878707	Novel	U	55	0	0.414
3236	HOXD10	homeobox D10	0.0283758	Novel	U	573	0	0.414
7791	ZYX	zyxin	0.00947606	Novel	N	2056	0.031	0.414
10272	FSTL3	follistatin like 3	0.00904759	Novel	N	2134	0.046	0.414
56776	FMN2	formin 2	0.0318937	Novel	U	475	0.009	0.413
5596	MAPK4	mitogen-activated protein kinase 4	0.0289624	Novel	U	550	0.043	0.413
64840	PORCN	porcupine O-acyltransferase	0.015834	Novel	U	1266	0.002	0.412
4140	MARK3	microtubule affinity regulating kinase 3	0.0112415	Novel	N	1780	0.003	0.411
55845	BRK1	BRICK1 subunit of SCAR/WAVE actin nucleating complex	0.00455342	Novel	N	3830	0.045	0.41
23500	DAAM2	dishevelled associated activator of morphogenesis 2	0.0193962	Novel	U	978	0.02	0.409
4838	NODAL	nodal growth differentiation factor	0.0443631	Novel	U	264	0	0.407
26470	SEZ6L2	seizure related 6 homolog like 2	0.0164988	Novel	U	1217	0.017	0.407
4330	MN1	MN1 proto-oncogene, transcriptional regulator	0.00838902	Novel	U	2277	0.03	0.406
5600	MAPK11	mitogen-activated protein kinase 11	0.019535	Novel	N	970	0.046	0.406
4739	NEDD9	neural precursor cell expressed, developmentally down-regulated 9	0.0425973	Novel	U	284	0	0.405
57496	MRTFB	myocardin related transcription factor B	0.0125113	Novel	N	1616	0.002	0.405
4162	MCAM	melanoma cell adhesion molecule	0.00447689	Novel	N	3879	0.04	0.405
10718	NRG3	neuregulin 3	0.0134818	Novel	N	1494	0.007	0.403
283078	MKX	mohawk homeobox	0.0465308	Novel	U	242	0.001	0.401
121536	AEBP2	AE binding protein 2	0.0248065	Novel	N	714	0.029	0.401
118856	MMP21	matrix metallopeptidase 21	0.0125329	Novel	N	1611	0	0.4
56146	PCDHA2	protocadherin alpha 2	0.0207211	Novel	U	900	0.001	0.4
23705	CADM1	cell adhesion molecule 1	0.0267513	Novel	U	632	0.002	0.4
862	RUNX1T1	RUNX1 partner transcriptional co-repressor 1	0.0175482	Novel	U	1116	0.012	0.4
1286	COL4A4	collagen type IV alpha 4 chain	0.0144781	Novel	N	1397	0.013	0.4
4856	CCN3	cellular communication network factor 3	0.00308442	Novel	U	5164	0.038	0.4
57689	LRRC4C	leucine rich repeat containing 4C	0.0268186	Novel	U	630	0.042	0.4
11095	ADAMTS8	ADAM metallopeptidase with thrombospondin type 1 motif 8	0.0281968	Novel	U	583	0.005	0.399
1848	DUSP6	dual specificity phosphatase 6	0.0113316	Novel	N	1766	0.016	0.399
4703	NEB	nebulin	0.00842269	Novel	N	2267	0.043	0.399
577	ADGRB3	adhesion G protein-coupled receptor B3	0.193788	Novel	N	7	0	0.398
2596	GAP43	growth associated protein 43	0.0669045	Novel	N	108	0	0.398
320	APBA1	amyloid beta precursor protein binding family A member 1	0.0153542	Novel	N	1307	0.003	0.398
2069	EREG	epiregulin	0.00551963	Novel	N	3234	0.009	0.398
5047	PAEP	progestagen associated endometrial protein	0.00454936	Novel	N	3833	0.035	0.398
65217	PCDH15	protocadherin related 15	0.0269361	Novel	N	625	0.007	0.397
93986	FOXP2	forkhead box P2	0.0291166	Novel	N	544	0.027	0.397
1028	CDKN1C	cyclin dependent kinase inhibitor 1C	0.0123278	Novel	N	1633	0.002	0.396
2334	AFF2	AF4/FMR2 family member 2	0.0101034	Novel	U	1937	0.037	0.396
285220	EPHA6	EPH receptor A6	0.0186503	Novel	N	1040	0.012	0.393
1004	CDH6	cadherin 6	0.0997544	Novel	U	35	0	0.391
5099	PCDH7	protocadherin 7	0.0847186	Novel	U	60	0	0.391
284656	EPHA10	EPH receptor A10	0.0190248	Novel	N	1011	0.015	0.391
214	ALCAM	activated leukocyte cell adhesion molecule	0.0070147	Novel	N	2661	0.018	0.39
6416	MAP2K4	mitogen-activated protein kinase kinase 4	0.00623046	Novel	N	2937	0.033	0.39
5999	RGS4	regulator of G protein signaling 4	0.0762667	Novel	N	81	0.001	0.389
3983	ABLIM1	actin binding LIM protein 1	0.00963463	Novel	N	2025	0.017	0.388
9095	TBX19	T-box transcription factor 19	0.0223995	Novel	U	826	0.031	0.388
1464	CSPG4	chondroitin sulfate proteoglycan 4	0.00812109	Novel	U	2340	0.032	0.388
1002	CDH4	cadherin 4	0.0448608	Novel	U	256	0	0.387
6926	TBX3	T-box transcription factor 3	0.0173429	Novel	N	1139	0.012	0.387
6620	SNCB	synuclein beta	0.0214761	Novel	N	863	0.017	0.387
7092	TLL1	tolloid like 1	0.025777	Novel	N	678	0	0.386
170689	ADAMTS15	ADAM metallopeptidase with thrombospondin type 1 motif 15	0.0127348	Novel	U	1580	0.009	0.386
91752	ZNF804A	zinc finger protein 804A	0.0155086	Novel	N	1302	0.031	0.385
283571	PROX2	prospero homeobox 2	0.0222857	Novel	U	831	0.013	0.384
64881	PCDH20	protocadherin 20	0.0578781	Novel	U	144	0	0.383
890	CCNA2	cyclin A2	0.00943574	Novel	N	2068	0.034	0.383
116154	PHACTR3	phosphatase and actin regulator 3	0.0784826	Novel	U	75	0	0.382
57216	VANGL2	VANGL planar cell polarity protein 2	0.0145638	Novel	U	1383	0.028	0.382
8535	CBX4	chromobox 4	0.0110849	Novel	U	1798	0.029	0.382
23671	TMEFF2	transmembrane protein with EGF like and two follistatin like domains 2	0.0910176	Novel	N	49	0	0.381
11167	FSTL1	follistatin like 1	0.0358477	Novel	N	375	0	0.381
8087	FXR1	FMR1 autosomal homolog 1	0.0247806	Novel	N	716	0.005	0.381
4650	MYO9B	myosin IXB	0.0204959	Novel	U	913	0.03	0.381
253827	MSRB3	methionine sulfoxide reductase B3	0.0451669	Novel	U	253	0.002	0.38
6854	SYN2	synapsin II	0.0129074	Novel	N	1560	0.028	0.38
894	CCND2	cyclin D2	0.0124289	Novel	N	1622	0.048	0.38
25937	WWTR1	WW domain containing transcription regulator 1	0.0103571	Novel	U	1903	0.017	0.379
51059	FAM135B	family with sequence similarity 135 member B	0.0148217	Novel	U	1355	0.029	0.379
25946	ZNF385A	zinc finger protein 385A	0.0233301	Novel	N	785	0.006	0.378
7980	TFPI2	tissue factor pathway inhibitor 2	0.0151162	Novel	U	1330	0.007	0.378
675	BRCA2	BRCA2 DNA repair associated	0.0121465	Novel	N	1655	0.012	0.378
4045	LSAMP	limbic system associated membrane protein	0.0173877	Novel	U	1134	0.015	0.378
253559	CADM2	cell adhesion molecule 2	0.0153281	Novel	U	1308	0.03	0.378
5100	PCDH8	protocadherin 8	0.0433663	Novel	U	276	0.003	0.377
64405	CDH22	cadherin 22	0.104929	Novel	U	30	0	0.376
84168	ANTXR1	ANTXR cell adhesion molecule 1	0.0171892	Novel	N	1151	0.002	0.375
162979	ZNF296	zinc finger protein 296	0.0606954	Novel	U	130	0.003	0.375
84152	PPP1R1B	protein phosphatase 1 regulatory inhibitor subunit 1B	0.0204237	Novel	N	915	0	0.374
8997	KALRN	kalirin RhoGEF kinase	0.0336813	Novel	N	431	0.005	0.374
128209	KLF17	Kruppel like factor 17	0.0752202	Novel	U	86	0	0.373
1610	DAO	D-amino acid oxidase	0.0116099	Novel	N	1734	0.03	0.373
3761	KCNJ4	potassium inwardly rectifying channel subfamily J member 4	0.0126043	Novel	N	1599	0.034	0.372
118427	OLFM3	olfactomedin 3	0.0352726	Novel	U	391	0.036	0.372
5791	PTPRE	protein tyrosine phosphatase receptor type E	0.203386	Novel	U	3	0	0.37
27231	NMRK2	nicotinamide riboside kinase 2	0.0659079	Novel	N	113	0.002	0.37
1001	CDH3	cadherin 3	0.0230175	Novel	U	800	0.005	0.37
57030	SLC17A7	solute carrier family 17 member 7	0.00796659	Novel	N	2378	0.043	0.37
6391	SDHC	succinate dehydrogenase complex subunit C	0.0270128	Novel	N	622	0.019	0.369
6863	TAC1	tachykinin precursor 1	0.0123025	Novel	N	1636	0.023	0.369
92293	TMEM132C	transmembrane protein 132C	0.0446435	Novel	U	258	0.001	0.368
91851	CHRDL1	chordin like 1	0.00690259	Novel	N	2693	0.039	0.368
5420	PODXL	podocalyxin like	0.0100537	Novel	N	1947	0.001	0.367
9379	NRXN2	neurexin 2	0.0185537	Novel	N	1044	0.005	0.367
120892	LRRK2	leucine rich repeat kinase 2	0.158895	Novel	U	17	0.011	0.367
57474	ZNF490	zinc finger protein 490	0.115907	Novel	U	23	0.04	0.367
28513	CDH19	cadherin 19	0.0758394	Novel	U	84	0	0.366
2070	EYA4	EYA transcriptional coactivator and phosphatase 4	0.0284771	Novel	N	567	0.003	0.366
221833	SP8	Sp8 transcription factor	0.053482	Novel	U	178	0.005	0.365
11063	SOX30	SRY-box transcription factor 30	0.0197047	Novel	N	960	0.009	0.365
1307	COL16A1	collagen type XVI alpha 1 chain	0.0130428	Novel	N	1539	0.028	0.365
5782	PTPN12	protein tyrosine phosphatase non-receptor type 12	0.0850502	Novel	N	59	0.003	0.364
613	BCR	BCR activator of RhoGEF and GTPase	0.00672287	Novel	U	2753	0.024	0.364
53942	CNTN5	contactin 5	0.0297148	Novel	U	534	0.002	0.362
4649	MYO9A	myosin IXA	0.0524399	Novel	U	184	0.004	0.362
56136	PCDHA13	protocadherin alpha 13	0.0199447	Novel	U	948	0.004	0.362
2565	GABRG1	gamma-aminobutyric acid type A receptor subunit gamma1	0.0352449	Novel	U	393	0.01	0.362
2894	GRID1	glutamate ionotropic receptor delta type subunit 1	0.01816	Novel	U	1064	0.008	0.361
1013	CDH15	cadherin 15	0.0790135	Novel	U	74	0	0.36
57575	PCDH10	protocadherin 10	0.0514261	Novel	U	193	0	0.36
5629	PROX1	prospero homeobox 1	0.0406416	Novel	U	301	0	0.36
8642	DCHS1	dachsous cadherin-related 1	0.025112	Novel	N	698	0.003	0.36
4781	NFIB	nuclear factor I B	0.0176684	Novel	N	1105	0.001	0.359
10752	CHL1	cell adhesion molecule L1 like	0.0161453	Novel	U	1239	0.005	0.359
2239	GPC4	glypican 4	0.00927745	Novel	N	2101	0.042	0.357
268	AMH	anti-Mullerian hormone	0.0483189	Novel	N	223	0.002	0.356
114793	FMNL2	formin like 2	0.0179644	Novel	N	1084	0.008	0.356
1466	CSRP2	cysteine and glycine rich protein 2	0.0247866	Novel	U	715	0.01	0.356
4017	LOXL2	lysyl oxidase like 2	0.0140629	Novel	N	1430	0.012	0.356
2317	FLNB	filamin B	0.0174216	Novel	U	1132	0.021	0.356
10611	PDLIM5	PDZ and LIM domain 5	0.0160692	Novel	U	1248	0.024	0.355
246175	CNOT6L	CCR4-NOT transcription complex subunit 6 like	0.0125555	Novel	N	1608	0.027	0.355
84552	PARD6G	par-6 family cell polarity regulator gamma	0.017473	Novel	U	1123	0	0.354
7050	TGIF1	TGFB induced factor homeobox 1	0.0252508	Novel	U	694	0.003	0.354
8633	UNC5C	unc-5 netrin receptor C	0.0235231	Novel	U	779	0.005	0.354
57711	ZNF529	zinc finger protein 529	0.0440703	Novel	U	267	0.046	0.354
8577	TMEFF1	transmembrane protein with EGF like and two follistatin like domains 1	0.0544015	Novel	U	171	0	0.353
5522	PPP2R2C	protein phosphatase 2 regulatory subunit Bgamma	0.0297428	Novel	U	533	0.039	0.353
10253	SPRY2	sprouty RTK signaling antagonist 2	0.0129229	Novel	N	1555	0.003	0.352
23499	MACF1	microtubule actin crosslinking factor 1	0.0533251	Novel	N	179	0.004	0.352
27303	RBMS3	RNA binding motif single stranded interacting protein 3	0.0116825	Novel	U	1721	0.047	0.351
1793	DOCK1	dedicator of cytokinesis 1	0.0111065	Novel	N	1792	0.009	0.35
56934	CA10	carbonic anhydrase 10	0.0296755	Novel	U	536	0.01	0.35
56122	PCDHB14	protocadherin beta 14	0.0299084	Novel	U	526	0.013	0.35
3624	INHBA	inhibin subunit beta A	0.132739	Novel	U	20	0	0.349
2567	GABRG3	gamma-aminobutyric acid type A receptor subunit gamma3	0.0203619	Novel	U	920	0.012	0.349
128408	BHLHE23	basic helix-loop-helix family member e23	0.0152507	Novel	U	1315	0.028	0.349
5179	PENK	proenkephalin	0.0229898	Novel	U	803	0.031	0.349
158326	FREM1	FRAS1 related extracellular matrix 1	0.0402739	Novel	N	304	0	0.348
3207	HOXA11	homeobox A11	0.032062	Novel	U	471	0.002	0.348
55740	ENAH	ENAH actin regulator	0.0147682	Novel	U	1361	0.007	0.348
93377	OPALIN	oligodendrocytic myelin paranodal and inner loop protein	0.0186709	Novel	U	1037	0.031	0.347
1630	DCC	DCC netrin 1 receptor	0.0796844	Novel	U	72	0	0.346
51701	NLK	nemo like kinase	0.0101048	Novel	N	1936	0.029	0.346
10814	CPLX2	complexin 2	0.0136479	Novel	N	1471	0.037	0.346
1826	DSCAM	DS cell adhesion molecule	0.0606339	Novel	N	131	0.001	0.345
57453	DSCAML1	DS cell adhesion molecule like 1	0.0160249	Novel	N	1254	0.009	0.345
100529257	SYNJ2BP-COX16	SYNJ2BP-COX16 readthrough	0.0223896	Novel	U	827	0.01	0.345
27328	PCDH11X	protocadherin 11 X-linked	0.0488879	Novel	N	212	0.013	0.345
2917	GRM7	glutamate metabotropic receptor 7	0.0414885	Novel	N	292	0.007	0.344
7045	TGFBI	transforming growth factor beta induced	0.0183721	Novel	N	1052	0.021	0.344
63978	PRDM14	PR/SET domain 14	0.0227453	Novel	N	814	0.023	0.344
221935	SDK1	sidekick cell adhesion molecule 1	0.0934657	Novel	U	44	0	0.343
2660	MSTN	myostatin	0.0266324	Novel	N	636	0.011	0.343
81792	ADAMTS12	ADAM metallopeptidase with thrombospondin type 1 motif 12	0.0258914	Novel	U	671	0.005	0.342
64072	CDH23	cadherin related 23	0.0246524	Novel	N	723	0.005	0.342
83729	INHBE	inhibin subunit beta E	0.00852866	Novel	U	2248	0.041	0.341
1006	CDH8	cadherin 8	0.174872	Novel	U	14	0	0.34
4223	MEOX2	mesenchyme homeobox 2	0.0240487	Novel	N	754	0.011	0.34
5098	PCDHGC3	protocadherin gamma subfamily C, 3	0.0446266	Novel	U	259	0	0.339
56121	PCDHB15	protocadherin beta 15	0.0369682	Novel	U	360	0.001	0.339
1266	CNN3	calponin 3	0.0251437	Novel	U	697	0.002	0.338
57492	ARID1B	AT-rich interaction domain 1B	0.0110467	Novel	U	1808	0.017	0.338
25890	ABI3BP	ABI family member 3 binding protein	0.0110901	Novel	U	1796	0.044	0.338
4139	MARK1	microtubule affinity regulating kinase 1	0.0479361	Novel	U	228	0	0.337
5455	POU3F3	POU class 3 homeobox 3	0.034857	Novel	N	403	0.009	0.337
60312	AFAP1	actin filament associated protein 1	0.00483372	Novel	U	3633	0.023	0.337
10846	PDE10A	phosphodiesterase 10A	0.017444	Novel	U	1129	0.022	0.336
10125	RASGRP1	RAS guanyl releasing protein 1	0.00998184	Novel	U	1960	0.038	0.336
90050	FAM181A	family with sequence similarity 181 member A	0.0174503	Novel	U	1126	0.039	0.336
8839	CCN5	cellular communication network factor 5	0.00860928	Novel	U	2234	0.007	0.335
780	DDR1	discoidin domain receptor tyrosine kinase 1	0.00644543	Novel	N	2851	0.02	0.335
23542	MAPK8IP2	mitogen-activated protein kinase 8 interacting protein 2	0.0138912	Novel	N	1452	0.043	0.335
1293	COL6A3	collagen type VI alpha 3 chain	0.0132146	Novel	N	1523	0.041	0.334
2201	FBN2	fibrillin 2	0.0426589	Novel	N	283	0.001	0.333
84867	PTPN5	protein tyrosine phosphatase non-receptor type 5	0.0515019	Novel	N	192	0.008	0.333
3226	HOXC10	homeobox C10	0.0188925	Novel	U	1023	0.016	0.333
3487	IGFBP4	insulin like growth factor binding protein 4	0.00839886	Novel	U	2271	0.017	0.331
10152	ABI2	abl interactor 2	0.016247	Novel	N	1230	0.002	0.33
219409	GSX1	GS homeobox 1	0.0320828	Novel	U	470	0.007	0.33
4857	NOVA1	NOVA alternative splicing regulator 1	0.0381781	Novel	N	335	0.002	0.328
7074	TIAM1	TIAM Rac1 associated GEF 1	0.0133844	Novel	N	1504	0.01	0.328
65979	PHACTR4	phosphatase and actin regulator 4	0.0139766	Novel	U	1439	0.033	0.328
1745	DLX1	distal-less homeobox 1	0.0231743	Novel	N	791	0.018	0.327
4016	LOXL1	lysyl oxidase like 1	0.0100363	Novel	N	1948	0.046	0.327
64221	ROBO3	roundabout guidance receptor 3	0.0446721	Novel	U	257	0.002	0.326
2138	EYA1	EYA transcriptional coactivator and phosphatase 1	0.0257893	Novel	N	676	0.007	0.326
221914	GPC2	glypican 2	0.0129125	Novel	N	1559	0.011	0.326
2034	EPAS1	endothelial PAS domain protein 1	0.0129393	Novel	N	1550	0.028	0.326
2886	GRB7	growth factor receptor bound protein 7	0.00944196	Novel	U	2066	0.025	0.325
132204	SYNPR	synaptoporin	0.0131638	Novel	U	1529	0.032	0.324
2563	GABRD	gamma-aminobutyric acid type A receptor subunit delta	0.0136437	Novel	U	1474	0.035	0.323
6781	STC1	stanniocalcin 1	0.014968	Novel	N	1340	0.008	0.321
50863	NTM	neurotrimin	0.0181222	Novel	N	1071	0.014	0.321
85445	CNTNAP4	contactin associated protein family member 4	0.012	Novel	U	1678	0.032	0.321
389549	FEZF1	FEZ family zinc finger 1	0.199444	Novel	U	4	0	0.32
1311	COMP	cartilage oligomeric matrix protein	0.00797433	Novel	N	2376	0.016	0.32
84913	ATOH8	atonal bHLH transcription factor 8	0.0177823	Novel	N	1093	0.02	0.32
116448	OLIG1	oligodendrocyte transcription factor 1	0.0175473	Novel	U	1117	0.049	0.32
5071	PRKN	parkin RBR E3 ubiquitin protein ligase	0.0262999	Novel	U	648	0.022	0.319
129293	TRABD2A	TraB domain containing 2A	0.00909894	Novel	N	2127	0.006	0.318
129684	CNTNAP5	contactin associated protein family member 5	0.0190794	Novel	U	1007	0.004	0.316
9024	BRSK2	BR serine/threonine kinase 2	0.0450924	Novel	N	254	0.006	0.316
84944	MAEL	maelstrom spermatogenic transposon silencer	0.0230926	Novel	U	798	0.029	0.316
55079	FEZF2	FEZ family zinc finger 2	0.136253	Novel	U	19	0.001	0.315
1995	ELAVL3	ELAV like RNA binding protein 3	0.0383197	Novel	U	332	0.006	0.315
5649	RELN	reelin	0.046851	Novel	U	240	0.002	0.314
115908	CTHRC1	collagen triple helix repeat containing 1	0.0200878	Novel	U	941	0.005	0.314
392617	ELFN1	extracellular leucine rich repeat and fibronectin type III domain containing 1	0.0164268	Novel	N	1223	0.009	0.314
29114	TAGLN3	transgelin 3	0.0264196	Novel	N	644	0.016	0.314
10633	RASL10A	RAS like family 10 member A	0.0159571	Novel	N	1258	0.041	0.314
6695	SPOCK1	SPARC (osteonectin), cwcv and kazal like domains proteoglycan 1	0.0351435	Novel	U	398	0.008	0.313
5803	PTPRZ1	protein tyrosine phosphatase receptor type Z1	0.0689216	Novel	N	103	0.001	0.312
23365	ARHGEF12	Rho guanine nucleotide exchange factor 12	0.0537109	Novel	N	177	0.001	0.312
137970	UNC5D	unc-5 netrin receptor D	0.0456521	Novel	N	250	0.002	0.311
56145	PCDHA3	protocadherin alpha 3	0.0190308	Novel	U	1010	0.009	0.311
134285	TMEM171	transmembrane protein 171	0.0162202	Novel	U	1235	0.011	0.311
25932	CLIC4	chloride intracellular channel 4	0.0106227	Novel	N	1873	0.014	0.311
10160	FARP1	FERM, ARH/RhoGEF and pleckstrin domain protein 1	0.010178	Novel	N	1921	0.024	0.311
11281	POU6F2	POU class 6 homeobox 2	0.00984943	Novel	N	1985	0.043	0.31
10023	FRAT1	FRAT regulator of WNT signaling pathway 1	0.0249681	Novel	U	704	0.001	0.309
388585	HES5	hes family bHLH transcription factor 5	0.0130954	Novel	N	1533	0.009	0.309
85409	NKD2	NKD inhibitor of WNT signaling pathway 2	0.00859668	Novel	U	2237	0.002	0.307
392862	GRID2IP	Grid2 interacting protein	0.0136297	Novel	U	1476	0.047	0.307
151449	GDF7	growth differentiation factor 7	0.0311752	Novel	U	494	0	0.306
51474	LIMA1	LIM domain and actin binding 1	0.0295661	Novel	U	538	0.003	0.306
57451	TENM2	teneurin transmembrane protein 2	0.0238189	Novel	U	767	0.006	0.305
9475	ROCK2	Rho associated coiled-coil containing protein kinase 2	0.00981597	Novel	N	1993	0.008	0.305
8641	PCDHGB4	protocadherin gamma subfamily B, 4	0.0305245	Novel	U	510	0.015	0.305
4053	LTBP2	latent transforming growth factor beta binding protein 2	0.0146206	Novel	N	1376	0.018	0.305
56112	PCDHGA3	protocadherin gamma subfamily A, 3	0.0191278	Novel	U	1004	0.021	0.305
115827	RAB3C	RAB3C, member RAS oncogene family	0.0187383	Novel	N	1033	0.023	0.305
667	DST	dystonin	0.0207956	Novel	N	894	0.037	0.305
56252	YLPM1	YLP motif containing 1	0.005044	Novel	U	3512	0.048	0.305
56142	PCDHA6	protocadherin alpha 6	0.0359468	Novel	U	373	0.002	0.304
9096	TBX18	T-box transcription factor 18	0.0169479	Novel	N	1174	0.012	0.304
25855	BRMS1	BRMS1 transcriptional repressor and anoikis regulator	0.00867779	Novel	N	2217	0.025	0.304
125058	TBC1D16	TBC1 domain family member 16	0.0105212	Novel	N	1886	0.042	0.303
3217	HOXB7	homeobox B7	0.0086237	Novel	U	2230	0.049	0.303
116039	OSR2	odd-skipped related transciption factor 2	0.0665673	Novel	U	109	0	0.302
6656	SOX1	SRY-box transcription factor 1	0.0375327	Novel	U	351	0.004	0.302
54507	ADAMTSL4	ADAMTS like 4	0.0166284	Novel	U	1208	0.013	0.302
7546	ZIC2	Zic family member 2	0.111963	Novel	N	27	0	0.301
80309	SPHKAP	SPHK1 interactor, AKAP domain containing	0.0360747	Novel	U	372	0.006	0.301
56143	PCDHA5	protocadherin alpha 5	0.0199526	Novel	U	947	0.002	0.3
22854	NTNG1	netrin G1	0.0317625	Novel	U	477	0.006	0.3
30008	EFEMP2	EGF containing fibulin extracellular matrix protein 2	0.0110493	Novel	U	1806	0.026	0.3
56097	PCDHGC5	protocadherin gamma subfamily C, 5	0.0156368	Novel	U	1290	0.027	0.3
56131	PCDHB4	protocadherin beta 4	0.0603042	Novel	U	133	0	0.299
10252	SPRY1	sprouty RTK signaling antagonist 1	0.0280078	Novel	N	591	0	0.299
219699	UNC5B	unc-5 netrin receptor B	0.0565965	Novel	U	155	0.001	0.299
51454	GULP1	GULP PTB domain containing engulfment adaptor 1	0.0106298	Novel	N	1871	0.003	0.299
84695	LOXL3	lysyl oxidase like 3	0.0128103	Novel	N	1570	0.018	0.299
29942	PURG	purine rich element binding protein G	0.0134552	Novel	U	1497	0.019	0.299
57717	PCDHB16	protocadherin beta 16	0.0131606	Novel	U	1530	0.049	0.299
54549	SDK2	sidekick cell adhesion molecule 2	0.0846852	Novel	U	61	0	0.298
55553	SOX6	SRY-box transcription factor 6	0.0272833	Novel	U	613	0.004	0.298
1620	BRINP1	BMP/retinoic acid inducible neural specific 1	0.018574	Novel	U	1043	0.005	0.298
2560	GABRB1	gamma-aminobutyric acid type A receptor subunit beta1	0.0177427	Novel	N	1099	0.009	0.298
56129	PCDHB7	protocadherin beta 7	0.0499571	Novel	U	204	0.003	0.297
2824	GPM6B	glycoprotein M6B	0.0337744	Novel	N	427	0.003	0.297
4902	NRTN	neurturin	0.0080866	Novel	U	2347	0.008	0.297
7087	ICAM5	intercellular adhesion molecule 5	0.0102329	Novel	N	1913	0.01	0.297
55897	MESP1	mesoderm posterior bHLH transcription factor 1	0.00918556	Novel	N	2116	0.016	0.297
7799	PRDM2	PR/SET domain 2	0.0174407	Novel	U	1130	0.017	0.297
5326	PLAGL2	PLAG1 like zinc finger 2	0.0370063	Novel	U	359	0.03	0.297
2128	EVX1	even-skipped homeobox 1	0.0132551	Novel	U	1520	0.033	0.297
1305	COL13A1	collagen type XIII alpha 1 chain	0.0167364	Novel	N	1195	0.016	0.296
9806	SPOCK2	SPARC (osteonectin), cwcv and kazal like domains proteoglycan 2	0.0155918	Novel	U	1296	0.035	0.296
4205	MEF2A	myocyte enhancer factor 2A	0.0181027	Novel	N	1073	0.041	0.296
50859	SPOCK3	SPARC (osteonectin), cwcv and kazal like domains proteoglycan 3	0.0284673	Novel	U	569	0.005	0.295
5787	PTPRB	protein tyrosine phosphatase receptor type B	0.0232027	Novel	N	789	0.008	0.295
26032	SUSD5	sushi domain containing 5	0.0162589	Novel	U	1229	0.009	0.294
4685	NCAM2	neural cell adhesion molecule 2	0.0271642	Novel	N	618	0.001	0.293
7373	COL14A1	collagen type XIV alpha 1 chain	0.038456	Novel	U	328	0.003	0.293
26059	ERC2	ELKS/RAB6-interacting/CAST family member 2	0.0151496	Novel	U	1323	0.012	0.293
80114	BICC1	BicC family RNA binding protein 1	0.0143041	Novel	U	1410	0.024	0.293
80243	PREX2	phosphatidylinositol-3,4,5-trisphosphate dependent Rac exchange factor 2	0.0118578	Novel	U	1696	0.003	0.292
25930	PTPN23	protein tyrosine phosphatase non-receptor type 23	0.0440982	Novel	N	266	0.01	0.292
5733	PTGER3	prostaglandin E receptor 3	0.0140814	Novel	U	1429	0.014	0.292
8471	IRS4	insulin receptor substrate 4	0.00876633	Novel	U	2194	0.029	0.292
2118	ETV4	ETS variant transcription factor 4	0.00728225	Novel	U	2557	0.032	0.292
5909	RAP1GAP	RAP1 GTPase activating protein	0.011014	Novel	U	1815	0.031	0.291
54413	NLGN3	neuroligin 3	0.0176986	Novel	U	1104	0.039	0.291
1306	COL15A1	collagen type XV alpha 1 chain	0.0655324	Novel	N	115	0.001	0.29
200407	CREG2	cellular repressor of E1A stimulated genes 2	0.0200274	Novel	U	944	0.004	0.29
1813	DRD2	dopamine receptor D2	0.0285852	Novel	N	562	0.01	0.29
4147	MATN2	matrilin 2	0.0155272	Novel	U	1299	0.012	0.29
85300	ATCAY	ATCAY kinesin light chain interacting caytaxin	0.0819196	Novel	N	65	0.001	0.289
5603	MAPK13	mitogen-activated protein kinase 13	0.0264834	Novel	N	643	0.028	0.289
56098	PCDHGC4	protocadherin gamma subfamily C, 4	0.0150653	Novel	U	1332	0.031	0.289
3316	HSPB2	heat shock protein family B (small) member 2	0.00826999	Novel	U	2304	0.031	0.289
7699	ZNF140	zinc finger protein 140	0.051733	Novel	U	188	0.032	0.289
22983	MAST1	microtubule associated serine/threonine kinase 1	0.0430988	Novel	N	280	0.044	0.289
93035	PKHD1L1	PKHD1 like 1	0.0138303	Novel	U	1458	0.007	0.288
84312	BRMS1L	BRMS1 like transcriptional repressor	0.00690747	Novel	U	2690	0.021	0.288
651	BMP3	bone morphogenetic protein 3	0.0404238	Novel	N	303	0	0.287
9699	RIMS2	regulating synaptic membrane exocytosis 2	0.0134397	Novel	N	1499	0.034	0.287
4215	MAP3K3	mitogen-activated protein kinase kinase kinase 3	0.037399	Novel	N	352	0.006	0.286
56475	RPRM	reprimo, TP53 dependent G2 arrest mediator homolog	0.0123262	Novel	U	1635	0.011	0.286
1123	CHN1	chimerin 1	0.0537665	Novel	N	176	0	0.284
7093	TLL2	tolloid like 2	0.0119226	Novel	N	1686	0.008	0.284
7026	NR2F2	nuclear receptor subfamily 2 group F member 2	0.0229588	Novel	N	804	0.01	0.284
115727	RASGRP4	RAS guanyl releasing protein 4	0.0189554	Novel	U	1016	0.005	0.283
56998	CTNNBIP1	catenin beta interacting protein 1	0.0122678	Novel	N	1643	0.002	0.282
3096	HIVEP1	HIVEP zinc finger 1	0.057085	Novel	N	148	0.003	0.282
56288	PARD3	par-3 family cell polarity regulator	0.0439024	Novel	U	269	0.004	0.282
8745	ADAM23	ADAM metallopeptidase domain 23	0.0354181	Novel	N	386	0.012	0.282
27185	DISC1	DISC1 scaffold protein	0.0132382	Novel	N	1522	0.012	0.282
3400	ID4	inhibitor of DNA binding 4, HLH protein	0.0275491	Novel	U	604	0.002	0.281
994	CDC25B	cell division cycle 25B	0.0149437	Novel	N	1341	0.011	0.281
56134	PCDHAC2	protocadherin alpha subfamily C, 2	0.0189662	Novel	U	1014	0.013	0.281
3206	HOXA10	homeobox A10	0.0282774	Novel	U	579	0.001	0.28
5796	PTPRK	protein tyrosine phosphatase receptor type K	0.0461253	Novel	U	245	0.003	0.28
126147	NTN5	netrin 5	0.0142778	Novel	U	1412	0.006	0.28
84667	HES7	hes family bHLH transcription factor 7	0.014495	Novel	U	1395	0.009	0.28
441631	TSPAN11	tetraspanin 11	0.0148954	Novel	U	1348	0.011	0.28
1746	DLX2	distal-less homeobox 2	0.0157157	Novel	N	1276	0.012	0.28
2661	GDF9	growth differentiation factor 9	0.0717763	Novel	N	94	0	0.279
56147	PCDHA1	protocadherin alpha 1	0.0364319	Novel	U	368	0	0.278
10787	NCKAP1	NCK associated protein 1	0.0268539	Novel	N	627	0	0.278
56140	PCDHA8	protocadherin alpha 8	0.0321789	Novel	U	467	0.002	0.278
56126	PCDHB10	protocadherin beta 10	0.0179569	Novel	U	1085	0.005	0.278
2675	GFRA2	GDNF family receptor alpha 2	0.0149819	Novel	U	1339	0.008	0.278
8550	MAPKAPK5	MAPK activated protein kinase 5	0.00403898	Novel	N	4205	0.028	0.277
2662	GDF10	growth differentiation factor 10	0.0409306	Novel	N	298	0.001	0.276
9358	ITGBL1	integrin subunit beta like 1	0.0806945	Novel	U	71	0	0.275
26033	ATRNL1	attractin like 1	0.0108247	Novel	U	1845	0.046	0.275
5793	PTPRG	protein tyrosine phosphatase receptor type G	0.0500855	Novel	N	202	0.001	0.274
642938	INSYN2A	inhibitory synaptic factor 2A	0.0122132	Novel	U	1648	0.005	0.274
4038	LRP4	LDL receptor related protein 4	0.0137631	Novel	U	1460	0.009	0.274
10085	EDIL3	EGF like repeats and discoidin domains 3	0.0156769	Novel	U	1281	0.012	0.274
8076	MFAP5	microfibril associated protein 5	0.0145335	Novel	N	1387	0.022	0.274
5083	PAX9	paired box 9	0.0136466	Novel	U	1472	0.034	0.274
79633	FAT4	FAT atypical cadherin 4	0.0158802	Novel	U	1261	0.037	0.274
1795	DOCK3	dedicator of cytokinesis 3	0.0333746	Novel	U	439	0	0.273
8463	TEAD2	TEA domain transcription factor 2	0.0526341	Novel	N	182	0.001	0.273
55203	LGI2	leucine rich repeat LGI family member 2	0.0347435	Novel	U	406	0.012	0.273
9210	BMP15	bone morphogenetic protein 15	0.0252781	Novel	N	692	0.018	0.273
29091	STXBP6	syntaxin binding protein 6	0.008771	Novel	N	2191	0.048	0.273
1445	CSK	C-terminal Src kinase	0.00534602	Novel	N	3326	0.049	0.273
1747	DLX3	distal-less homeobox 3	0.0399699	Novel	U	310	0	0.272
6789	STK4	serine/threonine kinase 4	0.0159796	Novel	U	1256	0.004	0.272
29109	FHOD1	formin homology 2 domain containing 1	0.00459439	Novel	N	3801	0.04	0.272
1996	ELAVL4	ELAV like RNA binding protein 4	0.193473	Novel	N	8	0	0.271
56138	PCDHA11	protocadherin alpha 11	0.051514	Novel	U	191	0.001	0.271
2562	GABRB3	gamma-aminobutyric acid type A receptor subunit beta3	0.0348393	Novel	U	404	0.001	0.271
8200	GDF5	growth differentiation factor 5	0.0382253	Novel	N	333	0.004	0.271
4524	MTHFR	methylenetetrahydrofolate reductase	0.0177402	Novel	N	1100	0.022	0.271
23414	ZFPM2	zinc finger protein, FOG family member 2	0.0774266	Novel	N	76	0	0.27
1124	CHN2	chimerin 2	0.0352093	Novel	N	394	0	0.27
56127	PCDHB9	protocadherin beta 9	0.0148196	Novel	U	1356	0.004	0.27
11117	EMILIN1	elastin microfibril interfacer 1	0.00914485	Novel	N	2123	0.017	0.27
4745	NELL1	neural EGFL like 1	0.050131	Novel	U	200	0.001	0.269
80725	SRCIN1	SRC kinase signaling inhibitor 1	0.0174962	Novel	U	1119	0.002	0.269
1951	CELSR3	cadherin EGF LAG seven-pass G-type receptor 3	0.0334767	Novel	U	436	0.003	0.269
9891	NUAK1	NUAK family kinase 1	0.0129715	Novel	N	1547	0.008	0.269
255426	RASGEF1C	RasGEF domain family member 1C	0.0249795	Novel	U	702	0.024	0.269
5800	PTPRO	protein tyrosine phosphatase receptor type O	0.0899342	Novel	N	52	0	0.268
4212	MEIS2	Meis homeobox 2	0.0290408	Novel	N	548	0.014	0.268
9956	HS3ST2	heparan sulfate-glucosamine 3-sulfotransferase 2	0.009728	Novel	N	2004	0.028	0.268
9794	MAML1	mastermind like transcriptional coactivator 1	0.00623965	Novel	N	2933	0.045	0.268
65059	RAPH1	Ras association (RalGDS/AF-6) and pleckstrin homology domains 1	0.015974	Novel	U	1257	0	0.267
128954	GAB4	GRB2 associated binding protein family member 4	0.00760977	Novel	U	2467	0.013	0.267
4194	MDM4	MDM4 regulator of p53	0.00725087	Novel	U	2571	0.029	0.267
2262	GPC5	glypican 5	0.00961089	Novel	N	2035	0.041	0.267
5794	PTPRH	protein tyrosine phosphatase receptor type H	0.100019	Novel	U	34	0.002	0.266
170690	ADAMTS16	ADAM metallopeptidase with thrombospondin type 1 motif 16	0.016881	Novel	U	1177	0.009	0.266
84446	BRSK1	BR serine/threonine kinase 1	0.0289719	Novel	N	549	0.027	0.266
3489	IGFBP6	insulin like growth factor binding protein 6	0.00482392	Novel	U	3644	0.045	0.266
27	ABL2	ABL proto-oncogene 2, non-receptor tyrosine kinase	0.0102175	Novel	U	1916	0.049	0.266
26011	TENM4	teneurin transmembrane protein 4	0.0345886	Novel	N	408	0	0.265
1875	E2F5	E2F transcription factor 5	0.00835497	Novel	U	2282	0.018	0.265
10411	RAPGEF3	Rap guanine nucleotide exchange factor 3	0.00515881	Novel	N	3438	0.045	0.265
9223	MAGI1	membrane associated guanylate kinase, WW and PDZ domain containing 1	0.00933381	Novel	N	2085	0.043	0.264
11215	AKAP11	A-kinase anchoring protein 11	0.0283214	Novel	U	575	0	0.263
153478	PLEKHG4B	pleckstrin homology and RhoGEF domain containing G4B	0.0159178	Novel	U	1259	0.01	0.263
162282	ANKFN1	ankyrin repeat and fibronectin type III domain containing 1	0.0262515	Novel	U	653	0	0.262
2913	GRM3	glutamate metabotropic receptor 3	0.0194192	Novel	N	977	0.021	0.262
8798	DYRK4	dual specificity tyrosine phosphorylation regulated kinase 4	0.00697912	Novel	U	2670	0.045	0.262
168002	DACT2	dishevelled binding antagonist of beta catenin 2	0.027724	Novel	U	601	0	0.261
256329	LMNTD2	lamin tail domain containing 2	0.00967737	Novel	U	2016	0.008	0.261
2139	EYA2	EYA transcriptional coactivator and phosphatase 2	0.015637	Novel	N	1289	0.019	0.261
23229	ARHGEF9	Cdc42 guanine nucleotide exchange factor 9	0.0111614	Novel	N	1787	0.025	0.261
79953	SYNDIG1	synapse differentiation inducing 1	0.018719	Novel	N	1035	0.037	0.261
81839	VANGL1	VANGL planar cell polarity protein 1	0.0367178	Novel	U	364	0.001	0.26
10683	DLL3	delta like canonical Notch ligand 3	0.00868483	Novel	N	2215	0.009	0.26
5414	SEPTIN4	septin 4	0.026637	Novel	U	634	0.049	0.26
9708	PCDHGA8	protocadherin gamma subfamily A, 8	0.0410411	Novel	U	297	0	0.259
79190	IRX6	iroquois homeobox 6	0.0262107	Novel	U	656	0.015	0.258
4837	NNMT	nicotinamide N-methyltransferase	0.0153929	Novel	N	1306	0.032	0.258
5118	PCOLCE	procollagen C-endopeptidase enhancer	0.0114011	Novel	U	1758	0.043	0.258
5783	PTPN13	protein tyrosine phosphatase non-receptor type 13	0.081168	Novel	N	68	0.001	0.257
7041	TGFB1I1	transforming growth factor beta 1 induced transcript 1	0.0280242	Novel	N	590	0.001	0.257
65009	NDRG4	NDRG family member 4	0.0213193	Novel	N	872	0.007	0.257
25894	PLEKHG4	pleckstrin homology and RhoGEF domain containing G4	0.00949389	Novel	U	2053	0.017	0.257
153090	DAB2IP	DAB2 interacting protein	0.0101953	Novel	U	1920	0.018	0.257
10736	SIX2	SIX homeobox 2	0.0102668	Novel	N	1911	0.043	0.257
421	ARVCF	ARVCF delta catenin family member	0.0760493	Novel	U	83	0	0.256
401498	TMEM215	transmembrane protein 215	0.0136639	Novel	U	1469	0.003	0.256
50855	PARD6A	par-6 family cell polarity regulator alpha	0.0141611	Novel	U	1425	0.008	0.256
10769	PLK2	polo like kinase 2	0.0297737	Novel	N	529	0.009	0.255
4054	LTBP3	latent transforming growth factor beta binding protein 3	0.0125385	Novel	N	1610	0.024	0.255
6911	TBX6	T-box transcription factor 6	0.0168431	Novel	N	1182	0.035	0.255
23022	PALLD	palladin, cytoskeletal associated protein	0.0518597	Novel	U	186	0	0.254
7786	MAP3K12	mitogen-activated protein kinase kinase kinase 12	0.0175892	Novel	N	1112	0	0.254
222256	CDHR3	cadherin related family member 3	0.0265477	Novel	U	639	0.002	0.254
8802	SUCLG1	succinate-CoA ligase GDP/ADP-forming subunit alpha	0.0380641	Novel	N	338	0.004	0.254
50649	ARHGEF4	Rho guanine nucleotide exchange factor 4	0.0125901	Novel	N	1603	0.015	0.254
6532	SLC6A4	solute carrier family 6 member 4	0.0124012	Novel	N	1626	0.018	0.254
10979	FERMT2	fermitin family member 2	0.00749696	Novel	U	2498	0.025	0.254
51232	CRIM1	cysteine rich transmembrane BMP regulator 1	0.0106409	Novel	U	1869	0.041	0.253
81794	ADAMTS10	ADAM metallopeptidase with thrombospondin type 1 motif 10	0.0203061	Novel	U	925	0.001	0.252
92737	DNER	delta/notch like EGF repeat containing	0.0235627	Novel	U	777	0.006	0.252
27023	FOXB1	forkhead box B1	0.0149045	Novel	U	1347	0.034	0.251
283659	PRTG	protogenin	0.0151292	Novel	U	1329	0.005	0.25
54345	SOX18	SRY-box transcription factor 18	0.0180524	Novel	N	1076	0.006	0.25
1961	EGR4	early growth response 4	0.0570675	Novel	U	151	0.015	0.25
1137	CHRNA4	cholinergic receptor nicotinic alpha 4 subunit	0.0149857	Novel	N	1338	0.017	0.25
4221	MEN1	menin 1	0.0128929	Novel	N	1564	0.032	0.25
11170	FAM107A	family with sequence similarity 107 member A	0.0139733	Novel	N	1441	0.035	0.25
56137	PCDHA12	protocadherin alpha 12	0.0244247	Novel	U	732	0.004	0.249
3224	HOXC8	homeobox C8	0.0109232	Novel	U	1829	0.031	0.249
8728	ADAM19	ADAM metallopeptidase domain 19	0.0388499	Novel	U	323	0	0.248
84627	ZNF469	zinc finger protein 469	0.0910631	Novel	U	48	0.014	0.248
5173	PDYN	prodynorphin	0.0203254	Novel	U	924	0.019	0.248
5592	PRKG1	protein kinase cGMP-dependent 1	0.013572	Novel	N	1485	0.031	0.248
129049	SGSM1	small G protein signaling modulator 1	0.0105634	Novel	U	1881	0.042	0.248
89797	NAV2	neuron navigator 2	0.00729907	Novel	U	2555	0.047	0.248
5997	RGS2	regulator of G protein signaling 2	0.0114087	Novel	N	1757	0.039	0.247
79012	CAMKV	CaM kinase like vesicle associated	0.0179536	Novel	U	1086	0.043	0.247
170825	GSX2	GS homeobox 2	0.0263609	Novel	U	646	0.004	0.246
6000	RGS7	regulator of G protein signaling 7	0.0282898	Novel	N	577	0.006	0.246
124857	WFIKKN2	WAP, follistatin/kazal, immunoglobulin, kunitz and netrin domain containing 2	0.0238128	Novel	N	770	0	0.245
4131	MAP1B	microtubule associated protein 1B	0.0305314	Novel	U	509	0.005	0.244
10156	RASA4	RAS p21 protein activator 4	0.00658577	Novel	N	2799	0.009	0.244
56141	PCDHA7	protocadherin alpha 7	0.0955681	Novel	U	38	0	0.243
85458	DIXDC1	DIX domain containing 1	0.0473539	Novel	N	232	0	0.243
10675	CSPG5	chondroitin sulfate proteoglycan 5	0.0171998	Novel	N	1149	0.006	0.243
8444	DYRK3	dual specificity tyrosine phosphorylation regulated kinase 3	0.00688195	Novel	U	2703	0.036	0.243
56132	PCDHB3	protocadherin beta 3	0.0766336	Novel	U	79	0	0.242
9715	FAM131B	family with sequence similarity 131 member B	0.0222081	Novel	U	834	0.018	0.242
11069	RAPGEF4	Rap guanine nucleotide exchange factor 4	0.011578	Novel	N	1742	0.038	0.242
283431	GAS2L3	growth arrest specific 2 like 3	0.0104096	Novel	N	1899	0.047	0.242
29930	PCDHB1	protocadherin beta 1	0.0162377	Novel	U	1233	0.019	0.241
9590	AKAP12	A-kinase anchoring protein 12	0.0156504	Novel	N	1287	0	0.24
161357	MDGA2	MAM domain containing glycosylphosphatidylinositol anchor 2	0.0278853	Novel	U	595	0.005	0.24
23012	STK38L	serine/threonine kinase 38 like	0.068787	Novel	U	104	0.007	0.24
440730	TRIM67	tripartite motif containing 67	0.023006	Novel	U	802	0.021	0.24
9639	ARHGEF10	Rho guanine nucleotide exchange factor 10	0.0125591	Novel	N	1607	0.023	0.24
11329	STK38	serine/threonine kinase 38	0.0454925	Novel	N	251	0.036	0.24
3626	INHBC	inhibin subunit beta C	0.051346	Novel	U	195	0.002	0.239
2196	FAT2	FAT atypical cadherin 2	0.0157476	Novel	N	1274	0.026	0.239
27302	BMP10	bone morphogenetic protein 10	0.0351719	Novel	U	397	0	0.238
7003	TEAD1	TEA domain transcription factor 1	0.028566	Novel	N	563	0.002	0.238
79365	BHLHE41	basic helix-loop-helix family member e41	0.0140226	Novel	U	1435	0.012	0.238
85360	SYDE1	synapse defective Rho GTPase homolog 1	0.0110471	Novel	N	1807	0.015	0.238
26167	PCDHB5	protocadherin beta 5	0.0540117	Novel	U	173	0	0.236
2354	FOSB	FosB proto-oncogene, AP-1 transcription factor subunit	0.0165261	Novel	U	1216	0.01	0.236
387758	FIBIN	fin bud initiation factor homolog	0.0124434	Novel	U	1621	0.016	0.236
145873	MESP2	mesoderm posterior bHLH transcription factor 2	0.0116435	Novel	U	1728	0.016	0.236
7122	CLDN5	claudin 5	0.0164744	Novel	U	1221	0.003	0.234
3642	INSM1	INSM transcriptional repressor 1	0.013175	Novel	U	1526	0.026	0.234
55269	PSPC1	paraspeckle component 1	0.00934901	Novel	N	2082	0.034	0.234
139728	PNCK	pregnancy up-regulated nonubiquitous CaM kinase	0.0137578	Novel	U	1461	0.037	0.234
9411	ARHGAP29	Rho GTPase activating protein 29	0.0378025	Novel	N	344	0	0.233
6788	STK3	serine/threonine kinase 3	0.0293755	Novel	U	540	0.001	0.233
11174	ADAMTS6	ADAM metallopeptidase with thrombospondin type 1 motif 6	0.0283796	Novel	U	572	0.001	0.232
5352	PLOD2	procollagen-lysine,2-oxoglutarate 5-dioxygenase 2	0.0481614	Novel	N	225	0.004	0.232
56853	CELF4	CUGBP Elav-like family member 4	0.0289095	Novel	N	551	0.01	0.232
27445	PCLO	piccolo presynaptic cytomatrix protein	0.0145958	Novel	U	1381	0.01	0.232
5413	SEPTIN5	septin 5	0.0230229	Novel	N	799	0.024	0.232
57338	JPH3	junctophilin 3	0.012421	Novel	N	1625	0.03	0.232
8404	SPARCL1	SPARC like 1	0.0274904	Novel	U	608	0.035	0.232
9048	ARTN	artemin	0.00628774	Novel	U	2920	0.008	0.231
56884	FSTL5	follistatin like 5	0.0213719	Novel	U	870	0.017	0.231
55103	RALGPS2	Ral GEF with PH domain and SH3 binding motif 2	0.0401747	Novel	U	306	0	0.23
64919	BCL11B	BAF chromatin remodeling complex subunit BCL11B	0.0694625	Novel	U	100	0.005	0.23
153020	RASGEF1B	RasGEF domain family member 1B	0.0197881	Novel	U	955	0.007	0.23
92162	TMEM88	transmembrane protein 88	0.0127364	Novel	U	1579	0.037	0.23
11107	PRDM5	PR/SET domain 5	0.0348336	Novel	N	405	0.042	0.23
26095	PTPN20	protein tyrosine phosphatase non-receptor type 20	0.0733479	Novel	U	90	0	0.229
81832	NETO1	neuropilin and tolloid like 1	0.0152022	Novel	N	1320	0.009	0.229
84775	ZNF607	zinc finger protein 607	0.0352847	Novel	U	390	0.035	0.229
64093	SMOC1	SPARC related modular calcium binding 1	0.0247526	Novel	N	719	0	0.228
4776	NFATC4	nuclear factor of activated T cells 4	0.0143021	Novel	N	1411	0.001	0.228
10818	FRS2	fibroblast growth factor receptor substrate 2	0.0148838	Novel	U	1349	0.002	0.228
3110	MNX1	motor neuron and pancreas homeobox 1	0.0129296	Novel	N	1552	0.036	0.228
8502	PKP4	plakophilin 4	0.0229077	Novel	N	805	0.047	0.228
23314	SATB2	SATB homeobox 2	0.0389018	Novel	U	321	0	0.227
392255	GDF6	growth differentiation factor 6	0.0306729	Novel	U	505	0.001	0.227
5142	PDE4B	phosphodiesterase 4B	0.0131699	Novel	U	1527	0.023	0.227
160622	TAMALIN	trafficking regulator and scaffold protein tamalin	0.0328255	Novel	U	455	0.026	0.227
56135	PCDHAC1	protocadherin alpha subfamily C, 1	0.0498513	Novel	U	205	0.002	0.226
9620	CELSR1	cadherin EGF LAG seven-pass G-type receptor 1	0.0329262	Novel	N	452	0.002	0.226
9671	WSCD2	WSC domain containing 2	0.0167437	Novel	U	1194	0.009	0.226
57167	SALL4	spalt like transcription factor 4	0.011534	Novel	N	1747	0.022	0.226
26298	EHF	ETS homologous factor	0.0113964	Novel	U	1760	0.035	0.226
80852	GRIP2	glutamate receptor interacting protein 2	0.0133308	Novel	U	1510	0.038	0.226
9456	HOMER1	homer scaffold protein 1	0.0135897	Novel	N	1482	0.004	0.225
389136	VGLL3	vestigial like family member 3	0.0160933	Novel	U	1245	0.008	0.225
23648	SSBP3	single stranded DNA binding protein 3	0.013294	Novel	U	1516	0.035	0.225
56099	PCDHGB7	protocadherin gamma subfamily B, 7	0.026537	Novel	U	642	0.001	0.224
89932	PAPLN	papilin, proteoglycan like sulfated glycoprotein	0.0499625	Novel	U	203	0.003	0.224
84628	NTNG2	netrin G2	0.0544309	Novel	U	170	0.007	0.224
57549	IGSF9	immunoglobulin superfamily member 9	0.0106219	Novel	U	1874	0.029	0.224
132625	ZFP42	ZFP42 zinc finger protein	0.0881368	Novel	U	54	0.001	0.223
266743	NPAS4	neuronal PAS domain protein 4	0.0280712	Novel	U	587	0.001	0.223
56130	PCDHB6	protocadherin beta 6	0.065911	Novel	U	112	0.003	0.223
64399	HHIP	hedgehog interacting protein	0.0378664	Novel	U	341	0.008	0.223
23543	RBFOX2	RNA binding fox-1 homolog 2	0.0244165	Novel	N	733	0.011	0.223
9573	GDF3	growth differentiation factor 3	0.0257654	Novel	N	680	0.012	0.223
2558	GABRA5	gamma-aminobutyric acid type A receptor subunit alpha5	0.0107588	Novel	U	1857	0.019	0.223
50848	F11R	F11 receptor	0.00502794	Novel	U	3519	0.032	0.223
4762	NEUROG1	neurogenin 1	0.0171188	Novel	N	1159	0.015	0.222
11278	KLF12	Kruppel like factor 12	0.0445998	Novel	U	260	0.029	0.222
221178	SPATA13	spermatogenesis associated 13	0.00639229	Novel	N	2871	0.043	0.222
9472	AKAP6	A-kinase anchoring protein 6	0.0437695	Novel	N	270	0	0.221
51294	PCDH12	protocadherin 12	0.0283056	Novel	N	576	0	0.221
4216	MAP3K4	mitogen-activated protein kinase kinase kinase 4	0.00656095	Novel	N	2811	0.047	0.221
26524	LATS2	large tumor suppressor kinase 2	0.00642613	Novel	U	2860	0.047	0.221
5608	MAP2K6	mitogen-activated protein kinase kinase 6	0.00600467	Novel	N	3025	0.048	0.221
84107	ZIC4	Zic family member 4	0.0924268	Novel	U	45	0.017	0.22
64599	GIGYF1	GRB10 interacting GYF protein 1	0.01107	Novel	U	1803	0.019	0.22
56124	PCDHB12	protocadherin beta 12	0.0281972	Novel	U	582	0.02	0.22
2016	EMX1	empty spiracles homeobox 1	0.00938011	Novel	U	2076	0.048	0.22
5784	PTPN14	protein tyrosine phosphatase non-receptor type 14	0.107186	Novel	N	29	0	0.219
140766	ADAMTS14	ADAM metallopeptidase with thrombospondin type 1 motif 14	0.0136768	Novel	U	1468	0.008	0.219
25780	RASGRP3	RAS guanyl releasing protein 3	0.00903862	Novel	N	2137	0.045	0.219
284307	ZIK1	zinc finger protein interacting with K protein 1	0.0725317	Novel	U	93	0.048	0.219
81848	SPRY4	sprouty RTK signaling antagonist 4	0.0352466	Novel	U	392	0	0.218
10777	ARPP21	cAMP regulated phosphoprotein 21	0.0233733	Novel	U	783	0.029	0.218
1750	DLX6	distal-less homeobox 6	0.0623974	Novel	N	120	0	0.217
8412	BCAR3	BCAR3 adaptor protein, NSP family member	0.00506239	Novel	N	3498	0.032	0.217
858	CAV2	caveolin 2	0.00406259	Novel	N	4186	0.045	0.217
122786	FRMD6	FERM domain containing 6	0.0258907	Novel	U	672	0	0.216
56133	PCDHB2	protocadherin beta 2	0.0238796	Novel	U	764	0.001	0.216
23057	NMNAT2	nicotinamide nucleotide adenylyltransferase 2	0.0378531	Novel	N	342	0.013	0.216
5010	CLDN11	claudin 11	0.00731125	Novel	U	2551	0.036	0.216
5332	PLCB4	phospholipase C beta 4	0.0192678	Novel	N	991	0.046	0.216
54981	NMRK1	nicotinamide riboside kinase 1	0.057078	Novel	N	150	0.001	0.215
55997	CFC1	cripto, FRL-1, cryptic family 1	0.0282526	Novel	N	580	0.001	0.215
56105	PCDHGA11	protocadherin gamma subfamily A, 11	0.0157992	Novel	U	1267	0.003	0.215
27124	INPP5J	inositol polyphosphate-5-phosphatase J	0.0189564	Novel	N	1015	0.009	0.215
10076	PTPRU	protein tyrosine phosphatase receptor type U	0.0651549	Novel	U	116	0.001	0.214
56849	TCEAL7	transcription elongation factor A like 7	0.0214984	Novel	N	861	0.002	0.214
10220	GDF11	growth differentiation factor 11	0.0213814	Novel	N	869	0.002	0.214
56113	PCDHGA2	protocadherin gamma subfamily A, 2	0.0580729	Novel	U	143	0.002	0.213
26137	ZBTB20	zinc finger and BTB domain containing 20	0.0477737	Novel	U	229	0.002	0.213
3199	HOXA2	homeobox A2	0.0292381	Novel	U	542	0.007	0.213
55333	SYNJ2BP	synaptojanin 2 binding protein	0.0180619	Novel	N	1075	0.016	0.213
55114	ARHGAP17	Rho GTPase activating protein 17	0.00403799	Novel	N	4206	0.039	0.213
22844	FRMPD1	FERM and PDZ domain containing 1	0.0178727	Novel	N	1091	0.004	0.212
4917	NTN3	netrin 3	0.0122133	Novel	U	1647	0.015	0.212
23528	ZNF281	zinc finger protein 281	0.033813	Novel	U	425	0.039	0.212
54510	PCDH18	protocadherin 18	0.0622871	Novel	U	122	0	0.211
23401	FRAT2	FRAT regulator of WNT signaling pathway 2	0.0193465	Novel	N	983	0	0.211
83604	TMEM47	transmembrane protein 47	0.0147548	Novel	U	1363	0.002	0.211
7832	BTG2	BTG anti-proliferation factor 2	0.0122873	Novel	N	1637	0.02	0.211
5623	PSPN	persephin	0.0043044	Novel	U	3997	0.024	0.211
389118	CDHR4	cadherin related family member 4	0.0457445	Novel	U	249	0	0.21
10370	CITED2	Cbp/p300 interacting transactivator with Glu/Asp rich carboxy-terminal domain 2	0.0101298	Novel	N	1935	0.004	0.21
83605	CCM2	CCM2 scaffold protein	0.00755355	Novel	N	2485	0.005	0.21
4204	MECP2	methyl-CpG binding protein 2	0.0242027	Novel	N	744	0.024	0.21
22883	CLSTN1	calsyntenin 1	0.0329153	Novel	U	453	0	0.209
170692	ADAMTS18	ADAM metallopeptidase with thrombospondin type 1 motif 18	0.0297545	Novel	N	531	0.003	0.209
23191	CYFIP1	cytoplasmic FMR1 interacting protein 1	0.0110801	Novel	U	1799	0.02	0.209
22821	RASA3	RAS p21 protein activator 3	0.0108352	Novel	U	1843	0.024	0.209
6943	TCF21	transcription factor 21	0.00979159	Novel	U	1998	0.045	0.209
131566	DCBLD2	discoidin, CUB and LCCL domain containing 2	0.0142499	Novel	N	1413	0	0.208
55233	MOB1A	MOB kinase activator 1A	0.00798764	Novel	N	2373	0.03	0.208
92597	MOB1B	MOB kinase activator 1B	0.00593897	Novel	N	3054	0.038	0.208
147495	APCDD1	APC down-regulated 1	0.0122785	Novel	N	1640	0.015	0.207
10529	NEBL	nebulette	0.0208221	Novel	N	893	0.027	0.207
10235	RASGRP2	RAS guanyl releasing protein 2	0.0140206	Novel	N	1436	0.04	0.207
9719	ADAMTSL2	ADAMTS like 2	0.0226249	Novel	N	821	0	0.206
100526694	MSANTD3-TMEFF1	MSANTD3-TMEFF1 readthrough	0.00966506	Novel	U	2021	0	0.206
56128	PCDHB8	protocadherin beta 8	0.0570824	Novel	U	149	0.002	0.206
23369	PUM2	pumilio RNA binding family member 2	0.031693	Novel	N	481	0.037	0.205
80139	ZNF703	zinc finger protein 703	0.0302347	Novel	N	516	0.009	0.204
2332	FMR1	FMRP translational regulator 1	0.0261388	Novel	U	661	0.023	0.204
171019	ADAMTS19	ADAM metallopeptidase with thrombospondin type 1 motif 19	0.0251504	Novel	U	696	0.002	0.203
9465	AKAP7	A-kinase anchoring protein 7	0.0148784	Novel	U	1350	0.005	0.203
54810	GIPC2	GIPC PDZ domain containing family member 2	0.012646	Novel	U	1593	0.005	0.203
10395	DLC1	DLC1 Rho GTPase activating protein	0.007201	Novel	U	2593	0.037	0.203
389075	RESP18	regulated endocrine specific protein 18	0.0480943	Novel	U	226	0.002	0.202
64130	LIN7B	lin-7 homolog B, crumbs cell polarity complex component	0.0118919	Novel	N	1691	0.005	0.202
9764	KIAA0513	KIAA0513	0.0133582	Novel	U	1506	0.009	0.202
9628	RGS6	regulator of G protein signaling 6	0.0135878	Novel	N	1483	0.026	0.202
473	RERE	arginine-glutamic acid dipeptide repeats	0.0149103	Novel	U	1344	0.04	0.202
92949	ADAMTSL1	ADAMTS like 1	0.0935874	Novel	U	43	0	0.201
9543	IGDCC3	immunoglobulin superfamily DCC subclass member 3	0.0326665	Novel	U	460	0.005	0.201
9901	SRGAP3	SLIT-ROBO Rho GTPase activating protein 3	0.0328563	Novel	N	454	0.009	0.201
5333	PLCD1	phospholipase C delta 1	0.00709491	Novel	N	2628	0.038	0.201
9705	ST18	ST18 C2H2C-type zinc finger transcription factor	0.0115836	Novel	N	1740	0.039	0.201
2173	FABP7	fatty acid binding protein 7	0.00930548	Novel	N	2092	0.04	0.201
3625	INHBB	inhibin subunit beta B	0.0300272	Novel	N	523	0.001	0.2
84466	MEGF10	multiple EGF like domains 10	0.0261127	Novel	N	663	0.002	0.2
10935	PRDX3	peroxiredoxin 3	0.0180494	Novel	N	1077	0.019	0.199
245711	SPDYA	speedy/RINGO cell cycle regulator family member A	0.00950301	Novel	N	2051	0.034	0.199
56123	PCDHB13	protocadherin beta 13	0.00943619	Novel	U	2067	0.037	0.199
6801	STRN	striatin	0.00990225	Novel	N	1976	0.045	0.199
147381	CBLN2	cerebellin 2 precursor	0.012501	Novel	U	1617	0.01	0.198
2115	ETV1	ETS variant transcription factor 1	0.00808827	Novel	N	2345	0.045	0.198
4081	MAB21L1	mab-21 like 1	0.0340586	Novel	N	418	0.002	0.197
55450	CAMK2N1	calcium/calmodulin dependent protein kinase II inhibitor 1	0.0211393	Novel	U	879	0.004	0.197
2914	GRM4	glutamate metabotropic receptor 4	0.0120399	Novel	N	1672	0.042	0.197
56104	PCDHGB1	protocadherin gamma subfamily B, 1	0.112685	Novel	U	26	0	0.196
56103	PCDHGB2	protocadherin gamma subfamily B, 2	0.0983611	Novel	U	36	0	0.196
56111	PCDHGA4	protocadherin gamma subfamily A, 4	0.0872266	Novel	U	56	0	0.196
56139	PCDHA10	protocadherin alpha 10	0.041351	Novel	U	293	0	0.196
11346	SYNPO	synaptopodin	0.0280965	Novel	U	586	0	0.196
245806	VGLL2	vestigial like family member 2	0.0237235	Novel	U	774	0	0.196
56101	PCDHGB5	protocadherin gamma subfamily B, 5	0.0337123	Novel	U	429	0.001	0.196
26025	PCDHGA12	protocadherin gamma subfamily A, 12	0.0238387	Novel	U	766	0.001	0.196
56100	PCDHGB6	protocadherin gamma subfamily B, 6	0.0223885	Novel	U	828	0.001	0.196
56144	PCDHA4	protocadherin alpha 4	0.0460748	Novel	U	247	0.002	0.196
56108	PCDHGA7	protocadherin gamma subfamily A, 7	0.026261	Novel	U	651	0.002	0.196
56106	PCDHGA10	protocadherin gamma subfamily A, 10	0.0139792	Novel	U	1438	0.003	0.196
56107	PCDHGA9	protocadherin gamma subfamily A, 9	0.0220673	Novel	U	841	0.006	0.196
9752	PCDHA9	protocadherin alpha 9	0.017013	Novel	U	1168	0.013	0.196
56110	PCDHGA5	protocadherin gamma subfamily A, 5	0.0136086	Novel	U	1479	0.014	0.196
56114	PCDHGA1	protocadherin gamma subfamily A, 1	0.0182983	Novel	U	1057	0.017	0.196
56109	PCDHGA6	protocadherin gamma subfamily A, 6	0.0151364	Novel	U	1326	0.017	0.196
2119	ETV5	ETS variant transcription factor 5	0.0137663	Novel	N	1459	0.029	0.196
26257	NKX2-8	NK2 homeobox 8	0.0174442	Novel	U	1128	0.033	0.196
221981	THSD7A	thrombospondin type 1 domain containing 7A	0.0131697	Novel	U	1528	0.031	0.195
6297	SALL2	spalt like transcription factor 2	0.0338506	Novel	N	422	0.002	0.194
653	BMP5	bone morphogenetic protein 5	0.0284028	Novel	U	570	0.003	0.194
56102	PCDHGB3	protocadherin gamma subfamily B, 3	0.0253045	Novel	U	689	0.009	0.194
2657	GDF1	growth differentiation factor 1	0.0234841	Novel	U	781	0.012	0.194
23013	SPEN	spen family transcriptional repressor	0.0109366	Novel	N	1826	0.016	0.194
64403	CDH24	cadherin 24	0.0350616	Novel	U	399	0.001	0.193
56125	PCDHB11	protocadherin beta 11	0.0218295	Novel	U	853	0.009	0.193
54825	CDHR2	cadherin related family member 2	0.0175912	Novel	N	1111	0.012	0.193
57636	ARHGAP23	Rho GTPase activating protein 23	0.00885382	Novel	N	2171	0.035	0.192
153218	SPINK13	serine peptidase inhibitor Kazal type 13	0.00970931	Novel	U	2007	0.048	0.192
1141	CHRNB2	cholinergic receptor nicotinic beta 2 subunit	0.0191899	Novel	N	1000	0.008	0.191
60436	TGIF2	TGFB induced factor homeobox 2	0.017753	Novel	U	1098	0.008	0.191
57580	PREX1	phosphatidylinositol-3,4,5-trisphosphate dependent Rac exchange factor 1	0.0102006	Novel	N	1919	0.027	0.191
9693	RAPGEF2	Rap guanine nucleotide exchange factor 2	0.0135503	Novel	N	1487	0.001	0.19
84441	MAML2	mastermind like transcriptional coactivator 2	0.0168729	Novel	N	1180	0.002	0.19
388591	RNF207	ring finger protein 207	0.00890254	Novel	N	2160	0.004	0.19
6664	SOX11	SRY-box transcription factor 11	0.0291102	Novel	N	545	0.015	0.19
11249	NXPH2	neurexophilin 2	0.0257711	Novel	U	679	0	0.189
136227	COL26A1	collagen type XXVI alpha 1 chain	0.0128918	Novel	U	1565	0.014	0.189
84612	PARD6B	par-6 family cell polarity regulator beta	0.00725747	Novel	U	2568	0.022	0.189
80728	ARHGAP39	Rho GTPase activating protein 39	0.00630351	Novel	U	2910	0.041	0.189
222537	HS3ST5	heparan sulfate-glucosamine 3-sulfotransferase 5	0.0095235	Novel	N	2044	0.044	0.189
9253	NUMBL	NUMB like endocytic adaptor protein	0.00513263	Novel	U	3454	0.044	0.189
3977	LIFR	LIF receptor subunit alpha	0.00325279	Novel	N	4950	0.048	0.189
9113	LATS1	large tumor suppressor kinase 1	0.020059	Novel	U	942	0.001	0.188
386724	AMIGO3	adhesion molecule with Ig like domain 3	0.0107786	Novel	U	1853	0.003	0.188
343930	MSGN1	mesogenin 1	0.0129255	Novel	U	1553	0.005	0.188
8538	BARX2	BARX homeobox 2	0.0196852	Novel	U	963	0.012	0.188
79192	IRX1	iroquois homeobox 1	0.0228508	Novel	U	807	0.021	0.188
7681	MKRN3	makorin ring finger protein 3	0.0187641	Novel	U	1031	0.022	0.188
9770	RASSF2	Ras association domain family member 2	0.0372171	Novel	U	353	0.006	0.187
80319	CXXC4	CXXC finger protein 4	0.0274326	Novel	N	609	0	0.186
9765	ZFYVE16	zinc finger FYVE-type containing 16	0.0219625	Novel	U	845	0	0.186
54538	ROBO4	roundabout guidance receptor 4	0.0190657	Novel	N	1008	0.008	0.186
8785	MATN4	matrilin 4	0.0163411	Novel	N	1226	0.014	0.186
688	KLF5	Kruppel like factor 5	0.024308	Novel	N	739	0.017	0.184
53358	SHC3	SHC adaptor protein 3	0.0265402	Novel	U	640	0.002	0.183
9993	DGCR2	DiGeorge syndrome critical region gene 2	0.00962571	Novel	N	2030	0.042	0.183
57626	KLHL1	kelch like family member 1	0.0619984	Novel	U	125	0	0.182
84465	MEGF11	multiple EGF like domains 11	0.0141889	Novel	U	1421	0.001	0.182
5453	POU3F1	POU class 3 homeobox 1	0.024154	Novel	N	746	0.017	0.182
84530	SRRM4	serine/arginine repetitive matrix 4	0.0141837	Novel	N	1423	0.023	0.181
4858	NOVA2	NOVA alternative splicing regulator 2	0.0127748	Novel	U	1573	0.031	0.181
2636	GBX1	gastrulation brain homeobox 1	0.0151595	Novel	U	1322	0.037	0.181
8609	KLF7	Kruppel like factor 7	0.0485489	Novel	N	220	0.004	0.18
1600	DAB1	DAB adaptor protein 1	0.00875678	Novel	U	2198	0.005	0.18
57522	SRGAP1	SLIT-ROBO Rho GTPase activating protein 1	0.0136019	Novel	N	1481	0.017	0.18
9578	CDC42BPB	CDC42 binding protein kinase beta	0.0160632	Novel	N	1249	0.023	0.18
7005	TEAD3	TEA domain transcription factor 3	0.0114641	Novel	N	1751	0.041	0.18
357	SHROOM2	shroom family member 2	0.00684475	Novel	N	2709	0.014	0.179
9771	RAPGEF5	Rap guanine nucleotide exchange factor 5	0.0156604	Novel	U	1286	0.011	0.178
170691	ADAMTS17	ADAM metallopeptidase with thrombospondin type 1 motif 17	0.0208589	Novel	U	891	0	0.177
9542	NRG2	neuregulin 2	0.0166054	Novel	N	1209	0	0.177
53616	ADAM22	ADAM metallopeptidase domain 22	0.0205123	Novel	N	909	0.004	0.177
7547	ZIC3	Zic family member 3	0.0416357	Novel	N	290	0.007	0.177
4071	TM4SF1	transmembrane 4 L six family member 1	0.0109136	Novel	U	1833	0.014	0.177
55502	HES6	hes family bHLH transcription factor 6	0.0116405	Novel	U	1730	0.028	0.177
25791	NGEF	neuronal guanine nucleotide exchange factor	0.014622	Novel	N	1375	0.03	0.177
4761	NEUROD2	neuronal differentiation 2	0.0383448	Novel	U	331	0.002	0.176
8491	MAP4K3	mitogen-activated protein kinase kinase kinase kinase 3	0.00820384	Novel	N	2317	0.026	0.176
7783	ZP2	zona pellucida glycoprotein 2	0.0189263	Novel	N	1019	0.03	0.176
80034	CSRNP3	cysteine and serine rich nuclear protein 3	0.0125617	Novel	N	1606	0.001	0.175
8848	TSC22D1	TSC22 domain family member 1	0.0122871	Novel	U	1638	0.003	0.175
5998	RGS3	regulator of G protein signaling 3	0.0167474	Novel	N	1193	0.009	0.175
23237	ARC	activity regulated cytoskeleton associated protein	0.0240993	Novel	U	751	0.002	0.174
26230	TIAM2	TIAM Rac1 associated GEF 2	0.0182419	Novel	N	1061	0.006	0.174
11099	PTPN21	protein tyrosine phosphatase non-receptor type 21	0.0307116	Novel	N	503	0.01	0.174
83855	KLF16	Kruppel like factor 16	0.0436201	Novel	U	272	0.011	0.174
195828	ZNF367	zinc finger protein 367	0.0603612	Novel	U	132	0.037	0.174
10715	CERS1	ceramide synthase 1	0.0135029	Novel	N	1491	0.048	0.174
6299	SALL1	spalt like transcription factor 1	0.019974	Novel	N	946	0.01	0.173
84623	KIRREL3	kirre like nephrin family adhesion molecule 3	0.0133132	Novel	U	1512	0.021	0.173
1729	DIAPH1	diaphanous related formin 1	0.00603216	Novel	N	3017	0.038	0.173
388630	TRABD2B	TraB domain containing 2B	0.00980569	Novel	N	1996	0.013	0.172
58499	ZNF462	zinc finger protein 462	0.0683676	Novel	U	105	0.011	0.171
23380	SRGAP2	SLIT-ROBO Rho GTPase activating protein 2	0.0191467	Novel	U	1002	0.015	0.171
23235	SIK2	salt inducible kinase 2	0.0120338	Novel	N	1674	0.026	0.171
57540	DISP3	dispatched RND transporter family member 3	0.024909	Novel	N	706	0.027	0.171
7710	ZNF154	zinc finger protein 154	0.0948469	Novel	U	39	0.03	0.171
64102	TNMD	tenomodulin	0.00660195	Novel	U	2792	0.03	0.171
120237	DBX1	developing brain homeobox 1	0.0258303	Novel	U	674	0.004	0.17
54729	NKX1-1	NK1 homeobox 1	0.0166791	Novel	U	1199	0.009	0.17
5075	PAX1	paired box 1	0.0192148	Novel	N	998	0.015	0.17
390010	NKX1-2	NK1 homeobox 2	0.0173822	Novel	U	1137	0.029	0.17
3196	TLX2	T cell leukemia homeobox 2	0.0176019	Novel	U	1109	0.03	0.17
117166	WFIKKN1	WAP, follistatin/kazal, immunoglobulin, kunitz and netrin domain containing 1	0.0105847	Novel	N	1878	0.033	0.17
30012	TLX3	T cell leukemia homeobox 3	0.0109743	Novel	U	1820	0.04	0.17
83700	JAM3	junctional adhesion molecule 3	0.0108062	Novel	U	1847	0.005	0.169
6887	TAL2	TAL bHLH transcription factor 2	0.00883376	Novel	U	2180	0.026	0.169
57530	CGN	cingulin	0.00526893	Novel	N	3366	0.041	0.169
285888	CNPY1	canopy FGF signaling regulator 1	0.00798598	Novel	U	2374	0.044	0.169
79026	AHNAK	AHNAK nucleoprotein	0.0231414	Novel	N	793	0	0.168
6606	SMN1	survival of motor neuron 1, telomeric	0.0120166	Novel	N	1677	0.014	0.167
388419	BTBD17	BTB domain containing 17	0.021007	Novel	U	883	0.001	0.166
84986	ARHGAP19	Rho GTPase activating protein 19	0.0104512	Novel	N	1892	0.012	0.166
22997	IGSF9B	immunoglobulin superfamily member 9B	0.0270049	Novel	U	623	0	0.165
7027	TFDP1	transcription factor Dp-1	0.0175709	Novel	N	1113	0.034	0.165
6670	SP3	Sp3 transcription factor	0.0171662	Novel	U	1152	0.046	0.165
57569	ARHGAP20	Rho GTPase activating protein 20	0.0146019	Novel	N	1379	0.001	0.164
347853	TBX10	T-box transcription factor 10	0.0173148	Novel	U	1140	0.015	0.164
84448	ABLIM2	actin binding LIM protein family member 2	0.00952231	Novel	U	2045	0.034	0.164
23109	DDN	dendrin	0.0149392	Novel	U	1343	0.037	0.164
10265	IRX5	iroquois homeobox 5	0.0162458	Novel	N	1232	0.04	0.164
4784	NFIX	nuclear factor I X	0.0115856	Novel	U	1739	0.016	0.163
8030	CCDC6	coiled-coil domain containing 6	0.02072	Novel	U	901	0.002	0.162
5933	RBL1	RB transcriptional corepressor like 1	0.0241938	Novel	N	745	0.007	0.162
10276	NET1	neuroepithelial cell transforming 1	0.00985829	Novel	N	1982	0.009	0.162
11228	RASSF8	Ras association domain family member 8	0.0121023	Novel	U	1662	0.012	0.162
161742	SPRED1	sprouty related EVH1 domain containing 1	0.0050555	Novel	N	3505	0.018	0.162
57447	NDRG2	NDRG family member 2	0.016118	Novel	U	1242	0.031	0.162
65982	ZSCAN18	zinc finger and SCAN domain containing 18	0.0835052	Novel	U	62	0.027	0.161
6607	SMN2	survival of motor neuron 2, centromeric	0.00859357	Novel	N	2238	0.044	0.161
10716	TBR1	T-box brain transcription factor 1	0.0150289	Novel	N	1337	0.047	0.161
8433	UTF1	undifferentiated embryonic cell transcription factor 1	0.0202123	Novel	U	930	0.001	0.159
57722	IGDCC4	immunoglobulin superfamily DCC subclass member 4	0.0117075	Novel	U	1718	0.02	0.159
51162	EGFL7	EGF like domain multiple 7	0.00618834	Novel	N	2953	0.032	0.159
55816	DOK5	docking protein 5	0.0388435	Novel	U	324	0.001	0.158
387856	CCDC184	coiled-coil domain containing 184	0.0202999	Novel	U	926	0.003	0.158
8214	DGCR6	DiGeorge syndrome critical region gene 6	0.011495	Novel	N	1749	0.021	0.158
161514	TBC1D21	TBC1 domain family member 21	0.0067425	Novel	N	2744	0.036	0.158
6655	SOS2	SOS Ras/Rho guanine nucleotide exchange factor 2	0.00888726	Novel	N	2163	0.038	0.158
5774	PTPN3	protein tyrosine phosphatase non-receptor type 3	0.0466971	Novel	U	241	0.003	0.157
147372	CCBE1	collagen and calcium binding EGF domains 1	0.0152647	Novel	N	1312	0.004	0.157
64506	CPEB1	cytoplasmic polyadenylation element binding protein 1	0.0127395	Novel	N	1577	0.039	0.157
3212	HOXB2	homeobox B2	0.0126078	Novel	N	1598	0.048	0.157
2619	GAS1	growth arrest specific 1	0.00967442	Novel	U	2019	0.01	0.156
90993	CREB3L1	cAMP responsive element binding protein 3 like 1	0.0137203	Novel	N	1466	0.023	0.156
85416	ZIC5	Zic family member 5	0.180342	Novel	U	13	0	0.155
5324	PLAG1	PLAG1 zinc finger	0.0451724	Novel	U	252	0.002	0.155
5922	RASA2	RAS p21 protein activator 2	0.00656927	Novel	U	2807	0.008	0.155
84071	ARMC2	armadillo repeat containing 2	0.0173842	Novel	N	1136	0.017	0.155
1748	DLX4	distal-less homeobox 4	0.0218635	Novel	U	851	0.026	0.155
113146	AHNAK2	AHNAK nucleoprotein 2	0.00983637	Novel	U	1989	0.033	0.155
93166	PRDM6	PR/SET domain 6	0.0526106	Novel	U	183	0.014	0.154
4665	NAB2	NGFI-A binding protein 2	0.0248177	Novel	N	712	0.006	0.153
110117498	P3R3URF	PIK3R3 upstream reading frame	0.00493324	Novel	U	3569	0.007	0.153
56978	PRDM8	PR/SET domain 8	0.0674347	Novel	U	106	0.022	0.153
373863	DND1	DND microRNA-mediated repression inhibitor 1	0.00998801	Novel	N	1959	0.009	0.152
400629	TEX19	testis expressed 19	0.0180224	Novel	N	1079	0.014	0.152
5780	PTPN9	protein tyrosine phosphatase non-receptor type 9	0.0904098	Novel	N	50	0	0.151
3235	HOXD9	homeobox D9	0.0593637	Novel	U	137	0	0.151
6242	RTKN	rhotekin	0.0142	Novel	N	1420	0.003	0.15
550631	CCDC157	coiled-coil domain containing 157	0.00610491	Novel	U	2990	0.023	0.15
126308	MOB3A	MOB kinase activator 3A	0.00935748	Novel	U	2079	0.026	0.15
9394	HS6ST1	heparan sulfate 6-O-sulfotransferase 1	0.0103316	Novel	N	1905	0.031	0.15
10962	MLLT11	MLLT11 transcription factor 7 cofactor	0.038348	Novel	N	330	0	0
23152	CIC	capicua transcriptional repressor	0.0246819	Novel	U	721	0	0
387755	INSC	INSC spindle orientation adaptor protein	0.0203616	Novel	U	921	0	0
644943	RASSF10	Ras association domain family member 10	0.0113883	Novel	U	1761	0	0
26469	PTPN18	protein tyrosine phosphatase non-receptor type 18	0.0744938	Novel	N	87	0.001	0
255877	BCL6B	BCL6B transcription repressor	0.0513349	Novel	U	196	0.001	0
56917	MEIS3	Meis homeobox 3	0.0381751	Novel	U	336	0.001	0
5351	PLOD1	procollagen-lysine,2-oxoglutarate 5-dioxygenase 1	0.0304607	Novel	N	512	0.001	0
220164	DOK6	docking protein 6	0.0239438	Novel	U	761	0.001	0
51804	SIX4	SIX homeobox 4	0.0228211	Novel	U	809	0.001	0
374946	DRAXIN	dorsal inhibitory axon guidance protein	0.0389273	Novel	U	320	0.002	0
59335	PRDM12	PR/SET domain 12	0.0299244	Novel	N	525	0.002	0
3237	HOXD11	homeobox D11	0.0243138	Novel	U	738	0.002	0
353500	BMP8A	bone morphogenetic protein 8a	0.0220773	Novel	N	840	0.002	0
122060	SLAIN1	SLAIN motif family member 1	0.0164705	Novel	U	1222	0.002	0
5775	PTPN4	protein tyrosine phosphatase non-receptor type 4	0.0542912	Novel	N	172	0.003	0
9819	TSC22D2	TSC22 domain family member 2	0.0168365	Novel	U	1184	0.003	0
8437	RASAL1	RAS protein activator like 1	0.0170024	Novel	N	1170	0.004	0
57551	TAOK1	TAO kinase 1	0.0168056	Novel	U	1188	0.004	0
56892	TCIM	transcriptional and immune response regulator	0.0078909	Novel	N	2398	0.004	0
57716	PRX	periaxin	0.00739706	Novel	U	2525	0.004	0
656	BMP8B	bone morphogenetic protein 8b	0.0139428	Novel	N	1444	0.005	0
148979	GLIS1	GLIS family zinc finger 1	0.0607231	Novel	U	129	0.006	0
54932	EXD3	exonuclease 3'-5' domain containing 3	0.0166293	Novel	U	1207	0.006	0
54626	HES2	hes family bHLH transcription factor 2	0.0128198	Novel	U	1569	0.006	0
439915	KRTAP5-5	keratin associated protein 5-5	0.0125725	Novel	N	1605	0.006	0
145957	NRG4	neuregulin 4	0.00585822	Novel	N	3084	0.006	0
64838	FNDC4	fibronectin type III domain containing 4	0.0288122	Novel	U	554	0.007	0
10636	RGS14	regulator of G protein signaling 14	0.0160482	Novel	N	1252	0.007	0
54766	BTG4	BTG anti-proliferation factor 4	0.0146315	Novel	N	1374	0.007	0
8490	RGS5	regulator of G protein signaling 5	0.00941397	Novel	N	2070	0.007	0
26012	NSMF	NMDA receptor synaptonuclear signaling and neuronal migration factor	0.00900095	Novel	N	2143	0.007	0
10472	ZBTB18	zinc finger and BTB domain containing 18	0.0824675	Novel	U	64	0.008	0
58158	NEUROD4	neuronal differentiation 4	0.0142096	Novel	U	1419	0.008	0
81621	KAZALD1	Kazal type serine peptidase inhibitor domain 1	0.0118309	Novel	U	1699	0.008	0
83878	USHBP1	USH1 protein network component harmonin binding protein 1	0.0112483	Novel	U	1778	0.008	0
220136	CFAP53	cilia and flagella associated protein 53	0.010871	Novel	N	1836	0.008	0
79875	THSD4	thrombospondin type 1 domain containing 4	0.0301209	Novel	U	520	0.009	0
342897	NCCRP1	NCCRP1, F-box associated domain containing	0.024494	Novel	U	728	0.009	0
84063	KIRREL2	kirre like nephrin family adhesion molecule 2	0.015762	Novel	U	1271	0.009	0
647589	ANHX	anomalous homeobox	0.0183689	Novel	U	1053	0.01	0
57666	FBRSL1	fibrosin like 1	0.0135219	Novel	U	1490	0.01	0
65986	ZBTB10	zinc finger and BTB domain containing 10	0.0598534	Novel	U	136	0.011	0
3222	HOXC5	homeobox C5	0.0254368	Novel	U	686	0.011	0
54566	EPB41L4B	erythrocyte membrane protein band 4.1 like 4B	0.0126679	Novel	N	1590	0.011	0
23105	FSTL4	follistatin like 4	0.00828593	Novel	U	2294	0.011	0
10140	TOB1	transducer of ERBB2, 1	0.00769905	Novel	N	2445	0.011	0
1796	DOK1	docking protein 1	0.00711332	Novel	U	2623	0.011	0
26034	IPCEF1	interaction protein for cytohesin exchange factors 1	0.0099135	Novel	U	1974	0.012	0
221061	FAM171A1	family with sequence similarity 171 member A1	0.00778852	Novel	N	2422	0.012	0
163071	ZNF114	zinc finger protein 114	0.0947035	Novel	U	40	0.013	0
3347	HTN3	histatin 3	0.0175674	Novel	N	1114	0.013	0
100129654	TCF24	transcription factor 24	0.0109166	Novel	U	1831	0.013	0
55249	YY1AP1	YY1 associated protein 1	0.0113998	Novel	N	1759	0.014	0
399694	SHC4	SHC adaptor protein 4	0.00925858	Novel	U	2104	0.014	0
100127983	C8orf88	chromosome 8 open reading frame 88	0.00665744	Novel	U	2774	0.015	0
133746	JMY	junction mediating and regulatory protein, p53 cofactor	0.00562118	Novel	N	3194	0.015	0
92999	ZBTB47	zinc finger and BTB domain containing 47	0.069148	Novel	U	101	0.016	0
222484	LNX2	ligand of numb-protein X 2	0.0205456	Novel	U	908	0.016	0
55237	VRTN	vertebrae development associated	0.0179281	Novel	U	1088	0.016	0
64764	CREB3L2	cAMP responsive element binding protein 3 like 2	0.0138678	Novel	U	1455	0.016	0
57619	SHROOM3	shroom family member 3	0.010703	Novel	U	1861	0.016	0
5334	PLCL1	phospholipase C like 1 (inactive)	0.0131562	Novel	U	1531	0.018	0
25759	SHC2	SHC adaptor protein 2	0.0117446	Novel	N	1709	0.018	0
9211	LGI1	leucine rich glioma inactivated 1	0.00946337	Novel	U	2061	0.018	0
22902	RUFY3	RUN and FYVE domain containing 3	0.00730581	Novel	U	2553	0.018	0
91392	ZNF502	zinc finger protein 502	0.0582577	Novel	N	142	0.019	0
22850	ADNP2	ADNP homeobox 2	0.0238154	Novel	U	768	0.019	0
29888	STRN4	striatin 4	0.0227434	Novel	U	815	0.019	0
92129	RIPPLY1	ripply transcriptional repressor 1	0.0157551	Novel	U	1272	0.019	0
339488	TFAP2E	transcription factor AP-2 epsilon	0.0148308	Novel	U	1354	0.019	0
26577	PCOLCE2	procollagen C-endopeptidase enhancer 2	0.0145177	Novel	U	1391	0.019	0
8786	RGS11	regulator of G protein signaling 11	0.0176996	Novel	N	1103	0.02	0
222894	FERD3L	Fer3 like bHLH transcription factor	0.0121368	Novel	U	1658	0.02	0
50512	PODXL2	podocalyxin like 2	0.00878237	Novel	N	2190	0.02	0
10817	FRS3	fibroblast growth factor receptor substrate 3	0.00590158	Novel	N	3072	0.02	0
6666	SOX12	SRY-box transcription factor 12	0.0145089	Novel	U	1392	0.022	0
10950	BTG3	BTG anti-proliferation factor 3	0.00914469	Novel	U	2124	0.023	0
5818	NECTIN1	nectin cell adhesion molecule 1	0.00904149	Novel	U	2135	0.023	0
57464	STRIP2	striatin interacting protein 2	0.00889993	Novel	N	2161	0.023	0
84260	TCHP	trichoplein keratin filament binding	0.00485286	Novel	N	3614	0.023	0
7761	ZNF214	zinc finger protein 214	0.0702898	Novel	U	97	0.024	0
9649	RALGPS1	Ral GEF with PH domain and SH3 binding motif 1	0.0109254	Novel	U	1828	0.024	0
8601	RGS20	regulator of G protein signaling 20	0.0142163	Novel	N	1417	0.025	0
83641	FAM107B	family with sequence similarity 107 member B	0.0103173	Novel	U	1907	0.025	0
80095	ZNF606	zinc finger protein 606	0.0937563	Novel	U	42	0.026	0
79891	ZNF671	zinc finger protein 671	0.0555235	Novel	U	159	0.026	0
338811	TAFA2	TAFA chemokine like family member 2	0.0194295	Novel	U	975	0.026	0
64393	ZMAT3	zinc finger matrin-type 3	0.00570786	Novel	U	3149	0.026	0
55715	DOK4	docking protein 4	0.00506807	Novel	U	3496	0.026	0
79955	PDZD7	PDZ domain containing 7	0.0240078	Novel	U	757	0.027	0
168374	ZNF92	zinc finger protein 92	0.053159	Novel	U	180	0.028	0
126567	C2CD4C	C2 calcium dependent domain containing 4C	0.0215188	Novel	U	860	0.028	0
8190	MIA	MIA SH3 domain containing	0.00557258	Novel	U	3216	0.028	0
7984	ARHGEF5	Rho guanine nucleotide exchange factor 5	0.00962949	Novel	N	2027	0.029	0
4222	MEOX1	mesenchyme homeobox 1	0.0089714	Novel	U	2150	0.029	0
283638	CEP170B	centrosomal protein 170B	0.00720953	Novel	U	2587	0.029	0
391723	HELT	helt bHLH transcription factor	0.0120993	Novel	U	1664	0.03	0
64327	LMBR1	limb development membrane protein 1	0.00931281	Novel	U	2091	0.03	0
2004	ELK3	ETS transcription factor ELK3	0.00849276	Novel	U	2256	0.03	0
5606	MAP2K3	mitogen-activated protein kinase kinase 3	0.00448818	Novel	N	3871	0.03	0
7593	MZF1	myeloid zinc finger 1	0.0181533	Novel	U	1066	0.031	0
134701	RIPPLY2	ripply transcriptional repressor 2	0.0139256	Novel	U	1447	0.031	0
10811	NOXA1	NADPH oxidase activator 1	0.0109878	Novel	N	1818	0.031	0
63946	DMRTC2	DMRT like family C2	0.0106931	Novel	U	1864	0.031	0
6939	TCF15	transcription factor 15	0.00885891	Novel	N	2169	0.031	0
26048	ZNF500	zinc finger protein 500	0.0487382	Novel	U	217	0.032	0
90199	WFDC8	WAP four-disulfide core domain 8	0.0147272	Novel	U	1365	0.032	0
90102	PHLDB2	pleckstrin homology like domain family B member 2	0.00733861	Novel	N	2540	0.032	0
83643	CCDC3	coiled-coil domain containing 3	0.0130618	Novel	N	1537	0.033	0
23562	CLDN14	claudin 14	0.013056	Novel	U	1538	0.033	0
166824	RASSF6	Ras association domain family member 6	0.00911314	Novel	U	2126	0.034	0
9828	ARHGEF17	Rho guanine nucleotide exchange factor 17	0.00710716	Novel	N	2625	0.034	0
92822	ZNF276	zinc finger protein 276	0.0497334	Novel	U	208	0.035	0
3239	HOXD13	homeobox D13	0.0171998	Novel	U	1150	0.035	0
24146	CLDN15	claudin 15	0.00928749	Novel	U	2098	0.035	0
7730	ZNF177	zinc finger protein 177	0.0566907	Novel	U	152	0.036	0
389058	SP5	Sp5 transcription factor	0.0471943	Novel	U	235	0.036	0
6665	SOX15	SRY-box transcription factor 15	0.0144407	Novel	N	1400	0.036	0
26575	RGS17	regulator of G protein signaling 17	0.0129967	Novel	U	1545	0.036	0
55704	CCDC88A	coiled-coil domain containing 88A	0.00613919	Novel	N	2977	0.036	0
3238	HOXD12	homeobox D12	0.017769	Novel	U	1096	0.037	0
10287	RGS19	regulator of G protein signaling 19	0.00528188	Novel	N	3356	0.037	0
166815	TIGD2	tigger transposable element derived 2	0.0158654	Novel	U	1263	0.038	0
55273	TMEM100	transmembrane protein 100	0.0137231	Novel	N	1465	0.038	0
5252	PHF1	PHD finger protein 1	0.00895398	Novel	N	2152	0.038	0
222166	MTURN	maturin, neural progenitor differentiation regulator homolog	0.00938279	Novel	N	2075	0.039	0
23336	SYNM	synemin	0.0058654	Novel	N	3081	0.039	0
124056	NOXO1	NADPH oxidase organizer 1	0.00506172	Novel	N	3499	0.039	0
9658	ZNF516	zinc finger protein 516	0.05514	Novel	U	162	0.04	0
23300	ATMIN	ATM interactor	0.0310571	Novel	U	498	0.04	0
7867	MAPKAPK3	MAPK activated protein kinase 3	0.00824375	Novel	N	2310	0.04	0
8419	BFSP2	beaded filament structural protein 2	0.00648618	Novel	U	2840	0.04	0
55786	ZNF415	zinc finger protein 415	0.075812	Novel	U	85	0.041	0
22834	ZNF652	zinc finger protein 652	0.0353956	Novel	U	387	0.041	0
652991	SKOR2	SKI family transcriptional corepressor 2	0.0105379	Novel	N	1884	0.042	0
157869	SBSPON	somatomedin B and thrombospondin type 1 domain containing	0.0119917	Novel	U	1680	0.043	0
58189	WFDC1	WAP four-disulfide core domain 1	0.00401955	Novel	U	4222	0.043	0
4815	NINJ2	ninjurin 2	0.0129062	Novel	N	1561	0.044	0
9873	FCHSD2	FCH and double SH3 domains 2	0.00572987	Novel	N	3136	0.044	0
285489	DOK7	docking protein 7	0.0049949	Novel	U	3534	0.044	0
30832	ZNF354C	zinc finger protein 354C	0.0329987	Novel	U	448	0.045	0
201181	ZNF385C	zinc finger protein 385C	0.011594	Novel	U	1737	0.045	0
150084	IGSF5	immunoglobulin superfamily member 5	0.0074452	Novel	U	2513	0.045	0
388610	TRNP1	TMF1 regulated nuclear protein 1	0.0129619	Novel	U	1548	0.046	0
202915	TMEM184A	transmembrane protein 184A	0.00946724	Novel	U	2059	0.047	0
140862	ISM1	isthmin 1	0.00917221	Novel	U	2121	0.047	0
83937	RASSF4	Ras association domain family member 4	0.00893356	Novel	U	2156	0.047	0
79839	CCDC102B	coiled-coil domain containing 102B	0.0074676	Novel	U	2506	0.047	0
283349	RASSF3	Ras association domain family member 3	0.00568601	Novel	U	3166	0.047	0
57615	ZNF492	zinc finger protein 492	0.0472921	Novel	U	233	0.048	0
10256	CNKSR1	connector enhancer of kinase suppressor of Ras 1	0.00509165	Novel	N	3484	0.048	0
162239	ZFP1	ZFP1 zinc finger protein	0.0445414	Novel	U	262	0.049	0
51621	KLF13	Kruppel like factor 13	0.0351727	Novel	U	396	0.049	0
9610	RIN1	Ras and Rab interactor 1	0.00408965	Novel	U	4160	0.049	0

## Sheet: MIS >= 0.5
Entrez	Symbol	Name	Ensembl ID	Probability	Known/Novel	Class-Label	Rank	Pvalue	Maximum interaction score	Maximum enrichment score
58	ACTA1	actin alpha 1, skeletal muscle	ENSP00000355645	0.0197081	Novel	N	959	0.019	0.904	0.990753
7531	YWHAE	tyrosine 3-monooxygenase/tryptophan 5-monooxygenase activation protein epsilon	ENSP00000264335	0.0707671	Novel	U	95	0.005	0.902	0.984346
89780	WNT3A	Wnt family member 3A	ENSP00000284523	0.0216545	Novel	U	857	0.016	0.992	0.983578
7043	TGFB3	transforming growth factor beta 3	ENSP00000238682	0.169656	Novel	U	15	0	0.922	0.982862
7471	WNT1	Wnt family member 1	ENSP00000293549	0.0178453	Novel	U	1092	0.014	0.977	0.982112
7042	TGFB2	transforming growth factor beta 2	ENSP00000355896	0.0861562	Novel	U	58	0	0.926	0.980928
7476	WNT7A	Wnt family member 7A	ENSP00000285018	0.0444011	Novel	U	263	0.002	0.918	0.97899
3984	LIMK1	LIM domain kinase 1	ENSP00000336740	0.00751045	Novel	N	2493	0.028	0.909	0.976512
8321	FZD1	frizzled class receptor 1	ENSP00000287934	0.0327558	Novel	U	457	0.002	0.968	0.973158
4090	SMAD5	SMAD family member 5	ENSP00000441954	0.060175	Novel	N	134	0	0.979	0.969004
7057	THBS1	thrombospondin 1	ENSP00000260356	0.0830474	Novel	U	63	0.003	0.973	0.968118
7044	LEFTY2	left-right determination factor 2	ENSP00000355785	0.0363568	Novel	U	369	0.003	0.9	0.967466
4087	SMAD2	SMAD family member 2	ENSP00000262160	0.00672752	Novel	N	2751	0.049	0.944	0.964402
7046	TGFBR1	transforming growth factor beta receptor 1	ENSP00000364133	0.0321517	Novel	U	468	0.006	0.939	0.962006
4092	SMAD7	SMAD family member 7	ENSP00000262158	0.0287601	Novel	U	557	0.003	0.909	0.960865
6678	SPARC	secreted protein acidic and cysteine rich	ENSP00000231061	0.00904055	Novel	U	2136	0.034	0.934	0.959185
4088	SMAD3	SMAD family member 3	ENSP00000332973	0.0168704	Novel	U	1181	0.034	0.957	0.957038
999	CDH1	cadherin 1	ENSP00000261769	0.0381654	Novel	U	337	0.008	0.98	0.95615
4040	LRP6	LDL receptor related protein 6	ENSP00000261349	0.0100271	Novel	U	1951	0.003	0.998	0.95508
5908	RAP1B	RAP1B, member of RAS oncogene family	ENSP00000250559	0.0211397	Novel	N	878	0.018	0.9	0.954301
7479	WNT8B	Wnt family member 8B	ENSP00000340677	0.0194303	Novel	N	974	0.02	0.974	0.950506
2535	FZD2	frizzled class receptor 2	ENSP00000323901	0.0172107	Novel	U	1148	0.014	0.957	0.947335
1003	CDH5	cadherin 5	ENSP00000344115	0.019427	Novel	U	976	0.001	0.921	0.943704
23411	SIRT1	sirtuin 1	ENSP00000212015	0.0150386	Novel	N	1336	0.038	0.953	0.93988
6868	ADAM17	ADAM metallopeptidase domain 17	ENSP00000309968	0.00654722	Novel	U	2815	0.038	0.993	0.939771
7048	TGFBR2	transforming growth factor beta receptor 2	ENSP00000351905	0.0260342	Novel	N	666	0.009	0.93	0.936501
8325	FZD8	frizzled class receptor 8	ENSP00000363826	0.0621812	Novel	N	123	0	0.958	0.934407
6464	SHC1	SHC adaptor protein 1	ENSP00000401303	0.00712708	Novel	U	2620	0.009	0.962	0.931148
80781	COL18A1	collagen type XVIII alpha 1 chain	ENSP00000347665	0.014528	Novel	N	1388	0.033	0.918	0.928901
5747	PTK2	protein tyrosine kinase 2	ENSP00000341189	0.0358048	Novel	U	377	0	0.967	0.925111
8829	NRP1	neuropilin 1	ENSP00000265371	0.00851423	Novel	U	2250	0.009	0.994	0.921485
3481	IGF2	insulin like growth factor 2	ENSP00000391826	0.00894862	Novel	U	2154	0.015	0.95	0.919568
4233	MET	MET proto-oncogene, receptor tyrosine kinase	ENSP00000317272	0.0168409	Novel	U	1183	0.021	0.999	0.915475
50964	SOST	sclerostin	ENSP00000301691	0.00898794	Novel	U	2146	0.006	0.915	0.914687
2277	VEGFD	vascular endothelial growth factor D	ENSP00000297904	0.00736747	Novel	U	2533	0.003	0.952	0.904097
11200	CHEK2	checkpoint kinase 2	ENSP00000372023	0.0128991	Novel	N	1563	0.036	0.903	0.895695
1399	CRKL	CRK like proto-oncogene, adaptor protein	ENSP00000346300	0.00972246	Novel	U	2006	0.004	0.923	0.895179
9564	BCAR1	BCAR1 scaffold protein, Cas family member	ENSP00000391669	0.00702623	Novel	U	2655	0.044	0.929	0.88854
3673	ITGA2	integrin subunit alpha 2	ENSP00000296585	0.00553226	Novel	N	3230	0.037	0.952	0.887939
7082	TJP1	tight junction protein 1	ENSP00000281537	0.0637308	Novel	U	117	0.001	0.923	0.884599
27161	AGO2	argonaute RISC catalytic component 2	ENSP00000220592	0.037692	Novel	N	346	0.015	0.929	0.87788
4868	NPHS1	NPHS1 adhesion molecule, nephrin	ENSP00000368190	0.00562714	Novel	N	3191	0.033	0.913	0.872461
2521	FUS	FUS RNA binding protein	ENSP00000254108	0.011651	Novel	N	1725	0.044	0.927	0.858445
3691	ITGB4	integrin subunit beta 4	ENSP00000200181	0.0099078	Novel	U	1975	0.022	0.937	0.857987
6385	SDC4	syndecan 4	ENSP00000361818	0.00563957	Novel	N	3185	0.015	0.9	0.855584
2817	GPC1	glypican 1	ENSP00000264039	0.0116996	Novel	U	1720	0.015	0.901	0.855242
8874	ARHGEF7	Rho guanine nucleotide exchange factor 7	ENSP00000364893	0.00493077	Novel	N	3572	0.035	0.912	0.84821
1495	CTNNA1	catenin alpha 1	ENSP00000304669	0.0155417	Novel	U	1298	0.012	0.919	0.828493
7423	VEGFB	vascular endothelial growth factor B	ENSP00000311127	0.00743128	Novel	U	2519	0.006	0.937	0.821379
25805	BAMBI	BMP and activin membrane bound inhibitor	ENSP00000364683	0.0160507	Novel	U	1251	0.005	0.943	0.820862
1500	CTNND1	catenin delta 1	ENSP00000382004	0.0275265	Novel	U	605	0.004	0.928	0.818872
6383	SDC2	syndecan 2	ENSP00000307046	0.00876948	Novel	N	2192	0.02	0.913	0.81177
2017	CTTN	cortactin	ENSP00000365745	0.00794062	Novel	N	2386	0.028	0.901	0.805211
10250	SRRM1	serine and arginine repetitive matrix 1	ENSP00000326261	0.0117413	Novel	N	1710	0.035	0.957	0.800382
2778	GNAS	GNAS complex locus	ENSP00000360141	0.0628437	Novel	N	119	0.001	0.906	0.789421
8828	NRP2	neuropilin 2	ENSP00000353582	0.0250325	Novel	N	700	0	0.913	0.782955
3908	LAMA2	laminin subunit alpha 2	ENSP00000400365	0.0323092	Novel	N	464	0.008	0.907	0.774792
57731	SPTBN4	spectrin beta, non-erythrocytic 4	ENSP00000263373	0.0184405	Novel	U	1048	0.045	0.903	0.773507
10371	SEMA3A	semaphorin 3A	ENSP00000265362	0.0134237	Novel	U	1501	0.006	0.996	0.772036
27121	DKK4	dickkopf WNT signaling pathway inhibitor 4	ENSP00000220812	0.0118049	Novel	U	1701	0.001	0.91	0.769347
5924	RASGRF2	Ras protein specific guanine nucleotide releasing factor 2	ENSP00000265080	0.0501321	Novel	N	199	0	0.907	0.754408
3909	LAMA3	laminin subunit alpha 3	ENSP00000324532	0.0303339	Novel	U	515	0.003	0.923	0.754167
27123	DKK2	dickkopf WNT signaling pathway inhibitor 2	ENSP00000285311	0.048342	Novel	U	222	0	0.909	0.752879
3675	ITGA3	integrin subunit alpha 3	ENSP00000007722	0.0362011	Novel	N	371	0.001	0.956	0.744442
3915	LAMC1	laminin subunit gamma 1	ENSP00000258341	0.0120868	Novel	U	1666	0.031	0.948	0.7388
3912	LAMB1	laminin subunit beta 1	ENSP00000222399	0.0261864	Novel	N	658	0.003	0.957	0.73446
5058	PAK1	p21 (RAC1) activated kinase 1	ENSP00000278568	0.00652865	Novel	U	2827	0.036	0.914	0.730911
8440	NCK2	NCK adaptor protein 2	ENSP00000233154	0.00929354	Novel	U	2096	0.017	0.9	0.723516
8851	CDK5R1	cyclin dependent kinase 5 regulatory subunit 1	ENSP00000318486	0.0160359	Novel	N	1253	0.002	0.904	0.718605
5786	PTPRA	protein tyrosine phosphatase receptor type A	ENSP00000369756	0.0698226	Novel	U	98	0.002	0.902	0.716679
87	ACTN1	actinin alpha 1	ENSP00000377941	0.0171196	Novel	U	1158	0.02	0.901	0.716631
5361	PLXNA1	plexin A1	ENSP00000377061	0.00656111	Novel	U	2810	0.023	0.905	0.715739
5745	PTH1R	parathyroid hormone 1 receptor	ENSP00000321999	0.0110192	Novel	N	1811	0.043	0.907	0.709011
7402	UTRN	utrophin	ENSP00000356515	0.0355349	Novel	N	384	0.005	0.92	0.705552
3679	ITGA7	integrin subunit alpha 7	ENSP00000452120	0.0177555	Novel	N	1097	0.006	0.957	0.703879
5798	PTPRN	protein tyrosine phosphatase receptor type N	ENSP00000295718	0.0937632	Novel	N	41	0	0.906	0.703639
2549	GAB1	GRB2 associated binding protein 1	ENSP00000262995	0.00364408	Novel	U	4564	0.028	0.951	0.702113
3911	LAMA5	laminin subunit alpha 5	ENSP00000252999	0.0174091	Novel	N	1133	0.002	0.928	0.699902
3973	LHCGR	luteinizing hormone/choriogonadotropin receptor	ENSP00000294954	0.0156635	Novel	N	1284	0.018	0.905	0.694228
4897	NRCAM	neuronal cell adhesion molecule	ENSP00000368314	0.0248069	Novel	U	713	0.004	0.913	0.692723
81	ACTN4	actinin alpha 4	ENSP00000252699	0.0201611	Novel	U	934	0.018	0.901	0.68949
55558	PLXNA3	plexin A3	ENSP00000358696	0.0150449	Novel	U	1334	0.004	0.904	0.68365
815	CAMK2A	calcium/calmodulin dependent protein kinase II alpha	ENSP00000381412	0.0259831	Novel	U	669	0.012	0.926	0.642409
3918	LAMC2	laminin subunit gamma 2	ENSP00000264144	0.0209637	Novel	U	886	0	0.915	0.597838
22795	NID2	nidogen 2	ENSP00000216286	0.0209792	Novel	N	884	0.02	0.943	0.595702
6456	SH3GL2	SH3 domain containing GRB2 like 2, endophilin A1	ENSP00000369981	0.0319027	Novel	N	474	0.005	0.902	0.57304
23114	NFASC	neurofascin	ENSP00000344786	0.0472836	Novel	U	234	0	0.937	0.540114
10500	SEMA6C	semaphorin 6C	ENSP00000357909	0.0336281	Novel	U	432	0	0.935	0.529325
1808	DPYSL2	dihydropyrimidinase like 2	ENSP00000309539	0.0287908	Novel	N	556	0.002	0.932	0.511188
3910	LAMA4	laminin subunit alpha 4	ENSP00000230538	0.123764	Novel	N	21	0	0.926	0.5041
9855	FARP2	FERM, ARH/RhoGEF and pleckstrin domain protein 2	ENSP00000264042	0.0108012	Novel	N	1848	0.031	0.932	0.498205
10142	AKAP9	A-kinase anchoring protein 9	ENSP00000348573	0.0144348	Novel	N	1401	0.031	0.9	0.492293
2905	GRIN2C	glutamate ionotropic receptor NMDA type subunit 2C	ENSP00000293190	0.0110177	Novel	N	1812	0.015	0.92	0.482784
10319	LAMC3	laminin subunit gamma 3	ENSP00000354360	0.0113127	Novel	N	1767	0.015	0.933	0.447481
59277	NTN4	netrin 4	ENSP00000340998	0.0487623	Novel	U	215	0	0.938	0.427462
55970	GNG12	G protein subunit gamma 12	ENSP00000360021	0.0168769	Novel	U	1179	0.025	0.913	0.425747
5913	RAPSN	receptor associated protein of the synapse	ENSP00000298854	0.00621006	Novel	N	2944	0.023	0.9	0.424895
1400	CRMP1	collapsin response mediator protein 1	ENSP00000321606	0.0125197	Novel	N	1615	0.031	0.92	0.406299
8496	PPFIBP1	PPFIA binding protein 1	ENSP00000314724	0.0136442	Novel	U	1473	0.017	0.96	0.360804
8499	PPFIA2	PTPRF interacting protein alpha 2	ENSP00000450337	0.0152543	Novel	N	1314	0.016	0.956	0.334655
8497	PPFIA4	PTPRF interacting protein alpha 4	ENSP00000272198	0.0118834	Novel	N	1692	0.013	0.942	0.328615
375790	AGRN	agrin	ENSP00000368678	0.019753	Novel	U	957	0.006	0.933	0.316456
1809	DPYSL3	dihydropyrimidinase like 3	ENSP00000343690	0.0316747	Novel	U	483	0.002	0.931	0.308959
26050	SLITRK5	SLIT and NTRK like family member 5	ENSP00000366283	0.0166731	Novel	U	1201	0.023	0.938	0.293091
8500	PPFIA1	PTPRF interacting protein alpha 1	ENSP00000253925	0.00779903	Novel	N	2419	0.048	0.98	0.264012
9372	ZFYVE9	zinc finger FYVE-type containing 9	ENSP00000287727	0.00769801	Novel	N	2446	0.026	0.95	0.260012
10570	DPYSL4	dihydropyrimidinase like 4	ENSP00000339850	0.0120599	Novel	U	1669	0.039	0.909	0.247104
84631	SLITRK2	SLIT and NTRK like family member 2	ENSP00000359521	0.0415932	Novel	U	291	0.001	0.983	0.230859
8541	PPFIA3	PTPRF interacting protein alpha 3	ENSP00000335614	0.00844462	Novel	N	2262	0.038	0.959	0.20382
55243	KIRREL1	kirre like nephrin family adhesion molecule 1	ENSP00000352138	0.0315763	Novel	U	485	0	0.907	0.197216
1780	DYNC1I1	dynein cytoplasmic 1 intermediate chain 1	ENSP00000320130	0.0244587	Novel	N	729	0.023	0.906	0.107169
7168	TPM1	tropomyosin 1	ENSP00000351022	0.0202787	Novel	N	928	0.03	0.997	0
57556	SEMA6A	semaphorin 6A	ENSP00000257414	0.0461366	Novel	N	244	0	0.987	0
1605	DAG1	dystroglycan 1	ENSP00000442600	0.0127443	Novel	N	1576	0.01	0.987	0
7478	WNT8A	Wnt family member 8A	ENSP00000426653	0.0281272	Novel	N	585	0.017	0.977	0
6714	SRC	SRC proto-oncogene, non-receptor tyrosine kinase	ENSP00000362680	0.03371	Novel	U	430	0.025	0.977	0
3265	HRAS	HRas proto-oncogene, GTPase	ENSP00000407586	0.0550733	Novel	N	163	0.034	0.973	0
2904	GRIN2B	glutamate ionotropic receptor NMDA type subunit 2B	ENSP00000477455	0.0168111	Novel	N	1187	0.019	0.971	0
7040	TGFB1	transforming growth factor beta 1	ENSP00000221930	0.020697	Novel	U	903	0.006	0.97	0
7869	SEMA3B	semaphorin 3B	ENSP00000484146	0.0314571	Novel	U	487	0	0.965	0
22865	SLITRK3	SLIT and NTRK like family member 3	ENSP00000420091	0.0766611	Novel	U	78	0	0.963	0
3688	ITGB1	integrin subunit beta 1	ENSP00000379350	0.0157491	Novel	N	1273	0.008	0.962	0
2903	GRIN2A	glutamate ionotropic receptor NMDA type subunit 2A	ENSP00000379818	0.0126007	Novel	N	1600	0.04	0.955	0
7424	VEGFC	vascular endothelial growth factor C	ENSP00000480043	0.010667	Novel	U	1866	0.011	0.954	0
1499	CTNNB1	catenin beta 1	ENSP00000344456	0.0119368	Novel	U	1685	0.034	0.948	0
4086	SMAD1	SMAD family member 1	ENSP00000426568	0.00609053	Novel	N	2996	0.048	0.947	0
998	CDC42	cell division cycle 42	ENSP00000383118	0.0895274	Novel	U	53	0.008	0.946	0
10413	YAP1	Yes1 associated transcriptional regulator	ENSP00000478927	0.0117187	Novel	U	1714	0.042	0.942	0
1742	DLG4	discs large MAGUK scaffold protein 4	ENSP00000382428	0.0311602	Novel	U	497	0.019	0.925	0
1020	CDK5	cyclin dependent kinase 5	ENSP00000419782	0.00808639	Novel	U	2349	0.041	0.923	0
10298	PAK4	p21 (RAC1) activated kinase 4	ENSP00000469413	0.00916269	Novel	N	2122	0.03	0.921	0
10501	SEMA6B	semaphorin 6B	ENSP00000467290	0.0214508	Novel	U	865	0.002	0.92	0
4747	NEFL	neurofilament light	ENSP00000482169	0.0138816	Novel	N	1453	0.026	0.915	0
139065	SLITRK4	SLIT and NTRK like family member 4	ENSP00000469205	0.0306506	Novel	N	506	0.006	0.91	0
4690	NCK1	NCK adaptor protein 1	ENSP00000417273	0.0107879	Novel	U	1852	0.021	0.91	0
5295	PIK3R1	phosphoinositide-3-kinase regulatory subunit 1	ENSP00000428056	0.00941346	Novel	U	2071	0.027	0.91	0
88	ACTN2	actinin alpha 2	ENSP00000443495	0.0809308	Novel	U	69	0.01	0.908	0
5744	PTHLH	parathyroid hormone like hormone	ENSP00000441765	0.011371	Novel	N	1763	0.026	0.907	0
91584	PLXNA4	plexin A4	ENSP00000352882	0.015837	Novel	U	1265	0.004	0.906	0
117	ADCYAP1R1	ADCYAP receptor type I	ENSP00000483721	0.027968	Novel	U	592	0.01	0.905	0
5829	PXN	paxillin	ENSP00000267257	0.0487442	Novel	N	216	0	0.904	0
1993	ELAVL2	ELAV like RNA binding protein 2	ENSP00000380479	0.0734458	Novel	U	89	0.012	0.902	0
6457	SH3GL3	SH3 domain containing GRB2 like 3, endophilin A3	ENSP00000320092	0.00950579	Novel	N	2048	0.029	0.9	0
57144	PAK5	p21 (RAC1) activated kinase 5	ENSP00000367686	0.0100878	Novel	N	1941	0.048	0.9	0

## Sheet: MES >= 0.95
Entrez	Symbol	Name	Ensembl ID	Probability	Known/Novel	Class-Label	Rank	Pvalue	Maximum interaction score	Maximum enrichment score
7043	TGFB3	transforming growth factor beta 3	ENSP00000238682	0.169656	Novel	U	15	0	0.922	0.982862
7042	TGFB2	transforming growth factor beta 2	ENSP00000355896	0.0861562	Novel	U	58	0	0.926	0.980928
7057	THBS1	thrombospondin 1	ENSP00000260356	0.0830474	Novel	U	63	0.003	0.973	0.968118
7531	YWHAE	tyrosine 3-monooxygenase/tryptophan 5-monooxygenase activation protein epsilon	ENSP00000264335	0.0707671	Novel	U	95	0.005	0.902	0.984346
4090	SMAD5	SMAD family member 5	ENSP00000441954	0.060175	Novel	N	134	0	0.979	0.969004
7476	WNT7A	Wnt family member 7A	ENSP00000285018	0.0444011	Novel	U	263	0.002	0.918	0.97899
999	CDH1	cadherin 1	ENSP00000261769	0.0381654	Novel	U	337	0.008	0.98	0.95615
7044	LEFTY2	left-right determination factor 2	ENSP00000355785	0.0363568	Novel	U	369	0.003	0.9	0.967466
8321	FZD1	frizzled class receptor 1	ENSP00000287934	0.0327558	Novel	U	457	0.002	0.968	0.973158
7046	TGFBR1	transforming growth factor beta receptor 1	ENSP00000364133	0.0321517	Novel	U	468	0.006	0.939	0.962006
4092	SMAD7	SMAD family member 7	ENSP00000262158	0.0287601	Novel	U	557	0.003	0.909	0.960865
89780	WNT3A	Wnt family member 3A	ENSP00000284523	0.0216545	Novel	U	857	0.016	0.992	0.983578
5908	RAP1B	RAP1B, member of RAS oncogene family	ENSP00000250559	0.0211397	Novel	N	878	0.018	0.9	0.954301
58	ACTA1	actin alpha 1, skeletal muscle	ENSP00000355645	0.0197081	Novel	N	959	0.019	0.904	0.990753
7479	WNT8B	Wnt family member 8B	ENSP00000340677	0.0194303	Novel	N	974	0.02	0.974	0.950506
7471	WNT1	Wnt family member 1	ENSP00000293549	0.0178453	Novel	U	1092	0.014	0.977	0.982112
4088	SMAD3	SMAD family member 3	ENSP00000332973	0.0168704	Novel	U	1181	0.034	0.957	0.957038
4040	LRP6	LDL receptor related protein 6	ENSP00000261349	0.0100271	Novel	U	1951	0.003	0.998	0.95508
6678	SPARC	secreted protein acidic and cysteine rich	ENSP00000231061	0.00904055	Novel	U	2136	0.034	0.934	0.959185
3984	LIMK1	LIM domain kinase 1	ENSP00000336740	0.00751045	Novel	N	2493	0.028	0.909	0.976512
4087	SMAD2	SMAD family member 2	ENSP00000262160	0.00672752	Novel	N	2751	0.049	0.944	0.964402
