# Supplementary material for: Identifying pathological myopia associated genes with GenePlexus in protein-protein interaction network
Source: Front Genet. 2025 Mar 5;16:1533567. doi: 10.3389/fgene.2025.1533567 (PMC11919901; doi:10.3389/fgene.2025.1533567)
Supplement: Supplementary file 3 [file Table4.xlsx]

## Sheet: High myopia
GenePlexus only	RWR only	GenePlexus & RWR
ENSP00000232564	ENSP00000303351	ENSP00000371790
ENSP00000260600	ENSP00000333547	ENSP00000360502
ENSP00000381339	ENSP00000297494	ENSP00000261405
ENSP00000355785	ENSP00000302812	ENSP00000260227
ENSP00000268057	ENSP00000302564	ENSP00000288840
ENSP00000215659	ENSP00000363489	ENSP00000305260
ENSP00000266674	ENSP00000358022	ENSP00000360493
ENSP00000268712	ENSP00000368401	ENSP00000284523
ENSP00000347942	ENSP00000256078	ENSP00000269571
ENSP00000368253	ENSP00000225831	ENSP00000368683
ENSP00000351015	ENSP00000346671	ENSP00000297268
ENSP00000441954	ENSP00000295731	ENSP00000236826
ENSP00000327758	ENSP00000361405	ENSP00000269141
ENSP00000292408	ENSP00000221496	ENSP00000378517
ENSP00000441691	ENSP00000338157	ENSP00000260356
ENSP00000368516	ENSP00000338345	ENSP00000309968
ENSP00000275364	ENSP00000311005	ENSP00000260302
ENSP00000264399	ENSP00000341083	ENSP00000168712
ENSP00000386759	ENSP00000314897	ENSP00000398632
ENSP00000341551	ENSP00000321835	ENSP00000312652
ENSP00000356247	ENSP00000305422	ENSP00000223095
ENSP00000311032	ENSP00000344115	ENSP00000379204
ENSP00000242261	ENSP00000219782	ENSP00000256759
ENSP00000303507	ENSP00000358548	ENSP00000262158
ENSP00000376436	ENSP00000354586	ENSP00000261937
ENSP00000287820	ENSP00000218006	ENSP00000384018
ENSP00000325526	ENSP00000261769	ENSP00000244050
ENSP00000324856	ENSP00000263734	ENSP00000369375
ENSP00000296871	ENSP00000228872	ENSP00000311405
ENSP00000360683	ENSP00000338548	ENSP00000343027
ENSP00000419361	ENSP00000268171	ENSP00000428340
ENSP00000408695	ENSP00000353483	ENSP00000245479
ENSP00000263431	ENSP00000332353	ENSP00000365016
ENSP00000369154	ENSP00000262735	ENSP00000251337
ENSP00000204604	ENSP00000262493	ENSP00000216117
ENSP00000231509		ENSP00000265131
ENSP00000298386		ENSP00000308541
ENSP00000254066		ENSP00000282397
ENSP00000370421		ENSP00000263341
ENSP00000180166		ENSP00000398736
ENSP00000265717		ENSP00000230990
ENSP00000226730		ENSP00000238682
ENSP00000302486		ENSP00000330382
ENSP00000229307		ENSP00000264832
ENSP00000328181		ENSP00000282091
ENSP00000354558		ENSP00000263923
ENSP00000257290		ENSP00000325120
ENSP00000267890		ENSP00000358525
ENSP00000400717		ENSP00000295897
ENSP00000342952		ENSP00000231061
ENSP00000357178		ENSP00000262160
ENSP00000355645		ENSP00000379140
ENSP00000310036		ENSP00000228837
ENSP00000334122		ENSP00000274625
ENSP00000242480		ENSP00000351905
ENSP00000428480		ENSP00000332973
ENSP00000323588		ENSP00000343925
ENSP00000366413		ENSP00000308208
ENSP00000339824		ENSP00000358867
ENSP00000363708		ENSP00000255266
ENSP00000263339		ENSP00000254854
ENSP00000312126		ENSP00000231449
ENSP00000267843		ENSP00000359866
ENSP00000312999		ENSP00000295379
ENSP00000366347		ENSP00000342235
		ENSP00000346839
		ENSP00000363081
		ENSP00000364133

## Sheet: Degenerative myopia
GenePlexus only	RWR only	GenePlexus & RWR
ENSP00000355896	ENSP00000419361	ENSP00000287934
ENSP00000264335	ENSP00000265131	ENSP00000293549
ENSP00000231061	ENSP00000341032	ENSP00000261349
ENSP00000355645	ENSP00000301061	ENSP00000284523
ENSP00000262160	ENSP00000265441	ENSP00000340677
ENSP00000238682	ENSP00000258411	ENSP00000262158
ENSP00000336740	ENSP00000299855	ENSP00000285018
ENSP00000250559	ENSP00000246792	ENSP00000261769
ENSP00000332973	ENSP00000219070	ENSP00000441954
ENSP00000355785	ENSP00000290015	ENSP00000364133
ENSP00000260356	ENSP00000265709
	ENSP00000222462
	ENSP00000272164
	ENSP00000308887
	ENSP00000225512
	ENSP00000308208
	ENSP00000325526
	ENSP00000358698
	ENSP00000381739
	ENSP00000328181
	ENSP00000233948
	ENSP00000290167
	ENSP00000349588
