# Supplementary material for: Identifying pathological myopia associated genes with GenePlexus in protein-protein interaction network
Source: Front Genet. 2025 Mar 5;16:1533567. doi: 10.3389/fgene.2025.1533567 (PMC11919901; doi:10.3389/fgene.2025.1533567)
Supplement: Supplementary file 4 [file Table1.xlsx]

## Sheet: Severe myopia (C0271183)
Disease	Disease_id	Gene	Gene_id	UniProt	Gene_Full_Name	Protein_Class	N_diseases_g	DSI_g	DPI_g	pLI	Score_gda	EL_gda	EI_gda	N_PMIDs	N_SNPs_gda	First_Ref	Last_Ref	Ensembl ID
Severe myopia	C0271183	COL18A1	80781	P39060	collagen type XVIII alpha 1 chain		323	0.449	0.808	1.7414e-10	0.42	strong	1	2	3	2011	2018	ENSP00000347665
Severe myopia	C0271183	ZNF644	84146	Q9H582	zinc finger protein 644	Transcription factor	6	0.821	0.192	0.99914	0.15		1	5	2	2011	2019	ENSP00000337008
Severe myopia	C0271183	MYOC	4653	Q99972	myocilin	Cellular structure	79	0.595	0.5	7.633e-12	0.15		0.8	5	0	2007	2014	ENSP00000037502
Severe myopia	C0271183	COL2A1	1280	P02458	collagen type II alpha 1 chain		496	0.444	0.846	1	0.14		0.75	4	4	2003	2012	ENSP00000369889
Severe myopia	C0271183	RPGR	6103	Q92834	retinitis pigmentosa GTPase regulator		167	0.536	0.692	0.99804	0.13		1	3	1	2010	2019	ENSP00000367766
Severe myopia	C0271183	NYX	60506	Q9GZU5	nyctalopin	Receptor	36	0.678	0.192	0.12961	0.13		1	3	0	2007	2015	ENSP00000340328
Severe myopia	C0271183	P4HA2	8974	O15460	prolyl 4-hydroxylase subunit alpha 2		50	0.653	0.577	1.9699e-06	0.12		1	2	0	2015	2018	ENSP00000384999
Severe myopia	C0271183	LRPAP1	4043	P30533	LDL receptor related protein associated protein 1		95	0.579	0.731	4.4951e-07	0.12		1	2	0	2013	2014	ENSP00000421922
Severe myopia	C0271183	SLITRK6	84189	Q9H5Y7	SLIT and NTRK like family member 6		17	0.76	0.269	5.6989e-14	0.12		1	2	1	2013	2014	ENSP00000383143
Severe myopia	C0271183	GRM6	2916	O15303	glutamate metabotropic receptor 6	G-protein coupled receptor	28	0.7	0.308	4.4632e-17	0.12		1	2	4	2009	2016	ENSP00000231188
Severe myopia	C0271183	P3H2	55214	Q8IVL5	prolyl 3-hydroxylase 2	Extracellular structure	17	0.743	0.308	7.7878e-21	0.12		1	2	0	2014	2015	ENSP00000316881
Severe myopia	C0271183	LRP2	4036	P98164	LDL receptor related protein 2		254	0.491	0.846	0.99999	0.12		1	2	1	2014	2019	ENSP00000263816
Severe myopia	C0271183	COL11A1	1301	P12107	collagen type XI alpha 1 chain		268	0.495	0.846	1	0.12		1	2	1	2011	2018	ENSP00000359114
Severe myopia	C0271183	FBN1	2200	P35555	fibrillin 1	Calcium-binding protein	552	0.417	0.846	1	0.11		1	1	3	2011	2011	ENSP00000325527
Severe myopia	C0271183	ZNF469	84627	Q96JG9	zinc finger protein 469		101	0.584	0.769	0.71866	0.11		1	1	0	2016	2016	ENSP00000402343
Severe myopia	C0271183	GZF1	64412	Q9H116	GDNF inducible zinc finger protein 1		15	0.76	0.231	0.0017798	0.11		0	1	0	2017	2017	ENSP00000338290
Severe myopia	C0271183	KCNMA1	3778	Q12791	potassium calcium-activated channel subfamily M alpha 1	Ion channel	205	0.518	0.846	0.99731	0.11		0	1	2	2019	2019	ENSP00000286628
Severe myopia	C0271183	HS6ST2	90161	Q96MM7	heparan sulfate 6-O-sulfotransferase 2	Enzyme	31	0.729	0.423	0.0010077	0.11		1	1	0	2019	2019	ENSP00000429473
Severe myopia	C0271183	LUM	4060	P51884	lumican		123	0.543	0.731	0.07696	0.1		0.857	14	4	2004	2017	ENSP00000266718
Severe myopia	C0271183	LTBP2	4053	Q14767	latent transforming growth factor beta binding protein 2	Calcium-binding protein	106	0.572	0.692	0.00074122	0.1			0	0			ENSP00000261978
Severe myopia	C0271183	TBC1D24	57465	Q9ULP9	TBC1 domain family member 24	Enzyme modulator	218	0.53	0.808	1.2788e-08	0.1			0	0			ENSP00000293970
Severe myopia	C0271183	RHO	6010	P08100	rhodopsin	G-protein coupled receptor	178	0.525	0.769	0.00013108	0.1			0	0			ENSP00000296271
Severe myopia	C0271183	ZDHHC24	254359	Q6UX98	zinc finger DHHC-type containing 24		30	0.722	0.462	0.0004208	0.1			0	1			ENSP00000309429
Severe myopia	C0271183	ATP6V0A2	23545	Q9Y487	ATPase H+ transporting V0 subunit a2	Transporter	158	0.57	0.692	2.6314e-11	0.1			0	0			ENSP00000332247
Severe myopia	C0271183	SAG	6295	P10523	S-antigen visual arrestin	Enzyme modulator	97	0.57	0.731	1.4921e-16	0.1			0	0			ENSP00000386444
Severe myopia	C0271183	GRK1	6011	Q15835	G protein-coupled receptor kinase 1	Kinase	26	0.695	0.423	3.0677e-05	0.1			0	0			ENSP00000334876
Severe myopia	C0271183	ARR3	407	P36575	arrestin 3	Enzyme modulator	279	0.46	0.846	0.10401	0.1			0	0			ENSP00000311538
Severe myopia	C0271183	GNAT1	2779	P11488	G protein subunit alpha transducin 1	Enzyme modulator	37	0.666	0.308	9.8532e-13	0.1			0	0			ENSP00000232461
Severe myopia	C0271183	GNB3	2784	P16520	G protein subunit beta 3	Enzyme	192	0.518	0.808	3.3303e-11	0.1			0	0			ENSP00000229264
Severe myopia	C0271183	PDE6B	5158	P35913	phosphodiesterase 6B		64	0.626	0.346	2.6155e-27	0.1			0	0			ENSP00000420295
Severe myopia	C0271183	ATP6V1A	523	P38606	ATPase H+ transporting V1 subunit A	Transporter	147	0.579	0.615	0.86801	0.1			0	0			ENSP00000273398
Severe myopia	C0271183	LRIT3	345193	Q3SXY7	leucine rich repeat, Ig-like and transmembrane domains 3		21	0.716	0.115	2.0418e-11	0.1			0	0			ENSP00000469759
Severe myopia	C0271183	MYP2	4658		myopia 2 (high grade, autosomal dominant)		38	0.659	0.308		0.1		1	10	0	2001	2019	-
Severe myopia	C0271183	ATP6V1E1	529	P36543	ATPase H+ transporting V1 subunit E1	Transporter	105	0.61	0.769	0.528	0.1			0	0			ENSP00000253413
Severe myopia	C0271183	GPR179	440435	Q6PRD1	G protein-coupled receptor 179		23	0.716	0.115	3.228e-27	0.1			0	0			ENSP00000483469
Severe myopia	C0271183	RIN2	54453	Q8WYP3	Ras and Rab interactor 2	Enzyme modulator	86	0.623	0.692	0.00081408	0.1			0	0			ENSP00000255006
Severe myopia	C0271183	TRPM1	4308	Q7Z4N2	transient receptor potential cation channel subfamily M member 1	Ion channel	62	0.626	0.462	1.6009e-42	0.1			0	0			ENSP00000437849
Severe myopia	C0271183	CNGB3	54714	Q9NQW8	cyclic nucleotide gated channel subunit beta 3	Ion channel	67	0.633	0.192	7.7723e-19	0.1			0	0			ENSP00000316605
Severe myopia	C0271183	NDP	4693	Q00604	norrin cystine knot growth factor NDP		142	0.566	0.692	0.65042	0.1			0	1			ENSP00000367301
Severe myopia	C0271183	BPTF	2186	Q12830	bromodomain PHD finger transcription factor		171	0.56	0.769	1	0.1		1	1	1	2017	2017	ENSP00000307208
Severe myopia	C0271183	SLC24A1	9187	O60721	solute carrier family 24 member 1	Transporter	28	0.716	0.154	9.2153e-05	0.1			0	0			ENSP00000261892
Severe myopia	C0271183	CACNA1F	778	O60840	calcium voltage-gated channel subunit alpha1 F	Ion channel	81	0.595	0.5	1.2337e-05	0.1			0	0			ENSP00000365441
Severe myopia	C0271183	EFL1	79631	Q7Z2Z2	elongation factor like GTPase 1	Enzyme	73	0.638	0.577	5.1247e-08	0.1			0	0			ENSP00000268206
Severe myopia	C0271183	CYP1B1	1545	Q16678	cytochrome P450 family 1 subfamily B member 1	Enzyme	304	0.457	0.769	2.2024e-05	0.1			0	2			ENSP00000478561
Severe myopia	C0271183	CABP4	57010	P57796	calcium binding protein 4		29	0.711	0.154	1.6786e-10	0.1			0	0			ENSP00000324960
Severe myopia	C0271183	TTC8	123016	Q8TAM2	tetratricopeptide repeat domain 8		72	0.631	0.5	1.1846e-06	0.1			0	0			ENSP00000482306
Severe myopia	C0271183	CLDN19	149461	Q8N6F1	claudin 19	Cell-cell junction	47	0.659	0.423	0.0049681	0.1			0	1			ENSP00000296387
Severe myopia	C0271183	COL9A1	1297	P20849	collagen type IX alpha 1 chain		116	0.566	0.731	3.0742e-19	0.1			0	0			ENSP00000349790
Severe myopia	C0271183	SYNGAP1	8831	Q96PV0	synaptic Ras GTPase activating protein 1	Enzyme modulator	145	0.584	0.577	1	0.1			0	1			ENSP00000403636
Severe myopia	C0271183	PRDM5	11107	Q9NQX1	PR/SET domain 5		73	0.621	0.654	3.6003e-10	0.1			0	0			ENSP00000264808
Severe myopia	C0271183	CACNA2D4	93589	Q7Z3S7	calcium voltage-gated channel auxiliary subunit alpha2delta 4	Ion channel	33	0.716	0.269	1.4894e-34	0.1			0	0			ENSP00000372169
Severe myopia	C0271183	BBS12	166379	Q6ZW61	Bardet-Biedl syndrome 12		49	0.674	0.462	2.3352e-07	0.1			0	1			ENSP00000438273
Severe myopia	C0271183	ADAMTS10	81794	Q9H324	ADAM metallopeptidase with thrombospondin type 1 motif 10	Enzyme	67	0.641	0.5	0.84288	0.1			0	0			ENSP00000270328
Severe myopia	C0271183	ERBB3	2065	P21860	erb-b2 receptor tyrosine kinase 3	Kinase	318	0.448	0.808	1.7003e-15	0.1			0	0			ENSP00000267101
Severe myopia	C0271183	CRIPT	9419	Q9P021	CXXC repeat containing interactor of PDZ3 domain		36	0.716	0.308	0.00097752	0.1			0	0			ENSP00000238892
Severe myopia	C0271183	COL9A2	1298	Q14055	collagen type IX alpha 2 chain		116	0.572	0.769	1.0453e-08	0.1			0	0			ENSP00000361834
Severe myopia	C0271183	SLC19A1	6573	P41440	solute carrier family 19 member 1	Transporter	155	0.523	0.692	6.4655e-06	0.1			0	2			ENSP00000308895
Severe myopia	C0271183	SMS	6611	P52788	spermine synthase		263	0.491	0.846	0.97297	0.1			0	0			ENSP00000385746
Severe myopia	C0271183	KCNMA1-AS1	101929328		KCNMA1 antisense RNA 1		40	0.705	0.654		0.1			0	1			-
Severe myopia	C0271183	BBS1	582	Q8NFJ9	Bardet-Biedl syndrome 1		111	0.593	0.692	3.4063e-12	0.1			0	1			ENSP00000317469
Severe myopia	C0271183	IRX5	10265	P78411	iroquois homeobox 5	Transcription factor	63	0.623	0.846	0.9747	0.1			0	0			ENSP00000378132
Severe myopia	C0271183	RAB28	9364	P51157	RAB28, member RAS oncogene family		16	0.792	0.077	0.02487	0.1			0	0			ENSP00000328551
Severe myopia	C0271183	IGF1	3479	P05019	insulin like growth factor 1		1206	0.318	0.885	0.2716	0.09		0.444	9	3	2010	2017	ENSP00000302665
Severe myopia	C0271183	MYP1	4657		myopia 1 (X-linked)		7	0.821	0.154		0.08		1	8	0	2004	2015	-
Severe myopia	C0271183	PAX6	5080	P26367	paired box 6		340	0.45	0.769	0.99975	0.07		1	7	6	2007	2014	ENSP00000404100
Severe myopia	C0271183	COL1A1	1277	P02452	collagen type I alpha 1 chain		487	0.43	0.808	1	0.05		0.6	5	3	2007	2011	ENSP00000225964
Severe myopia	C0271183	HGF	3082	P14210	hepatocyte growth factor	Enzyme	671	0.374	0.885	0.99947	0.05		0.8	5	2	2006	2019	ENSP00000222390
Severe myopia	C0271183	MYP3	8782		myopia 3 (high grade, autosomal dominant)		5	0.931	0.038		0.04		1	4	0	2004	2013	-
Severe myopia	C0271183	FMOD	2331	Q06828	fibromodulin		54	0.623	0.538	0.0023576	0.04		1	4	0	2004	2011	ENSP00000347041
Severe myopia	C0271183	EPYC	1833	Q99645	epiphycan		5	0.861	0.231	5.7495e-07	0.04		1	4	0	2006	2011	ENSP00000261172
Severe myopia	C0271183	TGFB1	7040	P01137	transforming growth factor beta 1	Signaling	1558	0.287	0.962	0.03685	0.04		0.75	4	3	2007	2013	ENSP00000221930
Severe myopia	C0271183	TGIF1	7050	Q15583	TGFB induced factor homeobox 1	Enzyme	100	0.588	0.769	0.010454	0.04		0.5	4	1	2004	2014	ENSP00000327959
Severe myopia	C0271183	PLXNA2	5362	O75051	plexin A2		307	0.447	0.808	1.0768e-06	0.04		1	4	0	2017	2019	ENSP00000356000
Severe myopia	C0271183	MYP10	553195		myopia 10		8	0.792	0.308		0.03		1	3	0	2012	2019	-
Severe myopia	C0271183	SNTB1	6641	Q13884	syntrophin beta 1		10	0.792	0.269	0.0010263	0.03		1	3	2	2013	2017	ENSP00000378965
Severe myopia	C0271183	RASGRF1	5923	Q13972	Ras protein specific guanine nucleotide releasing factor 1	Enzyme modulator	124	0.537	0.769	0.99999	0.03		1	3	0	2013	2015	ENSP00000405963
Severe myopia	C0271183	ZEB2	9839	O60315	zinc finger E-box binding homeobox 2	Transcription factor	292	0.471	0.808	1	0.03		1	3	1	2004	2017	ENSP00000454157
Severe myopia	C0271183	SCO2	9997	O43819	synthesis of cytochrome C oxidase 2	Enzyme	294	0.479	0.846	7.5473e-07	0.03		1	3	0	2012	2014	ENSP00000444433
Severe myopia	C0271183	IL10	3586	P22301	interleukin 10		1679	0.281	0.923	0.0058874	0.03		0.333	3	0	2004	2009	ENSP00000412237
Severe myopia	C0271183	EGR1	1958	P18146	early growth response 1	Nucleic acid binding	378	0.433	0.923	0.3509	0.03		0.333	3	0	2008	2016	ENSP00000239938
Severe myopia	C0271183	CTNND2	1501	Q9UQB3	catenin delta 2	Cellular structure	117	0.579	0.731	1	0.03		0.667	3	2	2011	2016	ENSP00000307134
Severe myopia	C0271183	DCN	1634	P07585	decorin		297	0.457	0.808	0.31231	0.03		0.667	3	0	2006	2011	ENSP00000052754
Severe myopia	C0271183	PLK3	1263	Q9H4B4	polo like kinase 3	Kinase	52	0.644	0.538	1.8504e-06	0.03		1	3	0	2017	2019	ENSP00000361275
Severe myopia	C0271183	MYP11	594832		myopia 11 (high grade, autosomal dominant)		1	1	0.038		0.02		0.5	2	0	2005	2011	-
Severe myopia	C0271183	OPTC	26254	Q9UBM4	opticin	Receptor	14	0.743	0.154	4.8162e-10	0.02		1	2	2	2007	2009	ENSP00000356191
Severe myopia	C0271183	TGFB2	7042	P61812	transforming growth factor beta 2	Signaling	389	0.433	0.885	0.99905	0.02		1	2	1	2009	2017	ENSP00000355896
Severe myopia	C0271183	FGF2	2247	P09038	fibroblast growth factor 2	Signaling	635	0.383	0.923	0.0184	0.02		1	2	0	2009	2012	ENSP00000264498
Severe myopia	C0271183	TIMP1	7076	P01033	TIMP metallopeptidase inhibitor 1	Enzyme modulator	603	0.38	0.885	0.4993	0.02		1	2	0	2006	2017	ENSP00000218388
Severe myopia	C0271183	TIMP2	7077	P16035	TIMP metallopeptidase inhibitor 2	Enzyme modulator	404	0.425	0.846	0.78893	0.02		1	2	0	2011	2017	ENSP00000262768
Severe myopia	C0271183	MFRP	83552	Q9BY79	membrane frizzled-related protein	Enzyme	63	0.621	0.538	1.3093e-15	0.02		0.5	2	0	2008	2018	ENSP00000391664
Severe myopia	C0271183	TIMP3	7078	P35625	TIMP metallopeptidase inhibitor 3	Enzyme modulator	325	0.445	0.923	0.63037	0.02		1	2	0	2011	2017	ENSP00000266085
Severe myopia	C0271183	GJD2	57369	Q9UKL4	gap junction protein delta 2	Cell-cell junction	29	0.705	0.5	0.19681	0.02		0.5	2	0	2016	2019	ENSP00000290374
Severe myopia	C0271183	OPN1LW	5956	P04000	opsin 1, long wave sensitive	G-protein coupled receptor	197	0.497	0.808	0.97535	0.02		1	2	0	2015	2017	ENSP00000358967
Severe myopia	C0271183	VIPR2	7434	P41587	vasoactive intestinal peptide receptor 2	G-protein coupled receptor	58	0.619	0.692	4.718e-11	0.02		0.5	2	0	2013	2013	ENSP00000262178
Severe myopia	C0271183	FGF10	2255	O15520	fibroblast growth factor 10	Signaling	152	0.53	0.692	0.93779	0.02		1	2	3	2013	2019	ENSP00000264664
Severe myopia	C0271183	MYP15	100294716		myopia 15		2	0.931	0.038		0.02		1	2	0	2012	2019	-
Severe myopia	C0271183	KERA	11081	O60938	keratocan		27	0.678	0.231	1.7098e-07	0.02		1	2	0	2006	2011	ENSP00000266719
Severe myopia	C0271183	ACAN	176	P16112	aggrecan	Extracellular structure	187	0.528	0.846	1	0.02		1	2	2	2011	2014	ENSP00000387356
Severe myopia	C0271183	UMODL1	89766	Q5DID0	uromodulin like 1		5	0.931	0.038	4.2869e-36	0.02		1	2	1	2009	2012	ENSP00000386126
Severe myopia	C0271183	RPE	6120	Q96AT9	ribulose-5-phosphate-3-epimerase		90	0.575	0.538	0.00025152	0.02		1	2	0	2019	2019	ENSP00000352401
Severe myopia	C0271183	MMP3	4314	P08254	matrix metallopeptidase 3	Enzyme	473	0.408	0.885	5.7362e-15	0.02		1	2	0	2006	2010	ENSP00000299855
Severe myopia	C0271183	VEGFA	7422	P15692	vascular endothelial growth factor A	Signaling	1899	0.266	0.923	2.4085e-05	0.01		1	1	0	2014	2014	ENSP00000478570
Severe myopia	C0271183	VDR	7421	P11473	vitamin D receptor	Nuclear receptor	852	0.352	0.885	1.6787e-05	0.01		1	1	0	2016	2016	ENSP00000447173
Severe myopia	C0271183	TTR	7276	P02766	transthyretin	Transporter	461	0.423	0.885	0.51566	0.01		1	1	0	2017	2017	ENSP00000237014
Severe myopia	C0271183	INS-IGF2	723961	F8WCM5	INS-IGF2 readthrough		51	0.633	0.5	0.055811	0.01		1	1	1	2015	2015	ENSP00000380440
Severe myopia	C0271183	TMTC3	160418	Q6ZXV5	transmembrane O-mannosyltransferase targeting cadherins 3		57	0.636	0.538	4.6335e-05	0.01		1	1	0	2018	2018	ENSP00000266712
Severe myopia	C0271183	CHRM1	1128	P11229	cholinergic receptor muscarinic 1	G-protein coupled receptor	68	0.653	0.577	0.99059	0.01		1	1	0	2009	2009	ENSP00000306490
Severe myopia	C0271183	BMP2	650	P12643	bone morphogenetic protein 2	Signaling	428	0.432	0.846	0.98799	0.01		1	1	0	2009	2009	ENSP00000368104
Severe myopia	C0271183	PRIMPOL	201973	Q96LW4	primase and DNA directed polymerase		8	0.839	0.269	1.3322e-18	0.01		1	1	1	2013	2013	ENSP00000313816
Severe myopia	C0271183	ESR1	2099	P03372	estrogen receptor 1	Nuclear receptor	1101	0.324	0.962	0.9992	0.01		1	1	0	2002	2002	ENSP00000405330
Severe myopia	C0271183	MYP12	664780		myopia 12 (high grade, autosomal dominant)		2	0.931	0.038		0.01		1	1	0	2007	2007	-
Severe myopia	C0271183	VIP	7432	P01282	vasoactive intestinal peptide	Signaling	376	0.437	0.846	0.00041995	0.01		0	1	0	2013	2013	ENSP00000356213
Severe myopia	C0271183	CYP19A1	1588	P11511	cytochrome P450 family 19 subfamily A member 1	Enzyme	519	0.41	0.885	1.7022e-05	0.01		1	1	1	2011	2011	ENSP00000379683
Severe myopia	C0271183	TNKS	8658	O95271	tankyrase		88	0.576	0.692	0.011406	0.01		1	1	2	2019	2019	ENSP00000311579
Severe myopia	C0271183	ADORA2A	135	P29274	adenosine A2a receptor	G-protein coupled receptor	213	0.526	0.769	0.5971	0.01		1	1	1	2011	2011	ENSP00000336630
Severe myopia	C0271183	ACD	65057	Q96AP0	ACD shelterin complex subunit and telomerase recruitment factor		96	0.603	0.731	1.1148e-12	0.01		1	1	0	2019	2019	ENSP00000483117
Severe myopia	C0271183	ADH7	131	P40394	alcohol dehydrogenase 7 (class IV), mu or sigma polypeptide	Enzyme	42	0.656	0.462	1.5123e-11	0.01		1	1	0	2010	2010	ENSP00000420269
Severe myopia	C0271183	PROM1	8842	O43490	prominin 1	Transporter	477	0.41	0.846	1.9485e-22	0.01		1	1	0	2015	2015	ENSP00000426809
Severe myopia	C0271183	COL8A1	1295	P27658	collagen type VIII alpha 1 chain	Extracellular structure	32	0.678	0.538	0.4051	0.01		1	1	1	2016	2016	ENSP00000261037
Severe myopia	C0271183	RRH	10692	O14718	retinal pigment epithelium-derived rhodopsin homolog	G-protein coupled receptor	6	0.89	0.192	2.0709e-09	0.01		0	1	0	2005	2005	ENSP00000314992
Severe myopia	C0271183	LPIN2	9663	Q92539	lipin 2		81	0.628	0.615	5.026e-05	0.01		1	1	0	2005	2005	ENSP00000261596
Severe myopia	C0271183	SETD1A	9739	O15047	SET domain containing 1A, histone lysine methyltransferase		68	0.619	0.615	1	0.01		0	1	0	2012	2012	ENSP00000262519
Severe myopia	C0271183	HSD17B6	8630	O14756	hydroxysteroid 17-beta dehydrogenase 6	Enzyme	82	0.592	0.692	0.34807	0.01		1	1	0	2010	2010	ENSP00000451406
Severe myopia	C0271183	LOXL3	84695	P58215	lysyl oxidase like 3		46	0.666	0.462	2.6584e-13	0.01		1	1	0	2016	2016	ENSP00000264094
Severe myopia	C0271183	CRYAB	1410	P02511	crystallin alpha B		200	0.515	0.731	0.02247	0.01		1	1	0	2015	2015	ENSP00000433560
Severe myopia	C0271183	GGCT	79017	O75223	gamma-glutamylcyclotransferase		108	0.552	0.808	0.000143	0.01		1	1	0	2007	2007	ENSP00000275428
Severe myopia	C0271183	C8orf37	157657	Q96NL8	chromosome 8 open reading frame 37		86	0.628	0.538	2.3711e-05	0.01		1	1	0	2016	2016	ENSP00000286688
Severe myopia	C0271183	CCDC102B	79839	Q68D86	coiled-coil domain containing 102B		9	0.821	0.154	3.2182e-16	0.01		1	1	0	2018	2018	ENSP00000353377
Severe myopia	C0271183	BICC1	80114	Q9H694	BicC family RNA binding protein 1	Transporter	52	0.636	0.577	0.83685	0.01		1	1	0	2017	2017	ENSP00000362993
Severe myopia	C0271183	TEX28	1527	O15482	testis expressed 28		6	0.821	0.154		0.01		1	1	0	2009	2009	ENSP00000478834
Severe myopia	C0271183	ZNRF3	84133	Q9ULT6	zinc and ring finger 3		41	0.691	0.385	0.98884	0.01		0	1	1	2016	2016	ENSP00000443824
Severe myopia	C0271183	CCN2	1490	P29279	cellular communication network factor 2	Signaling	518	0.399	0.846	0.00050202	0.01		1	1	0	2019	2019	ENSP00000356954
Severe myopia	C0271183	CRYBA4	1413	P53673	crystallin beta A4		20	0.716	0.269	3.4999e-09	0.01		1	1	0	2012	2012	ENSP00000346805
Severe myopia	C0271183	CMSS1	84319	Q9BQ75	cms1 ribosomal small subunit homolog	Enzyme	7	0.839	0.269	0.0011173	0.01		0	1	1	2016	2016	ENSP00000410396
Severe myopia	C0271183	MYP16	100270641		myopia 16		2	0.931	0.038		0.01		1	1	0	2011	2011	-
Severe myopia	C0271183	MYP5	404682		myopia 5 (high grade, autosomal dominant)		2	0.931	0.038		0.01		1	1	0	2007	2007	-
Severe myopia	C0271183	IGFBP4	3487	P22692	insulin like growth factor binding protein 4	Enzyme modulator	94	0.572	0.731	0.023057	0.01		1	1	0	2012	2012	ENSP00000269593
Severe myopia	C0271183	IGFBP3	3486	P17936	insulin like growth factor binding protein 3	Enzyme modulator	350	0.439	0.808	0.91029	0.01		1	1	0	2012	2012	ENSP00000370473
Severe myopia	C0271183	IGFBP1	3484	P08833	insulin like growth factor binding protein 1	Enzyme modulator	191	0.502	0.808	0.00094677	0.01		1	1	0	2015	2015	ENSP00000275525
Severe myopia	C0271183	OPA1	4976	O60313	OPA1 mitochondrial dynamin like GTPase	Enzyme modulator	236	0.51	0.846	0.98636	0.01		1	1	0	2019	2019	ENSP00000354681
Severe myopia	C0271183	RDH8	50700	Q9NYR8	retinol dehydrogenase 8	Enzyme	6	0.861	0.038	0.0011708	0.01		1	1	2	2010	2010	ENSP00000466058
Severe myopia	C0271183	IGF2	3481	P01344	insulin like growth factor 2		604	0.39	0.885	0.044127	0.01		1	1	1	2015	2015	ENSP00000391826
Severe myopia	C0271183	IGF1R	3480	P08069	insulin like growth factor 1 receptor	Kinase	556	0.399	0.885	0.96799	0.01		0	1	0	2017	2017	ENSP00000268035
Severe myopia	C0271183	SERPINF1	5176	P36955	serpin family F member 1	Enzyme modulator	294	0.46	0.846	7.8044e-08	0.01		1	1	0	2016	2016	ENSP00000254722
Severe myopia	C0271183	AMIGO2	347902	Q86SJ2	adhesion molecule with Ig like domain 2		18	0.729	0.615	0.59743	0.01		1	1	0	2011	2011	ENSP00000266581
Severe myopia	C0271183	HSD3B1	3283	P14060	hydroxy-delta-5-steroid dehydrogenase, 3 beta- and steroid delta-isomerase 1	Enzyme	60	0.619	0.462	2.3984e-07	0.01		1	1	1	2011	2011	ENSP00000358421
Severe myopia	C0271183	MIR328	442901		microRNA 328		99	0.558	0.769		0.01		1	1	0	2012	2012	-
Severe myopia	C0271183	IRS1	3667	P35568	insulin receptor substrate 1		233	0.488	0.769	0.023645	0.01		1	1	0	2015	2015	ENSP00000304895
Severe myopia	C0271183	LAMA2	3908	P24043	laminin subunit alpha 2	Enzyme modulator	167	0.553	0.692	2.4118e-47	0.01		1	1	0	2016	2016	ENSP00000400365
Severe myopia	C0271183	SHISA6	388336	Q6ZSJ9	shisa family member 6		6	0.861	0.077	0.85318	0.01		1	1	0	2013	2013	ENSP00000390084
Severe myopia	C0271183	C1QTNF9B	387911	B2RNN3	C1q and TNF related 9B		3	1	0.038	3.2529e-08	0.01		1	1	2	2011	2011	ENSP00000371572
Severe myopia	C0271183	BLID	414899	Q8IZY5	BH3-like motif containing, cell death inducer		20	0.736	0.269		0.01		1	1	0	2010	2010	ENSP00000453153
Severe myopia	C0271183	RAB8A	4218	P61006	RAB8A, member RAS oncogene family		69	0.61	0.577	0.97543	0.01		1	1	0	2019	2019	ENSP00000300935
Severe myopia	C0271183	MET	4233	P08581	MET proto-oncogene, receptor tyrosine kinase	Kinase	594	0.38	0.846	0.96998	0.01		1	1	2	2014	2014	ENSP00000317272
Severe myopia	C0271183	MIPEP	4285	Q99797	mitochondrial intermediate peptidase	Enzyme	69	0.666	0.615	1.5876e-15	0.01		1	1	2	2011	2011	ENSP00000371607
Severe myopia	C0271183	JUN	3725	P05412	Jun proto-oncogene, AP-1 transcription factor subunit	Transcription factor	344	0.442	0.885	0.05962	0.01		0	1	0	2013	2013	ENSP00000360266
Severe myopia	C0271183	MMP1	4312	P03956	matrix metallopeptidase 1	Enzyme	589	0.385	0.885	7.7197e-18	0.01		0	1	0	2010	2010	ENSP00000322788
Severe myopia	C0271183	MMP2	4313	P08253	matrix metallopeptidase 2	Enzyme	1021	0.333	0.923	0.83878	0.01		1	1	1	2013	2013	ENSP00000219070
Severe myopia	C0271183	PLOD1	5351	Q02809	procollagen-lysine,2-oxoglutarate 5-dioxygenase 1	Enzyme	123	0.579	0.731	1.4837e-15	0.01		1	1	0	2011	2011	ENSP00000196061
Severe myopia	C0271183	CPSF1	29894	Q10570	cleavage and polyadenylation specific factor 1	Nucleic acid binding	10	0.821	0.154	3.1043e-10	0.01		1	1	0	2019	2019	ENSP00000484669
Severe myopia	C0271183	PCOTH	542767	Q58A44	Pro-X-Gly collagen triple helix like repeat containing		5	0.861	0.115		0.01		1	1	2	2011	2011	-
Severe myopia	C0271183	AMD1P2	263		adenosylmethionine decarboxylase 1 pseudogene 2		71	0.608	0.538		0.01		1	1	0	2019	2019	-
Severe myopia	C0271183	CREBZF	58487	Q9NS37	CREB/ATF bZIP transcription factor		39	0.65	0.538	0.1003	0.01		1	1	0	2018	2018	ENSP00000433459
Severe myopia	C0271183	RARB	5915	P10826	retinoic acid receptor beta	Nuclear receptor	254	0.478	0.846	0.99983	0.01		1	1	0	2010	2010	ENSP00000332296
Severe myopia	C0271183	RBP3	5949	P10745	retinol binding protein 3		73	0.621	0.5	0.00010889	0.01		1	1	0	2015	2015	ENSP00000463151
Severe myopia	C0271183	AMD1	262	P17707	adenosylmethionine decarboxylase 1	Enzyme	84	0.593	0.577	0.98227	0.01		1	1	0	2019	2019	ENSP00000357880
Severe myopia	C0271183	FOS	2353	P01100	Fos proto-oncogene, AP-1 transcription factor subunit	Transcription factor	528	0.411	0.885	0.26176	0.01		0	1	0	2013	2013	ENSP00000306245
Severe myopia	C0271183	MYCBP2	23077	O75592	MYC binding protein 2		19	0.716	0.308	1	0.01		1	1	0	2015	2015	ENSP00000444596
Severe myopia	C0271183	UHRF1BP1L	23074	A0JNW5	UHRF1 binding protein 1 like		6	0.821	0.154	0.0042502	0.01		1	1	0	2013	2013	ENSP00000279907
Severe myopia	C0271183	RPL41	6171	P62945	ribosomal protein L41		14	0.78	0.269	0.18377	0.01		1	1	0	2018	2018	ENSP00000449026
Severe myopia	C0271183	RPS26	6231	P62854	ribosomal protein S26	Nucleic acid binding	38	0.716	0.538	0.84833	0.01		1	1	0	2018	2018	ENSP00000348849
Severe myopia	C0271183	PTPRR	5801	Q15256	protein tyrosine phosphatase receptor type R		20	0.743	0.346	8.7415e-07	0.01		1	1	1	2013	2013	ENSP00000283228
Severe myopia	C0271183	OPN1MW	2652	P04001;P0DN77;P0DN78	opsin 1, medium wave sensitive	G-protein coupled receptor	107	0.572	0.769	0.037781	0.01		1	1	0	2017	2017	ENSP00000469970
Severe myopia	C0271183	GRM8	2918	O00222	glutamate metabotropic receptor 8	G-protein coupled receptor	56	0.636	0.577	4.5334e-07	0.01		1	1	0	2018	2018	ENSP00000344173
Severe myopia	C0271183	RSPO1	284654	Q2MKA7	R-spondin 1		81	0.593	0.731	1.4418e-06	0.01		1	1	1	2016	2016	ENSP00000348944
Severe myopia	C0271183	RBFOX1	54715	Q9NWB1	RNA binding fox-1 homolog 1	Nucleic acid binding	103	0.584	0.692	0.95263	0.01		1	1	1	2017	2017	ENSP00000309117
Severe myopia	C0271183	BCOR	54880	Q6W2J9	BCL6 corepressor		314	0.471	0.808	1	0.01		1	1	0	2019	2019	ENSP00000367705
Severe myopia	C0271183	LAMA1	284217	P25391	laminin subunit alpha 1		107	0.582	0.808	3.2248e-32	0.01		1	1	1	2011	2011	ENSP00000374309
Severe myopia	C0271183	SLC39A5	283375	Q6ZMH5	solute carrier family 39 member 5	Transporter	14	0.792	0.154	7.3793e-11	0.01		1	1	1	2014	2014	ENSP00000266980
Severe myopia	C0271183	PRELP	5549	P51888	proline and arginine rich end leucine rich repeat protein		26	0.695	0.5	4.7067e-05	0.01		1	1	0	2007	2007	ENSP00000343924
Severe myopia	C0271183	BMP2K	55589	Q9NSY1	BMP2 inducible kinase	Kinase	14	0.792	0.346	0.21901	0.01		1	1	0	2009	2009	ENSP00000334836
Severe myopia	C0271183	KCNQ5	56479	Q9NR82	potassium voltage-gated channel subfamily Q member 5	Ion channel	35	0.686	0.5	0.98011	0.01		1	1	0	2017	2017	ENSP00000345055
Severe myopia	C0271183	INSR	3643	P06213	insulin receptor	Kinase	452	0.432	0.846	3.6145e-05	0.01		1	1	2	2015	2015	ENSP00000303830
Severe myopia	C0271183	ZC3H11B	643136	A0A1B0GTU1	zinc finger CCCH-type containing 11B		4	0.89	0.038		0.01		1	1	0	2016	2016	-

## Sheet: Degenerative myopia(C0154778)
Disease	Disease_id	Gene	Gene_id	UniProt	Gene_Full_Name	Protein_Class	N_diseases_g	DSI_g	DPI_g	pLI	Score_gda	EL_gda	EI_gda	N_PMIDs	N_SNPs_gda	First_Ref	Last_Ref	Ensembl
Myopia, Degenerative	C0154778	LRP2	4036	P98164	LDL receptor related protein 2		254	0.491	0.846	0.99999	0.2			0	0			ENSP00000263816
Myopia, Degenerative	C0154778	LINC01991	105374266		long intergenic non-protein coding RNA 1991		5	0.89	0.115		0.1		1	1	1	2012	2012	-
Myopia, Degenerative	C0154778	ZEB2	9839	O60315	zinc finger E-box binding homeobox 2	Transcription factor	292	0.471	0.808	1	0.1		1	1	1	2013	2013	ENSP00000454157
Myopia, Degenerative	C0154778	DENND1A	57706	Q8TEH3	DENN domain containing 1A		21	0.736	0.538	0.99976	0.1		1	1	1	2012	2012	ENSP00000362727
Myopia, Degenerative	C0154778	PTPRD	5789	P23468	protein tyrosine phosphatase receptor type D	Enzyme	93	0.584	0.731	1	0.1		1	1	1	2012	2012	ENSP00000370593
Myopia, Degenerative	C0154778	PTPRN2	5799	Q92932	protein tyrosine phosphatase receptor type N2		40	0.678	0.577	5.392e-07	0.1		1	1	1	2012	2012	ENSP00000374069
Myopia, Degenerative	C0154778	CLSTN2	64084	Q9H4D0	calsyntenin 2	Calcium-binding protein	25	0.716	0.423	3.5246e-06	0.1		1	1	1	2012	2012	ENSP00000402460
Myopia, Degenerative	C0154778	SFRP4	6424	Q6FHJ7	secreted frizzled related protein 4		155	0.524	0.654	9.2586e-05	0.1		1	1	1	2012	2012	ENSP00000410715
Myopia, Degenerative	C0154778	BMP6	654	P22004	bone morphogenetic protein 6	Signaling	137	0.531	0.808	0.75947	0.1		1	1	1	2012	2012	ENSP00000283147
Myopia, Degenerative	C0154778	SNTB1	6641	Q13884	syntrophin beta 1		10	0.792	0.269	0.0010263	0.1		1	2	4	2013	2013	ENSP00000378965
Myopia, Degenerative	C0154778	SPTBN1	6711	Q01082	spectrin beta, non-erythrocytic 1		76	0.619	0.538	1	0.1		1	1	1	2012	2012	ENSP00000349259
Myopia, Degenerative	C0154778	SRPK2	6733	P78362	SRSF protein kinase 2	Kinase	51	0.653	0.423	0.99697	0.1		1	1	1	2012	2012	ENSP00000377262
Myopia, Degenerative	C0154778	LINC02714	729305		long intergenic non-protein coding RNA 2714		1	1	0.038		0.1		1	1	1	2012	2012	-
Myopia, Degenerative	C0154778	VIPR2	7434	P41587	vasoactive intestinal peptide receptor 2	G-protein coupled receptor	58	0.619	0.692	4.718e-11	0.1		1	1	1	2013	2013	ENSP00000262178
Myopia, Degenerative	C0154778	SPATA22	84690	Q8NHS9	spermatogenesis associated 22		6	0.839	0.231	0.00042457	0.1		1	1	1	2012	2012	ENSP00000459580
Myopia, Degenerative	C0154778	NAV3	89795	Q8IVL0	neuron navigator 3		46	0.653	0.615	1	0.1		1	1	1	2012	2012	ENSP00000381007
Myopia, Degenerative	C0154778	ZNF536	9745	O15090	zinc finger protein 536		20	0.743	0.346	0.99958	0.1		1	1	1	2012	2012	ENSP00000347730
Myopia, Degenerative	C0154778	PML	5371	P29590	promyelocytic leukemia		274	0.477	0.846	0.21291	0.1		1	1	1	2012	2012	ENSP00000268058
Myopia, Degenerative	C0154778	FLI1	2313	Q01543	Fli-1 proto-oncogene, ETS transcription factor	Transcription factor	318	0.468	0.692	0.9894	0.1		1	1	1	2012	2012	ENSP00000433488
Myopia, Degenerative	C0154778	ZNF285	26974	Q96NJ3	zinc finger protein 285		1	1	0.038	0.0001669	0.1		1	1	1	2012	2012	ENSP00000464788
Myopia, Degenerative	C0154778	SAMD5	389432	Q5TGI4	sterile alpha motif domain containing 5		8	0.839	0.154	0.012095	0.1		1	1	1	2012	2012	ENSP00000356444
Myopia, Degenerative	C0154778	LINC02649	399715		long intergenic non-protein coding RNA 2649		10	0.792	0.308		0.1		1	1	1	2012	2012	-
Myopia, Degenerative	C0154778	MIR100HG	399959		mir-100-let-7a-2-mir-125b-1 cluster host gene		37	0.682	0.308		0.1		1	1	1	2009	2009	-
Myopia, Degenerative	C0154778	DHX15	1665	O43143	DEAH-box helicase 15	Enzyme	27	0.7	0.346	1	0.1		1	1	1	2012	2012	ENSP00000336741
Myopia, Degenerative	C0154778	MIPEP	4285	Q99797	mitochondrial intermediate peptidase	Enzyme	69	0.666	0.615	1.5876e-15	0.1		1	1	1	2011	2011	ENSP00000371607
Myopia, Degenerative	C0154778	ASPA	443	P45381	aspartoacylase		123	0.564	0.731	0.00041128	0.1		1	1	1	2012	2012	ENSP00000263080
Myopia, Degenerative	C0154778	TACC2	10579	O95359	transforming acidic coiled-coil containing protein 2		22	0.751	0.231	4.819e-24	0.1		1	1	1	2012	2012	ENSP00000358001
Myopia, Degenerative	C0154778	CTNND2	1501	Q9UQB3	catenin delta 2	Cellular structure	117	0.579	0.731	1	0.01		1	1	1	2012	2012	ENSP00000307134
Myopia, Degenerative	C0154778	ZNF644	84146	Q9H582	zinc finger protein 644	Transcription factor	6	0.821	0.192	0.99914	0.01		1	1	0	2013	2013	ENSP00000337008
Myopia, Degenerative	C0154778	DKK1	22943	O94907	dickkopf WNT signaling pathway inhibitor 1		372	0.439	0.885	0.17423	0.01		1	1	0	2020	2020	ENSP00000363081
Myopia, Degenerative	C0154778	PLXNA2	5362	O75051	plexin A2		307	0.447	0.808	1.0768e-06	0.01		1	1	0	2017	2017	ENSP00000356000
Myopia, Degenerative	C0154778	TIMP3	7078	P35625	TIMP metallopeptidase inhibitor 3	Enzyme modulator	325	0.445	0.923	0.63037	0.01		1	1	0	2020	2020	ENSP00000266085
Myopia, Degenerative	C0154778	ACTC1	70	P68032	actin alpha cardiac muscle 1	Cellular structure	69	0.61	0.538	0.73668	0.01		1	1	0	2015	2015	ENSP00000290378
Myopia, Degenerative	C0154778	LAMA1	284217	P25391	laminin subunit alpha 1		107	0.582	0.808	3.2248e-32	0.01		1	1	1	2016	2016	ENSP00000374309
Myopia, Degenerative	C0154778	HGF	3082	P14210	hepatocyte growth factor	Enzyme	671	0.374	0.885	0.99947	0.01		1	1	0	2020	2020	ENSP00000222390
Myopia, Degenerative	C0154778	RASGRF1	5923	Q13972	Ras protein specific guanine nucleotide releasing factor 1	Enzyme modulator	124	0.537	0.769	0.99999	0.01		1	1	0	2015	2015	ENSP00000405963
Myopia, Degenerative	C0154778	MYC	4609	P01106	MYC proto-oncogene, bHLH transcription factor	Transcription factor	821	0.344	0.923	0.99801	0.01		1	1	0	2019	2019	ENSP00000479618
Myopia, Degenerative	C0154778	MYP2	4658		myopia 2 (high grade, autosomal dominant)		38	0.659	0.308		0.01		1	1	0	2017	2017	-
Myopia, Degenerative	C0154778	GJD2	57369	Q9UKL4	gap junction protein delta 2	Cell-cell junction	29	0.705	0.5	0.19681	0.01		1	1	0	2015	2015	ENSP00000290374
